# Supplementary material for: A multifunctional molecular ferroelectric with chiral features, a high Curie temperature, large spontaneous polarization and photoluminescence: (C9H14N)2CdBr4
Source: Chem Sci. 2021 Sep 7;12(39):13061–7. doi: 10.1039/d1sc03964d (PMC8513930; doi:10.1039/d1sc03964d)
Supplement: SC-012-D1SC03964D-s002 [file SC-012-D1SC03964D-s002.cif]

# Electronic Supplementary Material (ESI) for Chemical Science.
# This journal is © The Royal Society of Chemistry 2021

####################################################################### 
# 
# This file contains crystal structure data downloaded from the 
# Cambridge Structural Database (CSD) hosted by the Cambridge 
# Crystallographic Data Centre (CCDC).
# 
# Full information about CCDC data access policies and citation 
# guidelines are available at http://www.ccdc.cam.ac.uk/access/V1 
# 
# Audit and citation data items may have been added by the CCDC. 
# Please retain this information to preserve the provenance of 
# this file and to allow appropriate attribution of the data. 
# 
#######################################################################

data_1-LTP
_database_code_depnum_ccdc_archive 'CCDC 2097252'
loop_
_audit_author_name
_audit_author_address
'Yu-hui Tan'
;Jiangxi University of Science and Technology
China
;
_audit_update_record             
;
2021-07-18 deposited with the CCDC.	2021-09-06 downloaded from the CCDC.
;
_audit_creation_date             2021-06-15
_audit_creation_method           
;
Olex2 1.3
(compiled 2020.11.12 svn.r5f609507 for OlexSys, GUI svn.r6272)
;
_shelx_SHELXL_version_number     2018/3
_chemical_name_common            ?
_chemical_name_systematic        ?
_chemical_formula_moiety         'Br4 Cd, 2(C9 H14 N)'
_chemical_formula_sum            'C18 H28 Br4 Cd N2'
_chemical_formula_weight         704.46
_chemical_absolute_configuration ?
_chemical_melting_point          ?
loop_
_atom_type_symbol
_atom_type_description
_atom_type_scat_dispersion_real
_atom_type_scat_dispersion_imag
_atom_type_scat_source
C C 0.0033 0.0016 'International Tables Vol C Tables 4.2.6.8 and 6.1.1.4'
H H 0.0000 0.0000 'International Tables Vol C Tables 4.2.6.8 and 6.1.1.4'
Br Br -0.2901 2.4595 'International Tables Vol C Tables 4.2.6.8 and 6.1.1.4'
Cd Cd -0.8075 1.2024 'International Tables Vol C Tables 4.2.6.8 and 6.1.1.4'
N N 0.0061 0.0033 'International Tables Vol C Tables 4.2.6.8 and 6.1.1.4'

_shelx_space_group_comment       
;
The symmetry employed for this shelxl refinement is uniquely defined
by the following loop, which should always be used as a source of
symmetry information in preference to the above space-group names.
They are only intended as comments.
;
_space_group_crystal_system      monoclinic
_space_group_IT_number           4
_space_group_name_H-M_alt        'P 1 21 1'
_space_group_name_Hall           'P 2yb'
loop_
_space_group_symop_operation_xyz
'x, y, z'
'-x, y+1/2, -z'

_cell_length_a                   11.1342(6)
_cell_length_b                   7.8950(4)
_cell_length_c                   13.9106(7)
_cell_angle_alpha                90
_cell_angle_beta                 96.953(2)
_cell_angle_gamma                90
_cell_volume                     1213.81(11)
_cell_formula_units_Z            2
_cell_measurement_reflns_used    8189
_cell_measurement_temperature    293.0
_cell_measurement_theta_max      27.442
_cell_measurement_theta_min      3.171
_shelx_estimated_absorpt_T_max   0.316
_shelx_estimated_absorpt_T_min   0.316
_exptl_absorpt_coefficient_mu    7.488
_exptl_absorpt_correction_T_max  0.7456
_exptl_absorpt_correction_T_min  0.4233
_exptl_absorpt_correction_type   multi-scan
_exptl_absorpt_process_details   
;
SADABS-2016/2 (Bruker,2016/2) was used for absorption correction.
wR2(int) was 0.1242 before and 0.0718 after correction.
The Ratio of minimum to maximum transmission is 0.5677.
The \l/2 correction factor is Not present.
;
_exptl_absorpt_special_details   ?
_exptl_crystal_colour            'metallic light colourless'
_exptl_crystal_colour_lustre     metallic
_exptl_crystal_colour_modifier   light
_exptl_crystal_colour_primary    colourless
_exptl_crystal_density_diffrn    1.927
_exptl_crystal_density_meas      ?
_exptl_crystal_density_method    ?
_exptl_crystal_description       block
_exptl_crystal_F_000             676
_exptl_crystal_size_max          0.2
_exptl_crystal_size_mid          0.2
_exptl_crystal_size_min          0.2
_exptl_transmission_factor_max   ?
_exptl_transmission_factor_min   ?
_diffrn_reflns_av_R_equivalents  0.0491
_diffrn_reflns_av_unetI/netI     0.0658
_diffrn_reflns_Laue_measured_fraction_full 0.996
_diffrn_reflns_Laue_measured_fraction_max 0.992
_diffrn_reflns_limit_h_max       14
_diffrn_reflns_limit_h_min       -14
_diffrn_reflns_limit_k_max       10
_diffrn_reflns_limit_k_min       -10
_diffrn_reflns_limit_l_max       17
_diffrn_reflns_limit_l_min       -18
_diffrn_reflns_number            17978
_diffrn_reflns_point_group_measured_fraction_full 0.994
_diffrn_reflns_point_group_measured_fraction_max 0.988
_diffrn_reflns_theta_full        25.242
_diffrn_reflns_theta_max         27.523
_diffrn_reflns_theta_min         2.972
_diffrn_ambient_temperature      293.0
_diffrn_detector_area_resol_mean ?
_diffrn_measured_fraction_theta_full 0.996
_diffrn_measured_fraction_theta_max 0.992
_diffrn_measurement_device_type  'CCD area detector'
_diffrn_measurement_method       'phi and omega scans'
_diffrn_radiation_monochromator  graphite
_diffrn_radiation_type           MoK\a
_diffrn_radiation_wavelength     0.71073
_diffrn_source                   ?
_diffrn_source_current           30.0
_diffrn_source_power             1.35
_diffrn_source_voltage           45.0
_reflns_Friedel_coverage         0.856
_reflns_Friedel_fraction_full    0.993
_reflns_Friedel_fraction_max     0.983
_reflns_number_gt                4400
_reflns_number_total             5541
_reflns_special_details          
;
 Reflections were merged by SHELXL according to the crystal
 class for the calculation of statistics and refinement.
 
 _reflns_Friedel_fraction is defined as the number of unique
 Friedel pairs measured divided by the number that would be
 possible theoretically, ignoring centric projections and
 systematic absences. Completness statistics refer to single and
 composite reflections containing twin component 1 only.
;
_reflns_threshold_expression     'I > 2\s(I)'
_computing_cell_refinement       'SAINT V8.38A (Bruker, 2018)'
_computing_data_collection       ?
_computing_data_reduction        'SAINT V8.38A (Bruker, 2018)'
_computing_molecular_graphics    'Olex2 1.3 (Dolomanov et al., 2009)'
_computing_publication_material  'Olex2 1.3 (Dolomanov et al., 2009)'
_computing_structure_refinement  'SHELXL 2018/3 (Sheldrick, 2015)'
_computing_structure_solution    'olex2.solve 1.3 (Bourhis et al., 2015)'
_refine_diff_density_max         0.995
_refine_diff_density_min         -1.146
_refine_diff_density_rms         0.137
_refine_ls_abs_structure_details 
;
 Refined as an inversion twin.
;
_refine_ls_abs_structure_Flack   0.057(17)
_refine_ls_extinction_coef       .
_refine_ls_extinction_method     none
_refine_ls_goodness_of_fit_ref   1.095
_refine_ls_hydrogen_treatment    constr
_refine_ls_matrix_type           full
_refine_ls_number_parameters     229
_refine_ls_number_reflns         5541
_refine_ls_number_restraints     1
_refine_ls_R_factor_all          0.0770
_refine_ls_R_factor_gt           0.0499
_refine_ls_restrained_S_all      1.095
_refine_ls_shift/su_max          0.000
_refine_ls_shift/su_mean         0.000
_refine_ls_structure_factor_coef Fsqd
_refine_ls_weighting_details     
'w=1/[\s^2^(Fo^2^)+(0.0141P)^2^+2.7552P] where P=(Fo^2^+2Fc^2^)/3'
_refine_ls_weighting_scheme      calc
_refine_ls_wR_factor_gt          0.0807
_refine_ls_wR_factor_ref         0.0898
_refine_special_details          
;
 Refined as a 2-component inversion twin.
;
_olex2_refinement_description    
;
1. Twinned data refinement
 Scales: 0.943(17)
 0.057(17)
2. Fixed Uiso
 At 1.2 times of:
  All C(H) groups, All C(H,H) groups, All N(H,H,H) groups
3.a Secondary CH2 refined with riding coordinates:
 C2(H2A,H2B), C11(H11A,H11B), C1(H1D,H1E), C10(H10A,H10B), C3(H3A,H3B),
 C12(H12A,H12B)
3.b Aromatic/amide H refined with riding coordinates:
 C5(H5), C8(H8), C9(H9), C6(H6), C7(H7), C16(H16), C18(H18), C17(H17),
 C15(H15), C14(H14)
3.c Idealised Me refined as rotating group:
 N1(H1A,H1B,H1C), N2(H2C,H2D,H2E)
;
_atom_sites_solution_hydrogens   geom
_atom_sites_solution_primary     iterative
_atom_sites_solution_secondary   ?
loop_
_atom_site_label
_atom_site_type_symbol
_atom_site_fract_x
_atom_site_fract_y
_atom_site_fract_z
_atom_site_U_iso_or_equiv
_atom_site_adp_type
_atom_site_occupancy
_atom_site_site_symmetry_order
_atom_site_calc_flag
_atom_site_refinement_flags_posn
_atom_site_refinement_flags_adp
_atom_site_refinement_flags_occupancy
_atom_site_disorder_assembly
_atom_site_disorder_group
Cd1 Cd 0.23064(7) 0.59742(9) 0.97264(5) 0.0404(2) Uani 1 1 d . . . . .
Br4 Br 0.31829(10) 0.31468(14) 0.91975(8) 0.0452(3) Uani 1 1 d . . . . .
Br1 Br 0.34103(10) 0.82898(13) 0.88352(8) 0.0439(3) Uani 1 1 d . . . . .
Br3 Br 0.00106(9) 0.63467(16) 0.91708(8) 0.0525(3) Uani 1 1 d . . . . .
Br2 Br 0.28632(14) 0.64494(18) 1.15462(8) 0.0720(4) Uani 1 1 d . . . . .
N1 N 0.5810(8) 0.5420(11) 0.8914(6) 0.048(2) Uani 1 1 d . . . . .
H1A H 0.502760 0.568277 0.880449 0.057 Uiso 1 1 calc R U . . .
H1B H 0.609480 0.570060 0.951825 0.057 Uiso 1 1 calc R U . . .
H1C H 0.590252 0.431237 0.883068 0.057 Uiso 1 1 calc R U . . .
C2 C 0.6049(9) 0.5938(15) 0.7204(6) 0.041(2) Uani 1 1 d . . . . .
H2A H 0.520140 0.623838 0.706548 0.050 Uiso 1 1 calc R U . . .
H2B H 0.611835 0.472591 0.710913 0.050 Uiso 1 1 calc R U . . .
C4 C 0.6406(9) 0.6398(14) 0.5460(7) 0.039(2) Uani 1 1 d . . . . .
C11 C 0.9869(9) 0.0899(15) 0.6903(7) 0.045(2) Uani 1 1 d . . . . .
H11A H 1.056265 0.044514 0.662934 0.054 Uiso 1 1 calc R U . . .
H11B H 0.932769 -0.003306 0.699616 0.054 Uiso 1 1 calc R U . . .
N2 N 1.0749(9) 0.0510(13) 0.8602(7) 0.058(3) Uani 1 1 d . . . . .
H2C H 1.148990 0.018838 0.850234 0.070 Uiso 1 1 calc R U . . .
H2D H 1.026697 -0.039260 0.858072 0.070 Uiso 1 1 calc R U . . .
H2E H 1.077635 0.100093 0.917986 0.070 Uiso 1 1 calc R U . . .
C1 C 0.6475(9) 0.6351(14) 0.8235(7) 0.046(3) Uani 1 1 d . . . . .
H1D H 0.732891 0.608362 0.836936 0.055 Uiso 1 1 calc R U . . .
H1E H 0.638083 0.755721 0.833637 0.055 Uiso 1 1 calc R U . . .
C5 C 0.7132(10) 0.5448(14) 0.4956(9) 0.047(3) Uani 1 1 d . . . . .
H5 H 0.786061 0.504413 0.527034 0.056 Uiso 1 1 calc R U . . .
C8 C 0.5003(10) 0.6600(15) 0.4010(8) 0.050(3) Uani 1 1 d . . . . .
H8 H 0.427695 0.700797 0.369276 0.060 Uiso 1 1 calc R U . . .
C9 C 0.5323(10) 0.6954(15) 0.4961(9) 0.046(3) Uani 1 1 d . . . . .
H9 H 0.479925 0.758946 0.528985 0.056 Uiso 1 1 calc R U . . .
C13 C 0.8908(10) 0.1513(13) 0.5197(7) 0.044(3) Uani 1 1 d . . . . .
C6 C 0.6815(11) 0.5064(15) 0.3984(9) 0.053(3) Uani 1 1 d . . . . .
H6 H 0.732935 0.441548 0.365387 0.064 Uiso 1 1 calc R U . . .
C7 C 0.5750(11) 0.5641(15) 0.3519(8) 0.050(3) Uani 1 1 d . . . . .
H7 H 0.552998 0.538390 0.286885 0.060 Uiso 1 1 calc R U . . .
C16 C 0.8199(18) 0.0466(18) 0.3336(10) 0.078(5) Uani 1 1 d . . . . .
H16 H 0.796852 0.011762 0.270154 0.093 Uiso 1 1 calc R U . . .
C10 C 1.0282(13) 0.1699(16) 0.7859(9) 0.071(4) Uani 1 1 d . . . . .
H10A H 1.090848 0.251988 0.777239 0.086 Uiso 1 1 calc R U . . .
H10B H 0.960842 0.230584 0.807713 0.086 Uiso 1 1 calc R U . . .
C18 C 0.7892(10) 0.0559(14) 0.4985(9) 0.049(3) Uani 1 1 d . . . . .
H18 H 0.743501 0.026961 0.547792 0.059 Uiso 1 1 calc R U . . .
C17 C 0.7528(13) 0.0015(17) 0.4052(12) 0.069(4) Uani 1 1 d . . . . .
H17 H 0.683731 -0.064678 0.391464 0.083 Uiso 1 1 calc R U . . .
C3 C 0.6755(11) 0.6848(17) 0.6503(8) 0.058(3) Uani 1 1 d . . . . .
H3A H 0.664885 0.805770 0.657900 0.070 Uiso 1 1 calc R U . . .
H3B H 0.760792 0.659939 0.667175 0.070 Uiso 1 1 calc R U . . .
C15 C 0.9191(17) 0.1410(19) 0.3550(12) 0.082(5) Uani 1 1 d . . . . .
H15 H 0.963715 0.172728 0.305561 0.098 Uiso 1 1 calc R U . . .
C14 C 0.9566(11) 0.1921(16) 0.4470(12) 0.064(4) Uani 1 1 d . . . . .
H14 H 1.027277 0.254966 0.460160 0.077 Uiso 1 1 calc R U . . .
C12 C 0.9236(16) 0.2142(19) 0.6220(10) 0.089(5) Uani 1 1 d . . . . .
H12A H 0.974634 0.313405 0.620201 0.107 Uiso 1 1 calc R U . . .
H12B H 0.849996 0.249522 0.647165 0.107 Uiso 1 1 calc R U . . .

loop_
_atom_site_aniso_label
_atom_site_aniso_U_11
_atom_site_aniso_U_22
_atom_site_aniso_U_33
_atom_site_aniso_U_23
_atom_site_aniso_U_13
_atom_site_aniso_U_12
Cd1 0.0455(4) 0.0369(4) 0.0372(4) 0.0024(4) -0.0011(3) 0.0005(4)
Br4 0.0499(6) 0.0289(5) 0.0537(6) 0.0017(5) -0.0067(5) 0.0008(5)
Br1 0.0499(6) 0.0345(5) 0.0481(6) 0.0045(5) 0.0088(5) -0.0003(5)
Br3 0.0394(6) 0.0701(9) 0.0469(6) 0.0076(6) 0.0011(5) -0.0033(6)
Br2 0.1125(11) 0.0665(9) 0.0335(6) -0.0013(6) -0.0058(7) -0.0033(8)
N1 0.060(6) 0.054(6) 0.027(5) 0.005(4) -0.007(4) -0.001(5)
C2 0.046(6) 0.042(6) 0.034(5) -0.001(5) -0.002(4) -0.018(6)
C4 0.042(6) 0.038(6) 0.039(5) 0.003(5) 0.009(4) -0.002(5)
C11 0.051(6) 0.043(6) 0.040(6) -0.004(6) 0.000(5) -0.001(6)
N2 0.063(6) 0.066(7) 0.046(6) -0.005(5) 0.009(5) -0.006(5)
C1 0.046(6) 0.046(7) 0.045(6) -0.005(5) 0.005(5) -0.006(5)
C5 0.034(6) 0.044(7) 0.062(8) 0.007(5) 0.001(6) 0.007(5)
C8 0.048(6) 0.053(7) 0.046(7) 0.018(6) 0.001(5) 0.009(6)
C9 0.043(6) 0.045(6) 0.052(7) -0.003(6) 0.011(6) 0.007(5)
C13 0.052(6) 0.034(5) 0.040(6) 0.006(5) -0.016(5) 0.006(5)
C6 0.048(7) 0.053(7) 0.063(8) -0.012(6) 0.026(6) -0.007(6)
C7 0.071(8) 0.045(7) 0.033(6) -0.003(5) 0.002(6) -0.015(6)
C16 0.145(15) 0.048(8) 0.032(7) -0.005(6) -0.018(9) 0.020(9)
C10 0.094(10) 0.053(7) 0.056(8) -0.006(6) -0.034(7) 0.014(7)
C18 0.051(7) 0.042(7) 0.056(8) 0.011(5) 0.009(6) 0.003(5)
C17 0.059(9) 0.053(8) 0.085(11) -0.002(8) -0.031(8) -0.007(7)
C3 0.064(8) 0.074(9) 0.038(6) -0.003(6) 0.007(6) -0.025(7)
C15 0.126(14) 0.056(9) 0.072(10) 0.017(8) 0.050(10) 0.022(10)
C14 0.042(7) 0.045(7) 0.106(12) 0.021(8) 0.008(7) -0.002(6)
C12 0.131(14) 0.062(9) 0.062(9) -0.004(7) -0.043(9) 0.017(9)

_geom_special_details            
;
 All esds (except the esd in the dihedral angle between two l.s. planes)
 are estimated using the full covariance matrix.  The cell esds are taken
 into account individually in the estimation of esds in distances, angles
 and torsion angles; correlations between esds in cell parameters are only
 used when they are defined by crystal symmetry.  An approximate (isotropic)
 treatment of cell esds is used for estimating esds involving l.s. planes.
;
loop_
_geom_bond_atom_site_label_1
_geom_bond_atom_site_label_2
_geom_bond_distance
_geom_bond_site_symmetry_2
_geom_bond_publ_flag
Cd1 Br4 2.5788(13) . ?
Cd1 Br1 2.5998(13) . ?
Cd1 Br3 2.5961(13) . ?
Cd1 Br2 2.5599(14) . ?
N1 H1A 0.8900 . ?
N1 H1B 0.8900 . ?
N1 H1C 0.8900 . ?
N1 C1 1.466(13) . ?
C2 H2A 0.9700 . ?
C2 H2B 0.9700 . ?
C2 C1 1.491(13) . ?
C2 C3 1.507(14) . ?
C4 C5 1.358(15) . ?
C4 C9 1.388(14) . ?
C4 C3 1.498(15) . ?
C11 H11A 0.9700 . ?
C11 H11B 0.9700 . ?
C11 C10 1.492(15) . ?
C11 C12 1.483(16) . ?
N2 H2C 0.8900 . ?
N2 H2D 0.8900 . ?
N2 H2E 0.8900 . ?
N2 C10 1.446(15) . ?
C1 H1D 0.9700 . ?
C1 H1E 0.9700 . ?
C5 H5 0.9300 . ?
C5 C6 1.389(16) . ?
C8 H8 0.9300 . ?
C8 C9 1.358(16) . ?
C8 C7 1.367(16) . ?
C9 H9 0.9300 . ?
C13 C18 1.361(15) . ?
C13 C14 1.357(17) . ?
C13 C12 1.510(17) . ?
C6 H6 0.9300 . ?
C6 C7 1.360(16) . ?
C7 H7 0.9300 . ?
C16 H16 0.9300 . ?
C16 C17 1.36(2) . ?
C16 C15 1.34(2) . ?
C10 H10A 0.9700 . ?
C10 H10B 0.9700 . ?
C18 H18 0.9300 . ?
C18 C17 1.381(18) . ?
C17 H17 0.9300 . ?
C3 H3A 0.9700 . ?
C3 H3B 0.9700 . ?
C15 H15 0.9300 . ?
C15 C14 1.36(2) . ?
C14 H14 0.9300 . ?
C12 H12A 0.9700 . ?
C12 H12B 0.9700 . ?

loop_
_geom_angle_atom_site_label_1
_geom_angle_atom_site_label_2
_geom_angle_atom_site_label_3
_geom_angle
_geom_angle_site_symmetry_1
_geom_angle_site_symmetry_3
_geom_angle_publ_flag
Br4 Cd1 Br1 104.81(5) . . ?
Br4 Cd1 Br3 113.96(5) . . ?
Br3 Cd1 Br1 106.48(4) . . ?
Br2 Cd1 Br4 110.75(5) . . ?
Br2 Cd1 Br1 107.25(5) . . ?
Br2 Cd1 Br3 112.93(5) . . ?
H1A N1 H1B 109.5 . . ?
H1A N1 H1C 109.5 . . ?
H1B N1 H1C 109.5 . . ?
C1 N1 H1A 109.5 . . ?
C1 N1 H1B 109.5 . . ?
C1 N1 H1C 109.5 . . ?
H2A C2 H2B 107.8 . . ?
C1 C2 H2A 109.0 . . ?
C1 C2 H2B 109.0 . . ?
C1 C2 C3 112.9(9) . . ?
C3 C2 H2A 109.0 . . ?
C3 C2 H2B 109.0 . . ?
C5 C4 C9 116.9(10) . . ?
C5 C4 C3 122.0(10) . . ?
C9 C4 C3 121.1(10) . . ?
H11A C11 H11B 108.0 . . ?
C10 C11 H11A 109.4 . . ?
C10 C11 H11B 109.4 . . ?
C12 C11 H11A 109.4 . . ?
C12 C11 H11B 109.4 . . ?
C12 C11 C10 111.2(10) . . ?
H2C N2 H2D 109.5 . . ?
H2C N2 H2E 109.5 . . ?
H2D N2 H2E 109.5 . . ?
C10 N2 H2C 109.5 . . ?
C10 N2 H2D 109.5 . . ?
C10 N2 H2E 109.5 . . ?
N1 C1 C2 112.5(9) . . ?
N1 C1 H1D 109.1 . . ?
N1 C1 H1E 109.1 . . ?
C2 C1 H1D 109.1 . . ?
C2 C1 H1E 109.1 . . ?
H1D C1 H1E 107.8 . . ?
C4 C5 H5 119.1 . . ?
C4 C5 C6 121.7(10) . . ?
C6 C5 H5 119.1 . . ?
C9 C8 H8 120.1 . . ?
C9 C8 C7 119.8(11) . . ?
C7 C8 H8 120.1 . . ?
C4 C9 H9 118.9 . . ?
C8 C9 C4 122.1(11) . . ?
C8 C9 H9 118.9 . . ?
C18 C13 C12 119.0(12) . . ?
C14 C13 C18 118.6(11) . . ?
C14 C13 C12 122.3(13) . . ?
C5 C6 H6 120.2 . . ?
C7 C6 C5 119.7(11) . . ?
C7 C6 H6 120.2 . . ?
C8 C7 H7 120.1 . . ?
C6 C7 C8 119.7(11) . . ?
C6 C7 H7 120.1 . . ?
C17 C16 H16 120.2 . . ?
C15 C16 H16 120.2 . . ?
C15 C16 C17 119.6(12) . . ?
C11 C10 H10A 108.7 . . ?
C11 C10 H10B 108.7 . . ?
N2 C10 C11 114.0(10) . . ?
N2 C10 H10A 108.7 . . ?
N2 C10 H10B 108.7 . . ?
H10A C10 H10B 107.6 . . ?
C13 C18 H18 119.4 . . ?
C13 C18 C17 121.1(12) . . ?
C17 C18 H18 119.4 . . ?
C16 C17 C18 118.8(12) . . ?
C16 C17 H17 120.6 . . ?
C18 C17 H17 120.6 . . ?
C2 C3 H3A 108.6 . . ?
C2 C3 H3B 108.6 . . ?
C4 C3 C2 114.8(9) . . ?
C4 C3 H3A 108.6 . . ?
C4 C3 H3B 108.6 . . ?
H3A C3 H3B 107.5 . . ?
C16 C15 H15 119.1 . . ?
C16 C15 C14 121.8(14) . . ?
C14 C15 H15 119.1 . . ?
C13 C14 C15 120.0(13) . . ?
C13 C14 H14 120.0 . . ?
C15 C14 H14 120.0 . . ?
C11 C12 C13 115.4(11) . . ?
C11 C12 H12A 108.4 . . ?
C11 C12 H12B 108.4 . . ?
C13 C12 H12A 108.4 . . ?
C13 C12 H12B 108.4 . . ?
H12A C12 H12B 107.5 . . ?

loop_
_geom_torsion_atom_site_label_1
_geom_torsion_atom_site_label_2
_geom_torsion_atom_site_label_3
_geom_torsion_atom_site_label_4
_geom_torsion
_geom_torsion_site_symmetry_1
_geom_torsion_site_symmetry_2
_geom_torsion_site_symmetry_3
_geom_torsion_site_symmetry_4
_geom_torsion_publ_flag
C4 C5 C6 C7 -0.3(17) . . . . ?
C1 C2 C3 C4 176.7(10) . . . . ?
C5 C4 C9 C8 -1.2(16) . . . . ?
C5 C4 C3 C2 -108.0(13) . . . . ?
C5 C6 C7 C8 0.3(17) . . . . ?
C9 C4 C5 C6 0.7(16) . . . . ?
C9 C4 C3 C2 72.6(15) . . . . ?
C9 C8 C7 C6 -0.7(18) . . . . ?
C13 C18 C17 C16 -0.7(18) . . . . ?
C7 C8 C9 C4 1.2(18) . . . . ?
C16 C15 C14 C13 -2(2) . . . . ?
C10 C11 C12 C13 173.2(13) . . . . ?
C18 C13 C14 C15 1.4(17) . . . . ?
C18 C13 C12 C11 81.5(16) . . . . ?
C17 C16 C15 C14 1(2) . . . . ?
C3 C2 C1 N1 -178.2(10) . . . . ?
C3 C4 C5 C6 -178.7(11) . . . . ?
C3 C4 C9 C8 178.2(11) . . . . ?
C15 C16 C17 C18 0(2) . . . . ?
C14 C13 C18 C17 -0.2(16) . . . . ?
C14 C13 C12 C11 -101.2(16) . . . . ?
C12 C11 C10 N2 171.4(13) . . . . ?
C12 C13 C18 C17 177.3(11) . . . . ?
C12 C13 C14 C15 -175.9(12) . . . . ?

_shelx_res_file                  
;
TITL a in P21 #4
    a.res
    created by SHELXL-2018/3 at 15:31:26 on 15-Jun-2021
REM reset to P21 #4
CELL 0.71073 11.1342 7.895 13.9106 90 96.953 90
ZERR 2 0.0006 0.0004 0.0007 0 0.002 0
LATT -1
SYMM -X,0.5+Y,-Z
SFAC C H Br Cd N
UNIT 36 56 8 2 4

L.S. 20
PLAN  13
SIZE 0.2 0.2 0.2
TEMP 21.85
CONF
BOND
MORE -1
BOND $H
fmap 2 53
acta
TWIN -1 0 0 0 -1 0 0 0 -1 2
REM <olex2.extras>
REM <HklSrc "%.\\a.hkl">
REM </olex2.extras>

WGHT    0.014100    2.755200
BASF   0.05700
FVAR       0.16830
CD1   4    0.230641    0.597420    0.972637    11.00000    0.04549    0.03685 =
         0.03725    0.00241   -0.00110    0.00047
BR4   3    0.318288    0.314678    0.919754    11.00000    0.04993    0.02885 =
         0.05371    0.00174   -0.00666    0.00084
BR1   3    0.341029    0.828982    0.883515    11.00000    0.04991    0.03453 =
         0.04806    0.00452    0.00876   -0.00033
BR3   3    0.001058    0.634671    0.917082    11.00000    0.03937    0.07013 =
         0.04695    0.00757    0.00106   -0.00334
BR2   3    0.286322    0.644939    1.154616    11.00000    0.11246    0.06646 =
         0.03352   -0.00128   -0.00577   -0.00333
N1    5    0.580959    0.542031    0.891382    11.00000    0.05974    0.05358 =
         0.02715    0.00485   -0.00713   -0.00104
AFIX 137
H1A   2    0.502760    0.568277    0.880449    11.00000   -1.20000
H1B   2    0.609480    0.570060    0.951825    11.00000   -1.20000
H1C   2    0.590252    0.431237    0.883068    11.00000   -1.20000
AFIX   0
C2    1    0.604935    0.593755    0.720415    11.00000    0.04591    0.04240 =
         0.03417   -0.00143   -0.00166   -0.01830
AFIX  23
H2A   2    0.520140    0.623838    0.706548    11.00000   -1.20000
H2B   2    0.611835    0.472591    0.710913    11.00000   -1.20000
AFIX   0
C4    1    0.640613    0.639808    0.545974    11.00000    0.04187    0.03778 =
         0.03868    0.00252    0.00855   -0.00233

C11   1    0.986936    0.089914    0.690336    11.00000    0.05095    0.04254 =
         0.04035   -0.00386   -0.00050   -0.00147
AFIX  23
H11A  2    1.056265    0.044514    0.662934    11.00000   -1.20000
H11B  2    0.932769   -0.003306    0.699616    11.00000   -1.20000
AFIX   0
N2    5    1.074872    0.050958    0.860177    11.00000    0.06276    0.06597 =
         0.04641   -0.00540    0.00888   -0.00550
AFIX 137
H2C   2    1.148990    0.018838    0.850234    11.00000   -1.20000
H2D   2    1.026697   -0.039260    0.858072    11.00000   -1.20000
H2E   2    1.077635    0.100093    0.917986    11.00000   -1.20000
AFIX   0

C1    1    0.647477    0.635117    0.823531    11.00000    0.04647    0.04603 =
         0.04508   -0.00518    0.00526   -0.00568
AFIX  23
H1D   2    0.732891    0.608362    0.836936    11.00000   -1.20000
H1E   2    0.638083    0.755721    0.833637    11.00000   -1.20000
AFIX   0
C5    1    0.713207    0.544812    0.495618    11.00000    0.03361    0.04413 =
         0.06168    0.00701    0.00133    0.00731
AFIX  43
H5    2    0.786061    0.504413    0.527034    11.00000   -1.20000
AFIX   0
C8    1    0.500256    0.659952    0.400976    11.00000    0.04824    0.05341 =
         0.04633    0.01844    0.00143    0.00909
AFIX  43
H8    2    0.427695    0.700797    0.369276    11.00000   -1.20000
AFIX   0
C9    1    0.532282    0.695382    0.496142    11.00000    0.04344    0.04499 =
         0.05233   -0.00294    0.01095    0.00678
AFIX  43
H9    2    0.479925    0.758946    0.528985    11.00000   -1.20000
AFIX   0

C13   1    0.890830    0.151297    0.519695    11.00000    0.05158    0.03371 =
         0.03992    0.00628   -0.01627    0.00614
C6    1    0.681529    0.506394    0.398445    11.00000    0.04841    0.05291 =
         0.06327   -0.01176    0.02636   -0.00672
AFIX  43
H6    2    0.732935    0.441548    0.365387    11.00000   -1.20000
AFIX   0
C7    1    0.574976    0.564066    0.351883    11.00000    0.07091    0.04497 =
         0.03264   -0.00262    0.00240   -0.01505
AFIX  43
H7    2    0.552998    0.538390    0.286885    11.00000   -1.20000
AFIX   0

C16   1    0.819947    0.046580    0.333568    11.00000    0.14515    0.04811 =
         0.03229   -0.00503   -0.01801    0.01975
AFIX  43
H16   2    0.796852    0.011762    0.270154    11.00000   -1.20000
AFIX   0
C10   1    1.028250    0.169851    0.785856    11.00000    0.09424    0.05323 =
         0.05607   -0.00568   -0.03407    0.01397
AFIX  23
H10A  2    1.090848    0.251988    0.777239    11.00000   -1.20000
H10B  2    0.960842    0.230584    0.807713    11.00000   -1.20000
AFIX   0
C18   1    0.789195    0.055941    0.498544    11.00000    0.05056    0.04194 =
         0.05617    0.01140    0.00901    0.00304
AFIX  43
H18   2    0.743501    0.026961    0.547792    11.00000   -1.20000
AFIX   0
C17   1    0.752776    0.001496    0.405202    11.00000    0.05935    0.05341 =
         0.08493   -0.00204   -0.03129   -0.00655
AFIX  43
H17   2    0.683731   -0.064678    0.391464    11.00000   -1.20000
AFIX   0

C3    1    0.675531    0.684774    0.650269    11.00000    0.06360    0.07377 =
         0.03795   -0.00336    0.00666   -0.02453
AFIX  23
H3A   2    0.664885    0.805770    0.657900    11.00000   -1.20000
H3B   2    0.760792    0.659939    0.667175    11.00000   -1.20000
AFIX   0

C15   1    0.919102    0.141036    0.354995    11.00000    0.12611    0.05619 =
         0.07218    0.01673    0.04999    0.02157
AFIX  43
H15   2    0.963715    0.172728    0.305561    11.00000   -1.20000
AFIX   0
C14   1    0.956572    0.192077    0.446995    11.00000    0.04243    0.04474 =
         0.10583    0.02090    0.00806   -0.00177
AFIX  43
H14   2    1.027277    0.254966    0.460160    11.00000   -1.20000
AFIX   0
C12   1    0.923588    0.214177    0.622028    11.00000    0.13054    0.06200 =
         0.06151   -0.00444   -0.04317    0.01704
AFIX  23
H12A  2    0.974634    0.313405    0.620201    11.00000   -1.20000
H12B  2    0.849996    0.249522    0.647165    11.00000   -1.20000
AFIX   0
HKLF 4


REM  a in P21 #4
REM wR2 = 0.0898, GooF = S = 1.095, Restrained GooF = 1.095 for all data
REM R1 = 0.0499 for 4400 Fo > 4sig(Fo) and 0.0770 for all 5541 data
REM 229 parameters refined using 1 restraints

END

WGHT      0.0141      2.7554

REM Highest difference peak  0.995,  deepest hole -1.146,  1-sigma level  0.137
Q1    1   0.1939  0.5580  0.9166  11.00000  0.05    1.00
Q2    1   0.2299  0.7240  0.9734  11.00000  0.05    0.85
Q3    1   0.3541  0.6982  0.8815  11.00000  0.05    0.76
Q4    1   0.2932  0.9019  0.8409  11.00000  0.05    0.75
Q5    1   0.3227  0.1854  0.9156  11.00000  0.05    0.73
Q6    1   0.1945  0.6409  0.9155  11.00000  0.05    0.71
Q7    1   0.2766  0.5388  1.0200  11.00000  0.05    0.69
Q8    1   0.3383  0.6407  1.1399  11.00000  0.05    0.68
Q9    1   0.2596  0.6021  0.9570  11.00000  0.05    0.66
Q10   1   0.3882  0.7682  0.9365  11.00000  0.05    0.65
Q11   1   0.0425  0.6769  0.9778  11.00000  0.05    0.63
Q12   1   0.2293  0.4716  0.9739  11.00000  0.05    0.63
Q13   1   0.2789  0.3707  0.8645  11.00000  0.05    0.63
;
_shelx_res_checksum              93348
_olex2_submission_special_instructions 'No special instructions were received'
loop_
_twin_individual_id
_twin_individual_mass_fraction_refined
1 0.943(17)
2 0.057(17)

####################################################################### 
# 
# This file contains crystal structure data downloaded from the 
# Cambridge Structural Database (CSD) hosted by the Cambridge 
# Crystallographic Data Centre (CCDC).
# 
# Full information about CCDC data access policies and citation 
# guidelines are available at http://www.ccdc.cam.ac.uk/access/V1 
# 
# Audit and citation data items may have been added by the CCDC. 
# Please retain this information to preserve the provenance of 
# this file and to allow appropriate attribution of the data. 
# 
#######################################################################

data_1-ITP
_database_code_depnum_ccdc_archive 'CCDC 2097253'
loop_
_audit_author_name
_audit_author_address
'Yu-hui Tan'
;Jiangxi University of Science and Technology
China
;
_audit_update_record             
;
2021-07-18 deposited with the CCDC.	2021-09-06 downloaded from the CCDC.
;
_audit_creation_date             2021-07-17
_audit_creation_method           
;
Olex2 1.3
(compiled 2020.11.12 svn.r5f609507 for OlexSys, GUI svn.r6272)
;
_shelx_SHELXL_version_number     2018/3
_chemical_name_common            ?
_chemical_name_systematic        ?
_chemical_formula_moiety         'Br4 Cd, 2(C9 H14 N)'
_chemical_formula_sum            'C18 H28 Br4 Cd N2'
_chemical_formula_weight         704.46
_chemical_absolute_configuration ?
_chemical_melting_point          ?
loop_
_atom_type_symbol
_atom_type_description
_atom_type_scat_dispersion_real
_atom_type_scat_dispersion_imag
_atom_type_scat_source
C C 0.0033 0.0016 'International Tables Vol C Tables 4.2.6.8 and 6.1.1.4'
H H 0.0000 0.0000 'International Tables Vol C Tables 4.2.6.8 and 6.1.1.4'
Br Br -0.2901 2.4595 'International Tables Vol C Tables 4.2.6.8 and 6.1.1.4'
Cd Cd -0.8075 1.2024 'International Tables Vol C Tables 4.2.6.8 and 6.1.1.4'
N N 0.0061 0.0033 'International Tables Vol C Tables 4.2.6.8 and 6.1.1.4'

_shelx_space_group_comment       
;
The symmetry employed for this shelxl refinement is uniquely defined
by the following loop, which should always be used as a source of
symmetry information in preference to the above space-group names.
They are only intended as comments.
;
_space_group_crystal_system      monoclinic
_space_group_IT_number           4
_space_group_name_H-M_alt        'P 1 21 1'
_space_group_name_Hall           'P 2yb'
loop_
_space_group_symop_operation_xyz
'x, y, z'
'-x, y+1/2, -z'

_cell_length_a                   11.2525(5)
_cell_length_b                   7.9861(3)
_cell_length_c                   13.9703(6)
_cell_angle_alpha                90
_cell_angle_beta                 97.514(4)
_cell_angle_gamma                90
_cell_volume                     1244.64(10)
_cell_formula_units_Z            2
_cell_measurement_reflns_used    5995
_cell_measurement_temperature    373.0
_cell_measurement_theta_max      24.7010
_cell_measurement_theta_min      2.1790
_shelx_estimated_absorpt_T_max   ?
_shelx_estimated_absorpt_T_min   ?
_exptl_absorpt_coefficient_mu    7.302
_exptl_absorpt_correction_T_max  1.00000
_exptl_absorpt_correction_T_min  0.04427
_exptl_absorpt_correction_type   multi-scan
_exptl_absorpt_process_details   
;
CrysAlisPro 1.171.40.39a (Rigaku Oxford Diffraction, 2019)
Empirical absorption correction using spherical harmonics,
 implemented in SCALE3 ABSPACK scaling algorithm.
;
_exptl_absorpt_special_details   ?
_exptl_crystal_colour            'metallic whiteish colourless'
_exptl_crystal_colour_lustre     metallic
_exptl_crystal_colour_modifier   whiteish
_exptl_crystal_colour_primary    colourless
_exptl_crystal_density_diffrn    1.880
_exptl_crystal_density_meas      ?
_exptl_crystal_density_method    ?
_exptl_crystal_description       block
_exptl_crystal_F_000             676
_exptl_crystal_size_max          ?
_exptl_crystal_size_mid          ?
_exptl_crystal_size_min          ?
_exptl_transmission_factor_max   ?
_exptl_transmission_factor_min   ?
_diffrn_reflns_av_R_equivalents  0.0659
_diffrn_reflns_av_unetI/netI     0.0699
_diffrn_reflns_Laue_measured_fraction_full 0.999
_diffrn_reflns_Laue_measured_fraction_max 0.999
_diffrn_reflns_limit_h_max       14
_diffrn_reflns_limit_h_min       -13
_diffrn_reflns_limit_k_max       10
_diffrn_reflns_limit_k_min       -10
_diffrn_reflns_limit_l_max       17
_diffrn_reflns_limit_l_min       -17
_diffrn_reflns_number            15582
_diffrn_reflns_point_group_measured_fraction_full 0.996
_diffrn_reflns_point_group_measured_fraction_max 0.996
_diffrn_reflns_theta_full        25.242
_diffrn_reflns_theta_max         26.499
_diffrn_reflns_theta_min         2.189
_diffrn_ambient_environment      air
_diffrn_ambient_temperature      373.0
_diffrn_detector                 'CCD plate'
_diffrn_detector_area_resol_mean 10.0000
_diffrn_detector_type            HyPix
_diffrn_measured_fraction_theta_full 0.999
_diffrn_measured_fraction_theta_max 0.999
_diffrn_measurement_details      
;
List of Runs (angles in degrees, time in seconds):

  # Type    Start    End  Width  t~exp~   \w     \q     \k     \f   Frames
#--------------------------------------------------------------------------
  1  \w    -61.00  11.00   0.50    0.35    --    8.30 -57.00-120.00  144
  2  \w    -18.00  43.00   0.50    0.35    --    8.30 -99.00 150.00  122
  3  \w    -13.00  56.00   0.50    0.35    --    8.30  77.00-120.00  138
  4  \w     14.00  39.00   0.50    0.35    --    8.30 -99.00  30.00   50
  5  \w    -76.00 -46.00   0.50    0.35    --   -8.69 -57.00-180.00   60
  6  \w    -82.00   2.00   0.50    0.35    --   -8.69 -37.00  60.00  168
  7  \w    -82.00  -3.00   0.50    0.35    --   -8.69 -57.00 -30.00  158
;
_diffrn_measurement_device       'four-circle diffractometer'
_diffrn_measurement_device_type  'XtaLAB Synergy R, HyPix'
_diffrn_measurement_method       '\w scans'
_diffrn_orient_matrix_type       
'CrysAlisPro convention (1999,Acta A55,543-557)'
_diffrn_orient_matrix_UB_11      -0.0236765000
_diffrn_orient_matrix_UB_12      0.0549167000
_diffrn_orient_matrix_UB_13      -0.0376221000
_diffrn_orient_matrix_UB_21      -0.0130198000
_diffrn_orient_matrix_UB_22      -0.0694732000
_diffrn_orient_matrix_UB_23      -0.0312440000
_diffrn_orient_matrix_UB_31      -0.0575615000
_diffrn_orient_matrix_UB_32      -0.0068364000
_diffrn_orient_matrix_UB_33      0.0151656000
_diffrn_radiation_monochromator  mirror
_diffrn_radiation_probe          x-ray
_diffrn_radiation_type           'Mo K\a'
_diffrn_radiation_wavelength     0.71073
_diffrn_source                   'micro-focus sealed X-ray tube'
_diffrn_source_type              'Mova (Mo) X-ray Source'
_diffrn_standards_number         0
_reflns_Friedel_coverage         0.856
_reflns_Friedel_fraction_full    0.993
_reflns_Friedel_fraction_max     0.993
_reflns_number_gt                3337
_reflns_number_total             5135
_reflns_odcompleteness_completeness 99.94
_reflns_odcompleteness_iscentric 1
_reflns_odcompleteness_theta     27.50
_reflns_special_details          
;
 Reflections were merged by SHELXL according to the crystal
 class for the calculation of statistics and refinement.
 
 _reflns_Friedel_fraction is defined as the number of unique
 Friedel pairs measured divided by the number that would be
 possible theoretically, ignoring centric projections and
 systematic absences.
;
_reflns_threshold_expression     'I > 2\s(I)'
_computing_cell_refinement       'CrysAlisPro 1.171.40.39a (Rigaku OD, 2019)'
_computing_data_collection       'CrysAlisPro 1.171.40.39a (Rigaku OD, 2019)'
_computing_data_reduction        'CrysAlisPro 1.171.40.39a (Rigaku OD, 2019)'
_computing_molecular_graphics    'Olex2 1.3 (Dolomanov et al., 2009)'
_computing_publication_material  'Olex2 1.3 (Dolomanov et al., 2009)'
_computing_structure_refinement  'SHELXL 2018/3 (Sheldrick, 2015)'
_computing_structure_solution    'SHELXS  (Sheldrick, 2008)'
_refine_diff_density_max         0.309
_refine_diff_density_min         -0.343
_refine_diff_density_rms         0.060
_refine_ls_abs_structure_details 
;
 Flack x determined using 1159 quotients [(I+)-(I-)]/[(I+)+(I-)]
 (Parsons, Flack and Wagner, Acta Cryst. B69 (2013) 249-259).
;
_refine_ls_abs_structure_Flack   0.025(13)
_refine_ls_extinction_coef       0.0139(10)
_refine_ls_extinction_expression Fc^*^=kFc[1+0.001xFc^2^\l^3^/sin(2\q)]^-1/4^
_refine_ls_extinction_method     'SHELXL-2018/3 (Sheldrick 2018)'
_refine_ls_goodness_of_fit_ref   1.006
_refine_ls_hydrogen_treatment    constr
_refine_ls_matrix_type           full
_refine_ls_number_parameters     398
_refine_ls_number_reflns         5135
_refine_ls_number_restraints     442
_refine_ls_R_factor_all          0.0744
_refine_ls_R_factor_gt           0.0402
_refine_ls_restrained_S_all      0.981
_refine_ls_shift/su_max          0.001
_refine_ls_shift/su_mean         0.000
_refine_ls_structure_factor_coef Fsqd
_refine_ls_weighting_details     
'w=1/[\s^2^(Fo^2^)+(0.0242P)^2^] where P=(Fo^2^+2Fc^2^)/3'
_refine_ls_weighting_scheme      calc
_refine_ls_wR_factor_gt          0.0765
_refine_ls_wR_factor_ref         0.0843
_refine_special_details          ?
_olex2_refinement_description    
;
1. Fixed Uiso
 At 1.2 times of:
  All C(H) groups, All C(H,H) groups, All N(H,H,H) groups
2. Restrained distances
 C16A-C17A \\sim C16B-C17B \\sim C16B-C15B \\sim C16A-C15A \\sim C17B-C18B
\\sim C17A-C18A
 with sigma of 0.01
3. Uiso/Uaniso restraints and constraints
N1A \\sim C17B \\sim C15B \\sim C10B \\sim C11B \\sim C14B \\sim C18A \\sim
C16A \\sim C13B \\sim C12B \\sim C15A \\sim C14A \\sim C13A \\sim C11A \\sim
C10A \\sim N1B \\sim C18B \\sim C17A \\sim C16B \\sim C12A: within 2A with
sigma of 0.01 and sigma for terminal atoms of 0.02 within 2A
Br4A \\sim Br4C \\sim Br4B \\sim Br3A \\sim Br3B \\sim Br3C \\sim Br1B \\sim
Br1A \\sim Br1C \\sim Br2C \\sim Br2B \\sim Br2A: within 2A with sigma of 0.01
and sigma for terminal atoms of 0.02 within 2A
Uanis(C15B) \\sim Ueq, Uanis(C10B) \\sim Ueq, Uanis(C11B) \\sim Ueq,
Uanis(C14B) \\sim Ueq, Uanis(C13B) \\sim Ueq, Uanis(C12B) \\sim Ueq: with sigma
of 0.01 and sigma for terminal atoms of 0.02
4. Others
 Fixed Sof: Cd1A(0.15) Br4A(0.15) Br3A(0.15) Br2C(0.15) Br1B(0.7) Br1A(0.15)
 Cd1B(0.7) Br4C(0.15) Cd1C(0.15) Br4B(0.7) Br1C(0.15) Br3B(0.7) Br3C(0.15)
 Br2B(0.7) Br2A(0.15) N1A(0.5) H1AA(0.5) H1AB(0.5) H1AC(0.5) C17B(0.5)
 H17C(0.5) H17D(0.5) C15B(0.5) C10B(0.5) H10B(0.5) C11B(0.5) H11B(0.5)
 C14B(0.5) H14B(0.5) C18A(0.5) H18A(0.5) H18B(0.5) C16A(0.5) H16A(0.5)
 H16B(0.5) C13B(0.5) H13B(0.5) C12B(0.5) H12B(0.5) C15A(0.5) C14A(0.5)
 H14A(0.5) C13A(0.5) H13A(0.5) C12A(0.5) H12A(0.5) C11A(0.5) H11A(0.5)
 C10A(0.5) H10A(0.5) N1B(0.5) H1BA(0.5) H1BB(0.5) H1BC(0.5) C18B(0.5) H18C(0.5)
 H18D(0.5) C17A(0.5) H17A(0.5) H17B(0.5) C16B(0.5) H16C(0.5) H16D(0.5)
5.a Riding coordinates:
 C16A(H16A,H16B)
5.b Secondary CH2 refined with riding coordinates:
 C8(H8A,H8B), C9(H9A,H9B), C7(H7A,H7B), C17B(H17C,H17D), C18A(H18A,H18B),
 C18B(H18C,H18D), C17A(H17A,H17B), C16B(H16C,H16D)
5.c Aromatic/amide H refined with riding coordinates:
 C1(H1), C5(H5), C2(H2), C3(H3), C4(H4), C10B(H10B), C11B(H11B), C14B(H14B),
 C13B(H13B), C12B(H12B), C14A(H14A), C13A(H13A), C12A(H12A), C11A(H11A),
 C10A(H10A)
5.d Fitted hexagon refined as free rotating group:
 C15A(C14A,C13A,C12A,C11A,C10A)
5.e Idealised Me refined as rotating group:
 N2(H2A,H2B,H2C), N1A(H1AA,H1AB,H1AC), N1B(H1BA,H1BB,H1BC)
;
_atom_sites_solution_hydrogens   mixed
_atom_sites_solution_primary     direct
_atom_sites_solution_secondary   ?
loop_
_atom_site_label
_atom_site_type_symbol
_atom_site_fract_x
_atom_site_fract_y
_atom_site_fract_z
_atom_site_U_iso_or_equiv
_atom_site_adp_type
_atom_site_occupancy
_atom_site_site_symmetry_order
_atom_site_calc_flag
_atom_site_refinement_flags_posn
_atom_site_refinement_flags_adp
_atom_site_refinement_flags_occupancy
_atom_site_disorder_assembly
_atom_site_disorder_group
Cd1A Cd 0.780(2) 0.822(5) 0.541(2) 0.071(8) Uani 0.15 1 d . . P A 1
Br4A Br 0.673(5) 1.115(7) 0.573(5) 0.085(8) Uani 0.15 1 d . U P A 1
Br3A Br 0.659(4) 0.602(6) 0.624(3) 0.070(6) Uani 0.15 1 d . U P A 1
Br2C Br 0.987(3) 0.826(4) 0.594(2) 0.081(6) Uani 0.15 1 d . U P B 3
Br1B Br 0.7209(9) 0.8042(15) 0.3476(6) 0.108(3) Uani 0.7 1 d . U P C 2
N2 N 0.4209(8) 0.9066(12) 0.6069(5) 0.091(3) Uani 1 1 d . . . . .
H2A H 0.402830 0.861735 0.548491 0.109 Uiso 1 1 calc R U . . .
H2B H 0.498961 0.894057 0.626355 0.109 Uiso 1 1 calc R U . . .
H2C H 0.402783 1.015087 0.604503 0.109 Uiso 1 1 calc R U . . .
C8 C 0.3962(8) 0.8591(18) 0.7771(6) 0.083(3) Uani 1 1 d . . . . .
H8A H 0.478087 0.819409 0.791557 0.100 Uiso 1 1 calc R U . . .
H8B H 0.397140 0.979380 0.786717 0.100 Uiso 1 1 calc R U . . .
C6 C 0.3599(8) 0.8236(13) 0.9505(6) 0.071(2) Uani 1 1 d . . . . .
C1 C 0.4661(9) 0.7647(15) 1.0006(8) 0.083(3) Uani 1 1 d . . . . .
H1 H 0.517679 0.701676 0.968112 0.100 Uiso 1 1 calc R U . . .
C9 C 0.3532(8) 0.8236(16) 0.6740(6) 0.089(3) Uani 1 1 d . . . . .
H9A H 0.356563 0.703703 0.663473 0.107 Uiso 1 1 calc R U . . .
H9B H 0.270026 0.857716 0.660300 0.107 Uiso 1 1 calc R U . . .
C5 C 0.2881(8) 0.9174(15) 1.0017(9) 0.090(3) Uani 1 1 d . . . . .
H5 H 0.216211 0.958359 0.969948 0.108 Uiso 1 1 calc R U . . .
C2 C 0.4964(9) 0.7972(16) 1.0965(8) 0.092(3) Uani 1 1 d . . . . .
H2 H 0.567352 0.754403 1.129064 0.111 Uiso 1 1 calc R U . . .
C3 C 0.4224(12) 0.8932(16) 1.1454(8) 0.093(3) Uani 1 1 d . . . . .
H3 H 0.443426 0.916915 1.210570 0.112 Uiso 1 1 calc R U . . .
C4 C 0.3180(11) 0.9531(16) 1.0973(10) 0.097(3) Uani 1 1 d . . . . .
H4 H 0.267259 1.018080 1.129483 0.117 Uiso 1 1 calc R U . . .
C7 C 0.3231(10) 0.781(2) 0.8465(8) 0.115(4) Uani 1 1 d . . . . .
H7A H 0.326367 0.660827 0.839217 0.138 Uiso 1 1 calc R U . . .
H7B H 0.240387 0.815473 0.829051 0.138 Uiso 1 1 calc R U . . .
Br1A Br 0.6749(15) 0.811(3) 0.3541(16) 0.070(4) Uani 0.15 1 d . U P A 1
Cd1B Cd 0.7694(8) 0.8561(7) 0.5300(5) 0.0620(18) Uani 0.7 1 d . . P C 2
Br4C Br 0.684(4) 1.156(6) 0.583(2) 0.072(6) Uani 0.15 1 d . U P B 3
Cd1C Cd 0.759(3) 0.886(5) 0.513(3) 0.074(7) Uani 0.15 1 d . . P B 3
Br4B Br 0.6824(8) 1.1336(17) 0.5838(8) 0.085(2) Uani 0.7 1 d . U P C 2
Br1C Br 0.738(3) 0.848(5) 0.339(2) 0.087(6) Uani 0.15 1 d . U P B 3
Br3B Br 0.6648(6) 0.6211(11) 0.6156(8) 0.082(2) Uani 0.7 1 d . U P C 2
Br3C Br 0.658(4) 0.648(6) 0.603(3) 0.075(7) Uani 0.15 1 d . U P B 3
Br2B Br 0.9983(11) 0.8334(18) 0.5857(7) 0.095(3) Uani 0.7 1 d . U P C 2
Br2A Br 1.006(5) 0.794(7) 0.572(3) 0.083(6) Uani 0.15 1 d . U P A 1
N1A N -0.051(3) 1.374(5) 0.647(3) 0.106(8) Uani 0.5 1 d . U P D 1
H1AA H -0.018192 1.308124 0.605865 0.127 Uiso 0.5 1 calc R U P D 1
H1AB H -0.004871 1.463004 0.660849 0.127 Uiso 0.5 1 calc R U P D 1
H1AC H -0.123362 1.406206 0.619808 0.127 Uiso 0.5 1 calc R U P D 1
C17B C -0.004(3) 1.355(4) 0.8063(18) 0.097(4) Uani 0.5 1 d D U P E 2
H17C H -0.079593 1.330677 0.830243 0.116 Uiso 0.5 1 calc R U P E 2
H17D H 0.009444 1.474661 0.809993 0.116 Uiso 0.5 1 calc R U P E 2
C15B C 0.117(2) 1.319(4) 0.9707(13) 0.084(3) Uani 0.5 1 d D U P E 2
C10B C 0.215(2) 1.411(4) 1.0099(17) 0.084(4) Uani 0.5 1 d . U P E 2
H10B H 0.270331 1.447303 0.970227 0.101 Uiso 0.5 1 calc R U P E 2
C11B C 0.234(2) 1.450(4) 1.1077(18) 0.085(4) Uani 0.5 1 d . U P E 2
H11B H 0.299494 1.513906 1.132785 0.102 Uiso 0.5 1 calc R U P E 2
C14B C 0.037(2) 1.267(4) 1.0304(17) 0.087(3) Uani 0.5 1 d . U P E 2
H14B H -0.030172 1.204172 1.006443 0.105 Uiso 0.5 1 calc R U P E 2
C18A C -0.061(2) 1.287(4) 0.7293(15) 0.101(5) Uani 0.5 1 d D U P D 1
H18A H -0.036539 1.171505 0.722670 0.121 Uiso 0.5 1 calc R U P D 1
H18B H -0.143951 1.287350 0.742226 0.121 Uiso 0.5 1 calc R U P D 1
C16A C 0.032(2) 1.240(3) 0.8906(13) 0.098(4) Uani 0.5 1 d D U P D 1
H16A H -0.038717 1.177731 0.901817 0.118 Uiso 0.5 1 d R U P D 1
H16B H 0.088073 1.162091 0.867477 0.118 Uiso 0.5 1 d R U P D 1
C13B C 0.057(2) 1.310(3) 1.1255(18) 0.087(4) Uani 0.5 1 d . U P E 2
H13B H 0.000460 1.278762 1.165179 0.105 Uiso 0.5 1 calc R U P E 2
C12B C 0.156(2) 1.396(3) 1.1655(17) 0.083(4) Uani 0.5 1 d . U P E 2
H12B H 0.169773 1.416019 1.231611 0.100 Uiso 0.5 1 calc R U P E 2
C15A C 0.0947(16) 1.313(3) 0.9835(9) 0.085(3) Uani 0.5 1 d DG U P D 1
C14A C 0.0446(14) 1.279(3) 1.0673(13) 0.085(4) Uani 0.5 1 d G U P D 1
H14A H -0.026871 1.219800 1.064099 0.102 Uiso 0.5 1 calc R U P D 1
C13A C 0.1015(17) 1.335(3) 1.1560(10) 0.086(4) Uani 0.5 1 d G U P D 1
H13A H 0.068047 1.312234 1.212086 0.103 Uiso 0.5 1 calc R U P D 1
C12A C 0.2084(17) 1.423(3) 1.1608(8) 0.087(4) Uani 0.5 1 d G U P D 1
H12A H 0.246438 1.460354 1.220134 0.104 Uiso 0.5 1 calc R U P D 1
C11A C 0.2584(15) 1.457(3) 1.0770(12) 0.086(4) Uani 0.5 1 d G U P D 1
H11A H 0.329914 1.516042 1.080194 0.103 Uiso 0.5 1 calc R U P D 1
C10A C 0.2015(16) 1.401(3) 0.9883(9) 0.086(4) Uani 0.5 1 d G U P D 1
H10A H 0.234998 1.423609 0.932206 0.103 Uiso 0.5 1 calc R U P D 1
N1B N -0.082(3) 1.413(5) 0.632(3) 0.097(7) Uani 0.5 1 d . U P E 2
H1BA H -0.101245 1.360032 0.575502 0.116 Uiso 0.5 1 calc R U P E 2
H1BB H -0.038139 1.502900 0.622315 0.116 Uiso 0.5 1 calc R U P E 2
H1BC H -0.147900 1.443314 0.655253 0.116 Uiso 0.5 1 calc R U P E 2
C18B C -0.008(2) 1.295(4) 0.7028(17) 0.098(5) Uani 0.5 1 d D U P E 2
H18C H -0.043462 1.183741 0.696974 0.118 Uiso 0.5 1 calc R U P E 2
H18D H 0.072665 1.287201 0.686593 0.118 Uiso 0.5 1 calc R U P E 2
C17A C 0.018(3) 1.371(4) 0.8111(19) 0.095(4) Uani 0.5 1 d D U P D 1
H17A H -0.019004 1.471803 0.832049 0.114 Uiso 0.5 1 calc R U P D 1
H17B H 0.095497 1.400047 0.791794 0.114 Uiso 0.5 1 calc R U P D 1
C16B C 0.0979(19) 1.262(3) 0.8659(12) 0.089(4) Uani 0.5 1 d D U P E 2
H16C H 0.171148 1.280283 0.837708 0.107 Uiso 0.5 1 calc R U P E 2
H16D H 0.080912 1.143142 0.863664 0.107 Uiso 0.5 1 calc R U P E 2

loop_
_atom_site_aniso_label
_atom_site_aniso_U_11
_atom_site_aniso_U_22
_atom_site_aniso_U_33
_atom_site_aniso_U_23
_atom_site_aniso_U_13
_atom_site_aniso_U_12
Cd1A 0.058(5) 0.059(14) 0.097(13) 0.029(6) 0.009(6) 0.019(5)
Br4A 0.116(13) 0.045(13) 0.084(14) 0.000(10) -0.026(11) -0.016(10)
Br3A 0.054(7) 0.086(17) 0.076(11) 0.018(10) 0.027(7) -0.005(9)
Br2C 0.074(9) 0.070(11) 0.106(11) 0.012(9) 0.044(7) -0.021(8)
Br1B 0.136(4) 0.117(5) 0.070(3) -0.003(2) 0.012(3) -0.016(4)
N2 0.113(6) 0.095(7) 0.064(5) 0.004(4) 0.002(4) -0.009(5)
C8 0.091(5) 0.084(7) 0.075(6) 0.001(6) 0.010(4) -0.014(7)
C6 0.076(5) 0.069(7) 0.070(5) 0.004(5) 0.013(4) -0.006(5)
C1 0.090(7) 0.072(7) 0.092(8) -0.007(5) 0.026(6) 0.012(6)
C9 0.096(6) 0.099(10) 0.074(6) -0.014(6) 0.012(5) -0.022(7)
C5 0.068(6) 0.093(9) 0.112(9) 0.019(6) 0.018(6) 0.002(5)
C2 0.095(6) 0.095(9) 0.085(7) 0.019(6) 0.000(6) 0.003(6)
C3 0.127(9) 0.076(8) 0.079(7) 0.003(6) 0.023(7) -0.023(7)
C4 0.094(8) 0.098(9) 0.107(10) -0.015(7) 0.041(7) -0.007(7)
C7 0.116(8) 0.144(12) 0.083(7) 0.007(7) 0.008(6) -0.029(8)
Br1A 0.082(8) 0.069(6) 0.054(6) 0.009(5) -0.004(6) -0.008(7)
Cd1B 0.082(3) 0.047(4) 0.054(2) 0.012(4) -0.0033(18) 0.005(3)
Br4C 0.106(13) 0.044(12) 0.052(7) 0.001(8) -0.040(8) -0.007(9)
Cd1C 0.090(6) 0.064(12) 0.062(10) 0.031(5) -0.008(6) 0.027(6)
Br4B 0.090(3) 0.052(4) 0.112(4) -0.003(3) 0.009(3) 0.005(3)
Br1C 0.100(11) 0.102(13) 0.052(6) 0.012(7) -0.016(7) 0.002(10)
Br3B 0.116(4) 0.051(3) 0.078(4) 0.012(3) 0.015(2) -0.007(2)
Br3C 0.060(8) 0.074(14) 0.091(12) 0.031(8) 0.004(8) 0.018(9)
Br2B 0.076(4) 0.141(7) 0.067(2) -0.003(3) 0.004(2) 0.007(4)
Br2A 0.056(8) 0.097(14) 0.095(16) 0.000(11) 0.012(10) 0.006(8)
N1A 0.112(17) 0.122(17) 0.080(13) 0.014(12) 0.002(13) 0.006(14)
C17B 0.103(9) 0.101(7) 0.080(6) -0.001(7) -0.012(6) 0.000(7)
C15B 0.086(6) 0.086(6) 0.077(5) 0.007(5) -0.001(5) -0.002(5)
C10B 0.085(6) 0.088(6) 0.079(6) 0.008(6) 0.008(6) -0.008(6)
C11B 0.085(6) 0.088(6) 0.080(7) 0.003(6) 0.003(6) -0.007(6)
C14B 0.090(6) 0.088(6) 0.081(6) 0.006(6) 0.001(6) -0.006(5)
C18A 0.105(10) 0.107(9) 0.084(8) 0.003(8) -0.014(7) 0.005(9)
C16A 0.104(7) 0.099(7) 0.086(6) 0.007(6) -0.010(6) -0.006(7)
C13B 0.088(6) 0.089(7) 0.084(7) 0.004(6) 0.007(6) -0.008(6)
C12B 0.082(7) 0.086(6) 0.080(6) 0.002(6) 0.005(6) -0.007(6)
C15A 0.088(6) 0.086(6) 0.077(6) 0.008(6) -0.001(5) -0.002(6)
C14A 0.087(6) 0.087(6) 0.077(7) 0.005(7) 0.000(7) -0.006(6)
C13A 0.089(7) 0.089(7) 0.079(6) 0.004(6) 0.003(6) -0.006(6)
C12A 0.089(7) 0.089(7) 0.080(7) 0.002(6) 0.001(7) -0.007(7)
C11A 0.085(7) 0.090(7) 0.080(7) 0.006(7) 0.004(6) -0.009(6)
C10A 0.088(7) 0.088(7) 0.079(7) 0.011(6) 0.003(6) -0.010(6)
N1B 0.083(13) 0.111(15) 0.090(13) 0.020(11) -0.013(10) 0.023(11)
C18B 0.099(10) 0.106(9) 0.083(8) 0.008(8) -0.011(7) 0.005(9)
C17A 0.101(9) 0.099(7) 0.079(6) -0.001(6) -0.009(6) 0.000(7)
C16B 0.090(7) 0.096(7) 0.079(7) 0.004(6) -0.004(6) -0.002(7)

_geom_special_details            
;
 All esds (except the esd in the dihedral angle between two l.s. planes)
 are estimated using the full covariance matrix.  The cell esds are taken
 into account individually in the estimation of esds in distances, angles
 and torsion angles; correlations between esds in cell parameters are only
 used when they are defined by crystal symmetry.  An approximate (isotropic)
 treatment of cell esds is used for estimating esds involving l.s. planes.
;
loop_
_geom_bond_atom_site_label_1
_geom_bond_atom_site_label_2
_geom_bond_distance
_geom_bond_site_symmetry_2
_geom_bond_publ_flag
Cd1A Br4A 2.70(7) . ?
Cd1A Br3A 2.59(5) . ?
Cd1A Br1A 2.73(4) . ?
Cd1A Br2A 2.53(6) . ?
Br2C Cd1C 2.70(5) . ?
Br1B Cd1B 2.569(11) . ?
N2 H2A 0.8900 . ?
N2 H2B 0.8900 . ?
N2 H2C 0.8900 . ?
N2 C9 1.444(12) . ?
C8 H8A 0.9700 . ?
C8 H8B 0.9700 . ?
C8 C9 1.486(12) . ?
C8 C7 1.486(14) . ?
C6 C1 1.385(13) . ?
C6 C5 1.369(14) . ?
C6 C7 1.497(14) . ?
C1 H1 0.9300 . ?
C1 C2 1.365(14) . ?
C9 H9A 0.9700 . ?
C9 H9B 0.9700 . ?
C5 H5 0.9300 . ?
C5 C4 1.365(15) . ?
C2 H2 0.9300 . ?
C2 C3 1.378(16) . ?
C3 H3 0.9300 . ?
C3 C4 1.361(16) . ?
C4 H4 0.9300 . ?
C7 H7A 0.9700 . ?
C7 H7B 0.9700 . ?
Cd1B Br4B 2.574(15) . ?
Cd1B Br3B 2.589(14) . ?
Cd1B Br2B 2.598(16) . ?
Br4C Cd1C 2.55(6) . ?
Cd1C Br1C 2.43(5) . ?
Cd1C Br3C 2.62(6) . ?
N1A H1AA 0.8900 . ?
N1A H1AB 0.8900 . ?
N1A H1AC 0.8900 . ?
N1A C18A 1.36(4) . ?
C17B H17C 0.9700 . ?
C17B H17D 0.9700 . ?
C17B C18B 1.518(16) . ?
C17B C16B 1.520(16) . ?
C15B C10B 1.38(3) . ?
C15B C14B 1.37(3) . ?
C15B C16B 1.521(15) . ?
C10B H10B 0.9300 . ?
C10B C11B 1.39(3) . ?
C11B H11B 0.9300 . ?
C11B C12B 1.33(3) . ?
C14B H14B 0.9300 . ?
C14B C13B 1.36(3) . ?
C18A H18A 0.9700 . ?
C18A H18B 0.9700 . ?
C18A C17A 1.516(16) . ?
C16A H16A 0.9703 . ?
C16A H16B 0.9700 . ?
C16A C15A 1.509(15) . ?
C16A C17A 1.518(16) . ?
C13B H13B 0.9300 . ?
C13B C12B 1.37(3) . ?
C12B H12B 0.9300 . ?
C15A C14A 1.3900 . ?
C15A C10A 1.3900 . ?
C14A H14A 0.9300 . ?
C14A C13A 1.3900 . ?
C13A H13A 0.9300 . ?
C13A C12A 1.3900 . ?
C12A H12A 0.9300 . ?
C12A C11A 1.3900 . ?
C11A H11A 0.9300 . ?
C11A C10A 1.3900 . ?
C10A H10A 0.9300 . ?
N1B H1BA 0.8900 . ?
N1B H1BB 0.8900 . ?
N1B H1BC 0.8900 . ?
N1B C18B 1.53(4) . ?
C18B H18C 0.9700 . ?
C18B H18D 0.9700 . ?
C17A H17A 0.9700 . ?
C17A H17B 0.9700 . ?
C16B H16C 0.9700 . ?
C16B H16D 0.9700 . ?

loop_
_geom_angle_atom_site_label_1
_geom_angle_atom_site_label_2
_geom_angle_atom_site_label_3
_geom_angle
_geom_angle_site_symmetry_1
_geom_angle_site_symmetry_3
_geom_angle_publ_flag
Br4A Cd1A Br1A 92.2(19) . . ?
Br3A Cd1A Br4A 104.3(19) . . ?
Br3A Cd1A Br1A 102.7(16) . . ?
Br2A Cd1A Br4A 120(2) . . ?
Br2A Cd1A Br3A 116(2) . . ?
Br2A Cd1A Br1A 117.2(14) . . ?
H2A N2 H2B 109.5 . . ?
H2A N2 H2C 109.5 . . ?
H2B N2 H2C 109.5 . . ?
C9 N2 H2A 109.5 . . ?
C9 N2 H2B 109.5 . . ?
C9 N2 H2C 109.5 . . ?
H8A C8 H8B 107.6 . . ?
C9 C8 H8A 108.6 . . ?
C9 C8 H8B 108.6 . . ?
C7 C8 H8A 108.6 . . ?
C7 C8 H8B 108.6 . . ?
C7 C8 C9 114.5(9) . . ?
C1 C6 C7 121.6(9) . . ?
C5 C6 C1 116.8(9) . . ?
C5 C6 C7 121.5(9) . . ?
C6 C1 H1 119.3 . . ?
C2 C1 C6 121.3(9) . . ?
C2 C1 H1 119.3 . . ?
N2 C9 C8 114.2(8) . . ?
N2 C9 H9A 108.7 . . ?
N2 C9 H9B 108.7 . . ?
C8 C9 H9A 108.7 . . ?
C8 C9 H9B 108.7 . . ?
H9A C9 H9B 107.6 . . ?
C6 C5 H5 118.7 . . ?
C4 C5 C6 122.6(9) . . ?
C4 C5 H5 118.7 . . ?
C1 C2 H2 119.9 . . ?
C1 C2 C3 120.2(10) . . ?
C3 C2 H2 119.9 . . ?
C2 C3 H3 120.3 . . ?
C4 C3 C2 119.3(11) . . ?
C4 C3 H3 120.3 . . ?
C5 C4 H4 120.1 . . ?
C3 C4 C5 119.7(10) . . ?
C3 C4 H4 120.1 . . ?
C8 C7 C6 115.7(9) . . ?
C8 C7 H7A 108.4 . . ?
C8 C7 H7B 108.4 . . ?
C6 C7 H7A 108.4 . . ?
C6 C7 H7B 108.4 . . ?
H7A C7 H7B 107.4 . . ?
Br1B Cd1B Br4B 112.9(5) . . ?
Br1B Cd1B Br3B 106.9(4) . . ?
Br1B Cd1B Br2B 111.1(5) . . ?
Br4B Cd1B Br3B 106.0(4) . . ?
Br4B Cd1B Br2B 111.9(5) . . ?
Br3B Cd1B Br2B 107.7(4) . . ?
Br4C Cd1C Br2C 109.6(17) . . ?
Br4C Cd1C Br3C 104(2) . . ?
Br1C Cd1C Br2C 111(2) . . ?
Br1C Cd1C Br4C 119.5(18) . . ?
Br1C Cd1C Br3C 113.3(18) . . ?
Br3C Cd1C Br2C 96.9(15) . . ?
H1AA N1A H1AB 109.5 . . ?
H1AA N1A H1AC 109.5 . . ?
H1AB N1A H1AC 109.5 . . ?
C18A N1A H1AA 109.5 . . ?
C18A N1A H1AB 109.5 . . ?
C18A N1A H1AC 109.5 . . ?
H17C C17B H17D 108.5 . . ?
C18B C17B H17C 110.3 . . ?
C18B C17B H17D 110.3 . . ?
C18B C17B C16B 107(2) . . ?
C16B C17B H17C 110.3 . . ?
C16B C17B H17D 110.3 . . ?
C10B C15B C16B 123(2) . . ?
C14B C15B C10B 118.5(19) . . ?
C14B C15B C16B 118(2) . . ?
C15B C10B H10B 119.4 . . ?
C15B C10B C11B 121(2) . . ?
C11B C10B H10B 119.4 . . ?
C10B C11B H11B 120.1 . . ?
C12B C11B C10B 120(2) . . ?
C12B C11B H11B 120.1 . . ?
C15B C14B H14B 120.7 . . ?
C13B C14B C15B 119(2) . . ?
C13B C14B H14B 120.7 . . ?
N1A C18A H18A 110.2 . . ?
N1A C18A H18B 110.2 . . ?
N1A C18A C17A 108(3) . . ?
H18A C18A H18B 108.5 . . ?
C17A C18A H18A 110.2 . . ?
C17A C18A H18B 110.2 . . ?
H16A C16A H16B 107.9 . . ?
C15A C16A H16A 111.0 . . ?
C15A C16A H16B 106.4 . . ?
C15A C16A C17A 110.9(19) . . ?
C17A C16A H16A 117.7 . . ?
C17A C16A H16B 102.0 . . ?
C14B C13B H13B 118.4 . . ?
C14B C13B C12B 123(2) . . ?
C12B C13B H13B 118.4 . . ?
C11B C12B C13B 119(2) . . ?
C11B C12B H12B 120.7 . . ?
C13B C12B H12B 120.7 . . ?
C14A C15A C16A 117.2(15) . . ?
C14A C15A C10A 120.0 . . ?
C10A C15A C16A 122.7(15) . . ?
C15A C14A H14A 120.0 . . ?
C15A C14A C13A 120.0 . . ?
C13A C14A H14A 120.0 . . ?
C14A C13A H13A 120.0 . . ?
C12A C13A C14A 120.0 . . ?
C12A C13A H13A 120.0 . . ?
C13A C12A H12A 120.0 . . ?
C13A C12A C11A 120.0 . . ?
C11A C12A H12A 120.0 . . ?
C12A C11A H11A 120.0 . . ?
C12A C11A C10A 120.0 . . ?
C10A C11A H11A 120.0 . . ?
C15A C10A H10A 120.0 . . ?
C11A C10A C15A 120.0 . . ?
C11A C10A H10A 120.0 . . ?
H1BA N1B H1BB 109.5 . . ?
H1BA N1B H1BC 109.5 . . ?
H1BB N1B H1BC 109.5 . . ?
C18B N1B H1BA 109.5 . . ?
C18B N1B H1BB 109.5 . . ?
C18B N1B H1BC 109.5 . . ?
C17B C18B N1B 112(3) . . ?
C17B C18B H18C 109.2 . . ?
C17B C18B H18D 109.2 . . ?
N1B C18B H18C 109.2 . . ?
N1B C18B H18D 109.2 . . ?
H18C C18B H18D 107.9 . . ?
C18A C17A C16A 104(2) . . ?
C18A C17A H17A 111.0 . . ?
C18A C17A H17B 111.0 . . ?
C16A C17A H17A 111.0 . . ?
C16A C17A H17B 111.0 . . ?
H17A C17A H17B 109.0 . . ?
C17B C16B C15B 112.5(19) . . ?
C17B C16B H16C 109.1 . . ?
C17B C16B H16D 109.1 . . ?
C15B C16B H16C 109.1 . . ?
C15B C16B H16D 109.1 . . ?
H16C C16B H16D 107.8 . . ?

loop_
_geom_torsion_atom_site_label_1
_geom_torsion_atom_site_label_2
_geom_torsion_atom_site_label_3
_geom_torsion_atom_site_label_4
_geom_torsion
_geom_torsion_site_symmetry_1
_geom_torsion_site_symmetry_2
_geom_torsion_site_symmetry_3
_geom_torsion_site_symmetry_4
_geom_torsion_publ_flag
C6 C1 C2 C3 -1.4(16) . . . . ?
C6 C5 C4 C3 -0.6(17) . . . . ?
C1 C6 C5 C4 0.1(15) . . . . ?
C1 C6 C7 C8 -69.3(16) . . . . ?
C1 C2 C3 C4 0.9(17) . . . . ?
C9 C8 C7 C6 -176.4(10) . . . . ?
C5 C6 C1 C2 0.8(15) . . . . ?
C5 C6 C7 C8 113.0(12) . . . . ?
C2 C3 C4 C5 0.0(17) . . . . ?
C7 C8 C9 N2 176.9(11) . . . . ?
C7 C6 C1 C2 -177.0(10) . . . . ?
C7 C6 C5 C4 178.0(11) . . . . ?
N1A C18A C17A C16A -163(3) . . . . ?
C15B C10B C11B C12B 1(4) . . . . ?
C15B C14B C13B C12B -3(4) . . . . ?
C10B C15B C14B C13B 1(3) . . . . ?
C10B C15B C16B C17B -110(3) . . . . ?
C10B C11B C12B C13B -3(4) . . . . ?
C14B C15B C10B C11B 0(3) . . . . ?
C14B C15B C16B C17B 75(3) . . . . ?
C14B C13B C12B C11B 4(4) . . . . ?
C16A C15A C14A C13A 176(2) . . . . ?
C16A C15A C10A C11A -176(2) . . . . ?
C15A C16A C17A C18A -172(2) . . . . ?
C15A C14A C13A C12A 0.0 . . . . ?
C14A C15A C10A C11A 0.0 . . . . ?
C14A C13A C12A C11A 0.0 . . . . ?
C13A C12A C11A C10A 0.0 . . . . ?
C12A C11A C10A C15A 0.0 . . . . ?
C10A C15A C14A C13A 0.0 . . . . ?
C18B C17B C16B C15B 176(2) . . . . ?
C17A C16A C15A C14A 133(2) . . . . ?
C17A C16A C15A C10A -50(3) . . . . ?
C16B C17B C18B N1B -163(3) . . . . ?
C16B C15B C10B C11B -175(3) . . . . ?
C16B C15B C14B C13B 176(2) . . . . ?

loop_
_diffrn_refln_index_h
_diffrn_refln_index_k
_diffrn_refln_index_l
_diffrn_refln_intensity_net
_diffrn_refln_intensity_u
_diffrn_refln_scale_group_code
0 0 2 9054.83 600.21 1
0 0 2 9359.36 600.001 3
0 0 -2 8980.78 600.027 3
0 0 3 723.253 51.0832 1
0 0 3 775.502 50.8282 3
0 0 4 6914.1 460.922 1
0 0 4 7058.74 460.433 3
0 0 5 4977.43 328.657 3
0 0 6 29.6143 8.32294 3
0 0 7 17.6997 9.1155 3
0 0 7 22.694 5.12174 7
0 0 -7 21.9563 9.88765 3
0 0 -8 194.557 20.2781 6
0 0 8 221.136 19.9813 3
0 0 8 221.718 16.5363 7
0 0 -8 201.946 20.452 3
0 0 9 -3.70719 11.8496 3
0 0 -9 12.8512 12.6657 6
0 0 -9 3.21085 7.50356 2
0 0 -9 9.716 12.1336 3
0 0 9 25.5468 7.28341 7
0 0 -10 5.96712 14.6433 6
0 0 -10 9.27631 13.6348 3
0 0 10 3.44357 12.4843 3
0 0 -10 6.10415 8.48469 2
0 0 10 3.66088 7.89566 7
0 0 11 10.8008 8.92712 7
0 0 -11 13.9883 17.2742 6
0 0 -11 21.5873 16.5913 3
0 0 -11 1.42995 9.67369 2
0 0 11 -3.11897 15.3312 3
0 0 12 90.9729 18.7535 3
0 0 -12 56.6809 20.6111 6
0 0 -12 102.104 13.811 2
0 0 -12 61.6069 20.0573 3
0 0 12 77.5286 21.0462 1
0 0 12 75.2325 12.2495 7
0 0 -13 16.6629 20.6657 3
0 0 -13 1.2365 11.7431 2
0 0 13 3.62316 17.3907 3
0 0 -13 -11.2869 20.1595 6
0 0 13 5.76617 10.827 7
0 0 13 12.1101 20.2571 1
0 0 14 -6.27755 11.7431 7
0 0 -14 6.70023 22.9246 3
0 0 14 38.3531 23.0512 1
0 0 -14 13.4106 13.5465 2
0 0 -15 99.6642 16.2719 2
0 0 15 91.7937 13.7462 7
0 0 -15 56.6112 26.5433 3
0 0 -16 128.363 19.5212 2
0 0 -16 135.591 31.1394 3
0 0 16 152.4 16.2065 7
0 0 17 19.1767 29.9455 1
0 0 17 73.2955 14.1966 7
0 0 -17 70.0715 31.8621 3
0 0 18 1.60034 29.7634 1
0 0 -18 7.2059 32.9432 3
0 0 -19 45.1734 38.215 3
0 1 0 1.71811 1.75899 6
0 -1 0 3.36672 3.4883 7
0 1 0 2.24417 3.94835 7
0 -1 -1 10.2188 2.07628 6
0 1 -1 16.1581 2.77817 5
0 1 -1 13.2202 5.92757 7
0 1 1 14.3162 2.40009 1
0 -1 -1 12.2597 2.36196 1
0 1 1 14.693 2.13482 6
0 -1 1 14.8052 2.91036 5
0 -1 -2 400.837 26.7066 6
0 1 2 378.117 26.718 6
0 1 -2 401.846 27.3834 7
0 -1 -2 365.304 26.9205 3
0 -1 -2 391.887 26.9792 1
0 1 2 395.177 26.9926 1
0 1 -2 404.723 27.1595 5
0 1 2 397.038 27.078 3
0 -1 2 393.344 26.7033 2
0 1 -3 3086.21 220.168 7
0 -1 -3 3367.42 220.011 6
0 -1 -3 3538.38 220.56 1
0 -1 -3 3185.48 220.365 3
0 1 3 3373.92 220.539 3
0 1 3 3392.3 220.554 1
0 -1 3 3429.11 219.869 2
0 -1 4 7283.18 492.454 7
0 -1 4 7565.25 492.526 2
0 1 4 7293.12 493.355 3
0 -1 -4 8251.25 493.621 1
0 1 -4 8010.36 492.362 2
0 1 4 7507.14 493.631 1
0 1 -4 7076.16 492.646 7
0 -1 -4 7386.58 492.734 6
0 -1 -4 7079.17 493.235 3
0 -1 -5 7835.8 458.07 1
0 -1 5 6655.4 456.359 7
0 -1 -5 6769.77 456.811 6
0 1 5 7007.62 457.969 1
0 1 -5 6896.74 456.458 7
0 1 -5 6278.78 457.529 3
0 -1 5 7172.92 457.068 3
0 1 -5 7207.17 456.224 2
0 1 5 6786.86 457.541 3
0 -1 -6 2078.42 140.822 6
0 1 6 2027.38 142.023 1
0 -1 -6 2339.34 142.208 1
0 1 -6 2150.33 139.968 2
0 1 6 2157.48 141.771 3
0 1 -6 1924.94 141.723 3
0 -1 6 2055.1 140.914 3
0 -1 6 2132.73 140.055 7
0 -1 7 508.757 28.7127 7
0 1 -7 290.224 30.3606 3
0 1 -7 349.538 27.9134 2
0 1 7 309.745 30.3988 1
0 -1 -7 460.024 29.9542 6
0 1 7 335.842 30.4565 3
0 -1 7 480.692 30.23 3
0 1 8 128.487 15.965 3
0 1 8 89.6207 15.1438 1
0 -1 -8 155.428 15.1215 6
0 -1 8 135.57 16.2517 1
0 -1 8 141.751 12.3208 7
0 1 -8 122.326 11.8708 2
0 -1 8 131.277 14.7382 3
0 1 -8 117.563 16.7703 3
0 -1 9 166.119 15.1034 7
0 1 -9 212.372 21.3882 3
0 -1 9 129.125 17.0961 3
0 -1 -9 110.976 18.0326 3
0 1 -9 238.821 15.7998 2
0 -1 -9 131.95 17.1178 6
0 -1 9 147.64 19.7759 1
0 1 9 211.986 20.8699 1
0 1 9 239.104 20.6002 3
0 1 10 538.548 45.4287 1
0 1 -10 712.398 41.8402 2
0 1 -10 649.109 47.2381 3
0 -1 10 475.28 44.9505 1
0 1 10 659.947 45.4796 3
0 -1 -10 508.298 43.2857 6
0 -1 10 586.865 41.1475 7
0 -1 10 490.001 43.1144 3
0 -1 11 673.702 52.4496 3
0 1 11 806.073 54.811 3
0 -1 -11 605.545 53.7118 3
0 -1 11 604.794 54.5008 1
0 1 -11 817.656 50.6749 2
0 -1 -11 692.569 53.2579 6
0 1 -11 679.935 55.8833 3
0 -1 11 732.501 49.9789 7
0 1 -12 1014.18 63.1112 2
0 1 12 978.535 67.3187 3
0 -1 -12 769.916 67.2199 3
0 -1 12 844.679 64.9349 3
0 1 12 996.024 62.6312 7
0 -1 12 910.354 62.3804 7
0 -1 12 771.826 67.5182 1
0 -1 -12 812.235 65.7395 6
0 1 -12 796.143 68.5028 3
0 1 13 184.112 24.5317 3
0 1 13 171.276 16.762 7
0 1 -13 188.248 17.7778 2
0 -1 13 145.229 25.6371 1
0 -1 -13 95.0635 23.8328 3
0 1 -13 139.244 27.3195 3
0 -1 13 173.8 16.7556 7
0 -1 13 115.084 21.1775 3
0 -1 -13 197.268 23.9811 6
0 1 -14 72.5178 25.6304 3
0 -1 -14 83.2965 15.1344 2
0 -1 14 16.8888 23.7658 1
0 1 14 57.1881 13.4301 7
0 -1 14 63.4469 12.564 7
0 1 -14 64.7227 14.3035 2
0 -1 -14 68.2983 23.4631 3
0 -1 -15 73.5832 25.1405 3
0 1 -15 56.2478 28.6732 3
0 -1 15 35.1025 12.544 7
0 1 15 55.8116 14.7849 7
0 1 -15 70.1366 14.839 2
0 -1 15 33.9262 26.4178 1
0 -1 -15 55.3018 16.4311 2
0 1 -16 45.6952 31.3198 3
0 -1 16 16.329 13.7369 7
0 -1 -16 33.1104 26.5477 3
0 -1 -16 40.652 17.9201 2
0 1 -16 21.6575 15.6086 2
0 1 16 -1.39583 25.4762 1
0 -1 16 1.40677 28.1445 1
0 1 16 20.8819 14.1375 7
0 1 17 -0.9892 14.0439 7
0 1 -17 22.7651 33.6513 3
0 -1 17 1.47078 28.1806 1
0 -1 -17 31.0988 29.1757 3
0 1 17 -7.41901 28.7841 1
0 -1 17 -28.7093 14.8461 7
0 -1 18 12.5522 31.5314 1
0 1 -18 -10.532 34.8763 3
0 1 -18 52.5284 30.3287 5
0 -1 -18 34.232 32.6041 3
0 1 18 20.6526 30.7773 1
0 1 -19 -12.5652 39.2327 3
0 -2 0 15806.1 1062.5 7
0 2 0 16676.1 1064.73 7
0 2 1 1209.65 78.8802 7
0 -2 -1 1103.78 75.5571 6
0 2 -1 969.607 82.4955 7
0 -2 1 1253.34 78.7763 7
0 2 1 1126.04 75.8824 1
0 -2 2 1362.37 91.7122 5
0 2 -2 1262.22 96.1 7
0 -2 2 1262 90.9841 2
0 2 2 1350.73 90.8525 1
0 -2 -2 1353.16 90.6302 6
0 2 -2 1559.21 91.8831 5
0 -2 3 1548.79 97.6255 5
0 -2 -3 1532.86 96.3415 6
0 2 -3 1384.04 96.904 5
0 2 -3 1351.83 98.8293 7
0 2 3 1376.87 96.6548 1
0 -2 3 1513.63 96.7711 2
0 2 3 1346.8 96.9218 3
0 -2 4 2538.6 144.793 7
0 2 4 1983.41 143.826 1
0 2 -4 1935.16 144.569 7
0 -2 4 2252.59 143.531 2
0 -2 -4 2203.5 143.282 6
0 2 -4 2077.33 144.062 5
0 2 -4 2134.85 143.176 2
0 -2 5 1956.69 123.472 2
0 2 -5 1672.49 124.191 7
0 2 -5 1671.88 124.509 3
0 2 5 1810.78 124.421 3
0 -2 5 2070.02 124.15 7
0 2 -5 1913.96 123.084 2
0 2 5 1773.2 124.363 1
0 2 -5 1815.72 124.223 5
0 -2 -5 1852.08 124.086 3
0 -2 -5 1837.82 123.23 6
0 2 -6 2992.54 210.445 3
0 -2 -6 3043.66 206.71 4
0 2 -6 3076.37 209.544 7
0 -2 6 3592.15 209.311 7
0 2 -6 3385.63 210.202 5
0 2 6 3054.19 210.199 1
0 -2 -6 3112.26 208.8 6
0 -2 -6 3075.39 209.729 3
0 -2 6 3313.8 208.956 2
0 2 6 3213.73 210.228 3
0 2 -6 3378.8 208.534 2
0 2 -7 395.713 27.773 7
0 2 -7 380.55 26.109 2
0 2 7 332.645 28.82 1
0 -2 7 352.767 26.3804 2
0 2 7 375.176 29.095 3
0 2 -7 352.386 29.5622 3
0 -2 7 337.16 26.3946 7
0 -2 -7 299.627 26.5714 6
0 -2 -7 332.756 28.0546 1
0 2 -7 379.322 28.7965 5
0 2 -8 31.2291 8.21296 2
0 -2 -8 29.5653 9.65013 6
0 2 8 11.9556 13.279 3
0 2 8 15.4307 11.3598 1
0 2 -8 36.2585 13.1885 3
0 -2 -8 47.7879 12.6047 1
0 -2 8 30.6246 8.48338 7
0 2 -9 629.941 41.756 2
0 -2 -9 615.68 44.7217 1
0 -2 9 614.771 41.7508 7
0 -2 9 522.669 45.103 1
0 -2 -9 557.17 42.5692 6
0 2 9 614.776 45.223 3
0 2 -9 515.438 46.3954 3
0 2 9 528.895 44.8909 1
0 -2 10 410.685 37.2096 1
0 2 -10 363.031 37.6834 3
0 2 10 478.615 37.1683 3
0 2 10 363.375 36.0315 1
0 -2 10 433.648 32.1575 7
0 -2 -10 420.695 33.7425 6
0 2 -10 481.413 32.4261 2
0 -2 11 69.4565 12.1981 7
0 2 -11 69.278 12.1404 2
0 -2 11 57.7855 19.6639 1
0 2 11 81.0108 19.5441 3
0 2 -11 55.1638 21.3568 3
0 -2 -11 58.3556 17.4889 3
0 -2 -11 89.3999 15.4757 6
0 2 11 62.7575 17.4736 1
0 -2 12 5.19697 20.3344 1
0 2 -12 39.882 12.8405 2
0 2 12 43.0824 19.6434 1
0 2 -12 37.5559 23.4798 3
0 -2 -12 57.2323 16.1787 6
0 2 12 45.7342 21.0494 3
0 -2 12 49.6703 12.2033 7
0 -2 -12 50.7994 19.8995 3
0 2 13 35.1614 21.9334 1
0 -2 -13 101.347 21.805 3
0 2 -13 65.7626 26.2042 3
0 -2 13 72.2947 14.2074 7
0 2 -13 63.9716 14.3782 2
0 -2 13 32.8263 23.5757 1
0 2 -13 93.5874 22.2842 5
0 2 -14 19.6305 13.5718 2
0 2 14 12.2397 20.7821 1
0 -2 -14 50.0654 23.4513 3
0 2 -14 11.8792 27.6872 3
0 -2 14 1.20154 23.5163 1
0 -2 14 -8.87709 13.9063 7
0 2 -14 29.0431 23.3628 5
0 2 -15 61.026 15.9797 2
0 -2 15 44.7067 26.9649 1
0 -2 15 38.145 13.9996 7
0 2 -15 91.0406 31.9116 3
0 2 -15 57.9251 26.1849 5
0 2 15 38.224 25.2244 1
0 -2 -15 61.1809 24.7928 3
0 2 15 51.6123 15.2966 7
0 -2 16 128.394 18.3296 7
0 2 -16 169.342 31.5473 5
0 2 -16 145.264 19.4524 2
0 2 -16 151.993 37.2634 3
0 2 16 130.672 19.5959 7
0 -2 -16 115.165 29.4056 3
0 -2 17 38.4475 16.5922 7
0 2 17 86.5572 17.9764 7
0 2 -17 136.347 31.8201 5
0 -2 17 33.5125 32.2662 1
0 2 -17 66.9978 36.5238 3
0 2 -18 50.3336 31.0558 5
0 2 -18 60.9102 40.1002 3
0 -2 18 1.61568 31.6863 1
0 2 -19 19.9183 41.135 3
0 3 0 1.41089 15.9549 7
0 -3 0 3.10175 5.39193 1
0 3 1 342.775 36.0612 7
0 3 -1 340.674 43.8029 7
0 -3 -1 462.549 31.1649 1
0 -3 1 537.686 35.8668 7
0 -3 -1 421.532 30.9271 6
0 -3 -2 820.689 56.3103 6
0 3 -2 921.112 71.567 7
0 -3 -2 909.295 56.9115 1
0 3 2 746.421 56.5728 1
0 3 -3 2784.26 169.654 5
0 3 3 2451.32 168.168 1
0 -3 3 2338.84 168.367 2
0 -3 -3 2542.88 168.184 1
0 3 -3 2492.79 177.009 7
0 -3 -3 2585.71 167.895 6
0 -3 -4 5031.45 345.186 6
0 3 4 5271.9 343.57 4
0 -3 -4 5268.33 345.923 1
0 3 4 5566.53 346.974 3
0 -3 4 4990.21 346.99 5
0 3 -4 4861.3 350.527 7
0 3 4 5276.89 346.165 1
0 -3 4 5659.52 348.053 7
0 -3 4 5040.63 346.099 2
0 -3 5 5470.08 348.698 7
0 -3 -5 4944.67 346.344 6
0 -3 5 5132.39 347.191 2
0 3 5 5214.74 347.523 1
0 -3 -5 5015.13 347.316 1
0 3 -5 5391.52 347.761 5
0 3 5 5674.14 348.407 3
0 3 -5 5226.69 350.339 7
0 3 5 5467.4 347.331 6
0 3 -6 2417.01 151.377 7
0 -3 -6 2045.57 147.454 6
0 3 6 1969.19 148.348 6
0 3 6 2261.5 149.324 1
0 3 -6 2179.4 150.159 3
0 -3 6 2311.29 149.335 7
0 3 -6 2423.05 149.671 5
0 3 6 2472.73 150.153 3
0 -3 6 2141.06 148.192 2
0 3 7 203.065 21.3629 1
0 3 -7 231.213 22.7968 7
0 3 -7 200.001 23.8845 3
0 3 7 231.659 22.3782 3
0 3 -7 259.805 21.8239 5
0 3 7 228.699 21.0853 6
0 -3 7 232.523 20.4218 7
0 -3 -7 214.3 19.4003 6
0 3 -7 246.976 19.3377 2
0 -3 7 208.695 19.6464 2
0 -3 -8 437.378 29.3634 6
0 3 -8 320.748 33.3454 3
0 3 -8 342.046 28.4627 2
0 3 8 326.772 30.6779 6
0 3 -8 363.011 31.4737 7
0 -3 8 499.863 30.9195 7
0 -3 8 422.311 29.7883 2
0 3 8 385.821 32.5971 3
0 3 8 293.969 30.5426 1
0 3 -8 329.439 30.7055 5
0 -3 9 687.866 42.7004 7
0 -3 -9 552.939 41.7172 6
0 3 9 487.659 43.9867 1
0 3 -9 551.173 43.8157 5
0 3 -9 548.759 43.2272 7
0 3 -9 515.292 46.1143 3
0 3 9 575.8 44.5765 6
0 3 9 541.074 45.0922 3
0 -3 9 565.395 41.6412 2
0 -3 10 470.799 32.179 7
0 3 -10 406.96 30.8803 2
0 -3 -10 374.546 31.7124 6
0 3 -10 364.325 37.384 3
0 3 10 331.553 35.2602 1
0 3 10 372.718 35.8796 3
0 -3 11 207.67 19.8269 7
0 3 -11 204.887 30.184 3
0 3 11 157.894 24.4363 1
0 3 11 234.15 27.387 3
0 -3 -11 191.234 21.1431 6
0 3 -11 195.753 18.9997 2
0 -3 -12 247.344 25.6322 6
0 3 -12 268.81 36.0276 3
0 3 -12 329.153 23.8417 2
0 3 12 212.742 29.4345 1
0 3 13 107.317 23.9668 1
0 3 -13 148.991 17.8234 2
0 -3 13 121.47 17.86 7
0 3 -13 143.207 33.3347 3
0 3 14 27.1372 23.2519 1
0 3 -14 104.071 33.6542 3
0 3 -14 91.3281 16.5508 2
0 3 -14 90.7851 24.4513 5
0 -3 14 67.4423 15.9374 7
0 -3 14 21.4266 24.2861 1
0 3 -15 51.2375 36.8049 3
0 3 -15 47.2626 25.0511 5
0 -3 15 7.89219 25.9219 1
0 3 15 4.12204 24.5516 1
0 -3 15 17.4071 15.605 7
0 3 -16 45.691 37.7767 3
0 -3 16 13.8354 16.3858 7
0 -3 16 15.5466 28.1026 1
0 3 16 1.46064 25.0116 1
0 3 -16 45.0725 27.6936 5
0 3 17 37.9732 18.533 7
0 -3 17 6.04927 30.9638 1
0 3 -17 59.3341 43.121 3
0 3 17 30.852 28.7897 1
0 3 -17 12.0969 28.7884 5
0 3 -18 46.0587 48.4857 3
0 -3 18 1.59988 33.8785 1
0 3 -19 14.6115 47.9183 3
0 -4 0 11246.8 718.514 1
0 4 0 9338.83 728.794 7
0 -4 -1 8654.73 550.382 1
0 4 1 7904.56 558.814 7
0 4 -1 7269.5 563.634 7
0 4 2 1977.59 135.169 1
0 -4 -2 2151.17 134.958 1
0 4 -2 2285.69 155.35 7
0 -4 -2 1908.18 134.247 6
0 4 2 1981.69 135.514 6
0 -4 3 311.392 22.9607 2
0 -4 -3 343.203 22.8516 1
0 -4 -3 300.645 21.539 6
0 4 3 204.482 21.4083 1
0 4 3 191.673 21.4008 6
0 4 -3 276.17 42.1587 7
0 4 4 311.694 30.7058 7
0 -4 -4 274.841 23.1744 1
0 -4 -4 260.967 22.5547 6
0 4 4 287.969 23.6096 6
0 -4 4 294.638 25.7701 7
0 4 4 269.418 23.1283 1
0 -4 4 257.95 23.8853 2
0 4 -4 300.931 41.1895 7
0 4 5 1307.8 85.9994 7
0 4 -5 1391.39 90.6025 7
0 -4 -5 1066.18 78.4231 6
0 -4 -5 1160.25 79.724 1
0 4 5 1147.18 79.7478 1
0 -4 5 1153.24 81.1638 7
0 -4 5 968.996 79.401 2
0 4 5 1134.5 75.9406 4
0 4 5 1264.47 80.2481 6
0 4 -5 1308.84 81.2433 5
0 -4 6 266.974 25.137 7
0 -4 -6 248.721 22.5289 6
0 4 -6 316.715 25.265 5
0 -4 -6 260.657 24.4178 1
0 4 6 256.157 24.1622 1
0 4 -6 353.688 33.5369 7
0 4 6 304.012 24.9514 6
0 -4 6 250.354 24.2147 2
0 4 7 122.429 16.7533 1
0 -4 -7 93.1324 14.4573 6
0 -4 -7 125.206 16.8266 1
0 -4 7 102.374 15.9884 7
0 4 7 132.051 19.9335 3
0 4 -7 123.027 16.6546 5
0 4 -7 88.66 23.5912 7
0 -4 7 86.3571 15.398 2
0 4 7 134.432 17.2389 6
0 -4 -8 23.9204 11.8562 6
0 -4 8 28.3024 12.0981 2
0 4 8 35.8066 13.7395 1
0 4 -8 50.6279 20.6215 7
0 -4 -8 19.981 14.4372 1
0 4 -8 36.0182 13.6673 5
0 4 8 51.1993 18.9496 3
0 4 8 32.1256 15.647 6
0 4 -8 13.927 18.552 3
0 -4 8 20.7294 13.1795 7
0 4 9 141.862 24.1524 3
0 -4 -9 135.965 20.2728 1
0 -4 9 114.673 17.6134 7
0 -4 9 128.47 17.1665 2
0 4 -9 137.702 23.804 7
0 4 9 119.171 19.3797 1
0 4 -9 115.768 19.2574 5
0 4 -9 130.903 25.6697 3
0 4 9 157.519 20.9604 6
0 -4 -9 113.944 16.0774 6
0 -4 10 79.7665 16.6135 2
0 -4 -10 75.855 20.6144 1
0 -4 -10 79.7392 16.3643 6
0 4 -10 123.492 20.8529 5
0 4 10 120.606 24.8249 3
0 4 -10 141.896 27.5108 3
0 4 10 98.8601 20.5235 1
0 4 -10 132.316 22.5816 7
0 4 10 118.615 22.0399 6
0 -4 10 92.0653 17.5106 7
0 4 -11 19.5237 18.7466 7
0 4 -11 14.6464 19.5342 5
0 -4 11 4.01339 15.0038 7
0 4 -11 25.1415 26.5756 3
0 -4 -11 21.8766 20.7262 1
0 4 11 13.7903 18.5875 1
0 -4 11 6.73995 13.948 2
0 -4 -11 19.2211 14.6168 6
0 4 12 16.1207 20.9836 1
0 4 -12 1.43475 31.137 3
0 -4 12 -1.11466 22.1432 1
0 -4 12 -2.61863 15.6473 7
0 4 13 37.2588 24.2362 1
0 -4 13 48.3781 16.1781 7
0 -4 13 4.77418 24.2919 1
0 4 -13 43.0759 36.0395 3
0 4 -14 33.3469 38.8153 3
0 4 14 53.2274 26.212 1
0 -4 14 22.8841 16.0866 7
0 -4 14 7.47196 24.7983 1
0 -4 15 1.32945 27.1368 1
0 4 -15 44.0271 40.2585 3
0 -4 15 32.2255 16.9373 7
0 4 15 86.2756 43.7442 7
0 4 15 11.3605 25.8313 1
0 -4 16 44.4711 18.0319 7
0 4 16 20.9155 27.8056 1
0 4 -16 47.2043 28.939 5
0 -4 16 31.5306 29.9609 1
0 4 -16 85.3661 45.7394 3
0 -4 17 13.1087 30.8642 1
0 4 -17 50.9974 52.1167 3
0 -4 18 6.11745 34.0583 1
0 4 -18 13.4709 48.94 3
0 4 -19 47.0119 57.8349 3
0 5 0 -34.0204 32.2405 7
0 5 0 11.0678 14.7616 6
0 -5 -1 85.0148 12.0904 1
0 5 -1 49.0697 36.7754 7
0 -5 1 71.6458 11.3601 1
0 5 1 66.6159 30.1191 7
0 5 1 69.601 16.4171 6
0 5 -1 44.2996 17.6454 6
0 -5 1 54.1609 10.9971 5
0 -5 2 86.854 14.1804 5
0 5 2 132.489 17.7591 6
0 5 -2 155.152 44.7351 7
0 -5 -2 101.385 14.1626 1
0 5 -2 157.611 23.1278 6
0 -5 -3 164.496 17.9223 1
0 -5 -3 145.02 16.566 6
0 5 -3 222.909 51.4137 7
0 -5 3 180 19.3556 5
0 5 3 212.351 20.646 6
0 5 3 181.158 18.4047 1
0 -5 3 149.964 17.5179 2
0 -5 4 152.532 21.5206 7
0 -5 -4 126.744 17.0594 1
0 5 4 175.104 18.6608 1
0 -5 4 120.509 17.5913 2
0 5 -4 196.677 43.2734 7
0 5 4 200.509 24.7344 3
0 -5 -4 123.319 15.9701 6
0 5 4 164.824 19.5098 6
0 5 4 244.896 32.4694 7
0 5 5 136.029 16.8576 1
0 -5 -5 114.171 16.5139 1
0 -5 5 107.751 17.3621 2
0 5 5 122.067 29.0183 7
0 -5 -5 108.775 15.2304 6
0 -5 5 115.79 19.0905 7
0 5 5 142.961 18.7669 6
0 5 6 162.922 21.9959 6
0 -5 -6 203.79 21.1161 1
0 5 -6 246.896 40.814 7
0 -5 -6 187.108 19.3481 6
0 -5 6 189.615 21.667 2
0 5 6 191.413 34.2089 7
0 -5 6 199.596 22.2204 7
0 5 6 151.976 20.4225 1
0 5 -7 328.284 40.5334 7
0 5 7 236.445 37.4755 7
0 -5 7 283.48 25.6602 7
0 5 7 235.325 25.6067 6
0 -5 -7 268.816 23.1223 6
0 5 7 180.763 23.7224 1
0 5 -7 217.137 25.6064 5
0 -5 -7 291.564 26.1848 1
0 -5 7 210.339 23.591 2
0 -5 -8 395.583 32.1783 6
0 5 8 447.19 48.6936 7
0 5 8 397.531 35.9633 6
0 5 -8 494.3 48.9483 7
0 5 8 386.137 35.0733 1
0 5 -8 281.337 37.3094 3
0 -5 8 435.564 34.7108 7
0 -5 8 365.076 33.6981 2
0 5 -8 388.573 35.6201 5
0 -5 -8 458.345 35.4253 1
0 5 -9 255.335 83.0664 5
0 5 9 357.806 32.6166 6
0 -5 9 320.788 28.636 7
0 -5 -9 335.898 31.0513 1
0 -5 9 260.114 27.9425 2
0 5 9 276.774 30.5334 1
0 5 9 361.538 37.5289 3
0 5 -9 376.095 39.2086 7
0 5 -9 229.337 34.9883 3
0 -5 -9 248.276 26.4257 6
0 5 9 455.218 46.7119 7
0 -5 -10 273.904 30.469 1
0 5 10 250.471 30.0681 1
0 5 -10 310.92 38.6364 3
0 5 10 321.763 32.4498 6
0 -5 10 230.372 26.6053 2
0 -5 -10 226.896 25.4736 6
0 -5 10 273.508 27.2816 7
0 5 10 464.313 49.1135 7
0 5 -10 398.979 38.9686 7
0 5 11 221.364 32.1356 1
0 -5 11 213.53 27.6068 2
0 5 11 362.43 34.2516 6
0 -5 11 240.776 27.3025 7
0 5 11 399.616 50.9861 7
0 5 -11 322.384 32.7273 5
0 5 -11 360.416 42.9671 3
0 5 -11 330.362 36.4164 7
0 -5 12 155.211 21.1913 7
0 5 12 156.883 27.6828 1
0 5 -12 208.249 29.7484 7
0 -5 12 39.3028 26.5687 1
0 5 -12 135.599 26.3523 5
0 5 12 230.612 48.4977 7
0 5 -12 213.321 41.2912 3
0 -5 12 105.225 20.4941 2
0 5 13 64.5165 46.3658 7
0 -5 13 16.748 16.9941 7
0 5 13 38.2968 26.9583 1
0 -5 13 1.18355 24.4593 1
0 5 -13 27.3385 42.2476 3
0 5 -13 14.0322 24.5978 5
0 -5 14 31.4027 18.2131 7
0 5 -14 40.2831 44.142 3
0 5 14 15.5211 26.1489 1
0 -5 14 2.46943 26.1539 1
0 5 14 64.8133 54.8943 7
0 5 -15 25.4568 49.3624 3
0 5 15 7.49694 28.3029 1
0 -5 15 11.4464 27.6247 1
0 -5 15 40.6613 19.1785 7
0 -5 16 1.31933 28.5515 1
0 5 16 9.49533 30.8117 1
0 5 -16 20.33 49.2522 3
0 -5 16 6.70338 20.2444 7
0 5 -17 55.4299 55.6219 3
0 -5 17 21.642 32.7253 1
0 5 -18 35.401 57.6554 3
0 -6 0 1307.42 99.5241 1
0 6 0 1946.04 107.287 6
0 6 1 973.113 83.2518 7
0 -6 1 582.135 56.5124 5
0 6 -1 1338.29 68.5088 6
0 -6 -1 798.233 57.6354 1
0 6 1 1371.33 67.4407 6
0 -6 1 748.058 57.0867 1
0 6 -1 1213.24 90.0926 7
0 6 2 214.18 24.8911 6
0 -6 2 125.94 17.773 5
0 6 -2 215.35 30.3967 6
0 -6 2 144.777 17.4323 1
0 6 -2 152.959 52.5314 7
0 -6 -2 144.989 17.6752 1
0 6 3 865.578 63.3384 6
0 -6 3 761.672 60.245 2
0 -6 3 754.902 60.5519 5
0 -6 -3 799.91 60.0594 1
0 -6 4 1117.81 84.5807 2
0 6 -4 1608.27 115.466 7
0 -6 4 1154.37 84.896 5
0 -6 -4 1055.01 82.7072 6
0 6 4 1213.98 86.8677 6
0 6 4 1134.75 100.958 7
0 -6 -4 1294.08 84.6881 1
0 6 4 1720.62 93.2255 3
0 6 5 534.439 47.6397 1
0 6 -5 926.39 77.9021 7
0 -6 5 664.278 50.7237 7
0 -6 5 619.809 48.4266 2
0 -6 -5 532.914 45.1597 6
0 6 5 815.103 57.2037 3
0 -6 5 617.805 48.805 5
0 -6 -5 596.712 46.9691 1
0 6 5 653.851 49.3989 6
0 6 5 645.873 67.7035 7
0 -6 6 380.099 34.0463 7
0 -6 6 333.411 33.0399 5
0 6 6 306.424 32.4647 1
0 -6 6 340.492 32.3363 2
0 -6 -6 294.897 28.8343 6
0 -6 -6 338.917 32.1371 1
0 6 6 355.763 51.6109 7
0 6 6 363.665 34.2523 6
0 6 7 41.3182 29.9654 3
0 6 7 57.7029 40.9389 7
0 6 7 30.2871 18.6082 1
0 -6 -7 38.5806 14.7112 6
0 -6 7 64.0064 19.6444 7
0 -6 -7 7.14642 17.8488 1
0 6 7 16.5024 20.3376 6
0 6 -7 93.3753 44.6111 7
0 -6 7 40.1024 19.2549 2
0 6 8 35.6309 22.2808 6
0 -6 8 37.3124 17.8653 7
0 -6 -8 34.1592 19.0003 1
0 -6 8 26.2287 18.6798 2
0 6 -8 16.2411 42.891 7
0 6 8 27.371 43.0301 7
0 -6 -8 42.9183 16.1406 6
0 6 8 22.9028 19.6434 1
0 -6 9 52.8703 19.6907 7
0 6 9 56.9551 46.2161 7
0 6 -9 23.4576 40.2089 7
0 -6 -9 36.9092 20.8133 1
0 6 9 27.6529 20.9419 1
0 6 9 -3.019 23.0757 6
0 -6 -9 24.8622 16.5339 6
0 -6 9 9.79009 17.9453 2
0 6 -9 -2.59894 27.912 3
0 6 10 71.7711 52.2479 7
0 6 10 47.7177 25.0722 6
0 6 -10 24.704 31.739 3
0 -6 10 46.8642 19.5758 7
0 -6 10 29.8309 18.9834 2
0 6 -10 -6.22087 34.8581 7
0 6 10 56.8981 23.9765 1
0 6 -10 48.6012 24.3482 5
0 6 -11 50.263 35.7052 3
0 -6 11 -13.0649 20.464 2
0 6 11 85.5435 57.9092 7
0 6 -11 50.8193 35.0169 7
0 -6 11 26.1964 19.2606 7
0 6 -11 29.5487 23.5303 5
0 6 11 41.9456 28.9336 6
0 6 11 1.19985 24.0919 1
0 6 12 11.5626 24.3976 1
0 6 -12 28.5214 25.6921 5
0 6 -12 -2.54686 33.0229 7
0 6 -12 17.1457 38.1985 3
0 -6 12 12.0901 19.4903 2
0 -6 12 34.0242 20.1359 7
0 6 12 24.4976 29.7697 6
0 6 13 28.7184 26.8214 1
0 6 -13 99.2678 44.7178 3
0 -6 13 64.2589 26.0245 1
0 -6 13 -0.76139 19.7605 2
0 -6 13 54.9525 21.0209 7
0 6 -13 28.3577 26.4618 5
0 6 -14 18.0541 51.8138 3
0 6 -14 4.90266 27.812 5
0 -6 14 15.0298 26.7931 1
0 6 14 4.36893 28.8126 1
0 -6 14 28.9756 21.8056 7
0 -6 15 7.04545 27.0979 1
0 6 -15 20.9431 53.0788 3
0 6 15 27.7678 30.9132 1
0 -6 16 4.8729 29.2842 1
0 6 -16 19.7553 61.2352 3
0 -6 17 8.51724 30.6219 1
0 6 -17 33.1608 61.7497 3
0 -7 0 -1.563 11.4824 5
0 -7 0 3.75574 12.4891 1
0 7 0 2.61283 27.8488 6
0 7 0 23.0795 50.2978 7
0 -7 -1 53.4353 15.216 1
0 7 -1 72.1348 32.3214 6
0 7 -1 -3.28365 57.9035 7
0 -7 1 43.6656 14.0353 1
0 7 1 53.9715 27.5079 6
0 -7 2 162.673 18.4183 1
0 -7 2 124.497 18.0129 5
0 7 -2 155.738 55.6838 7
0 7 -2 254.427 35.3361 6
0 7 2 170.028 30.1587 6
0 -7 -2 147.739 19.7238 1
0 7 -3 263.006 39.7261 6
0 -7 -3 143.081 20.5933 1
0 -7 3 131.108 20.8668 5
0 7 3 166.902 29.3959 6
0 7 3 167.015 57.8592 7
0 -7 3 141.151 21.2546 2
0 -7 3 174.47 19.5202 1
0 7 -3 263.382 61.5877 7
0 -7 4 180.689 25.3679 5
0 7 4 190.428 58.4773 7
0 7 4 336.773 42.137 3
0 7 -4 330.473 63.1954 7
0 -7 4 219.75 25.0811 2
0 -7 -4 205.024 24.6402 1
0 7 4 282.838 33.9137 6
0 -7 5 313.869 31.3342 2
0 -7 -5 253.18 27.8956 6
0 -7 -5 281.096 28.8527 1
0 7 5 400.577 69.0752 7
0 7 -5 621.466 71.76 7
0 7 5 559.581 49.3671 3
0 -7 5 283.334 31.6254 5
0 7 5 380.986 37.9038 6
0 7 6 271.622 33.777 6
0 -7 -6 230.846 26.9734 1
0 7 6 200.963 28.2656 1
0 -7 -6 219.455 23.182 6
0 -7 6 229.278 27.7983 2
0 7 6 184.912 18.4649 4
0 7 7 87.0834 28.5212 6
0 -7 -7 75.4612 21.5005 1
0 7 7 65.4658 22.8986 1
0 -7 7 72.0472 22.6651 2
0 -7 8 60.2389 21.145 2
0 7 8 41.7979 22.8458 1
0 7 8 47.7245 28.5304 6
0 7 9 -8.34223 28.7326 6
0 -7 9 31.0502 20.5735 2
0 7 9 14.9233 23.6132 1
0 -7 10 31.3611 22.5728 2
0 7 10 67.3191 33.4369 6
0 7 10 41.1248 25.9466 1
0 7 -10 -16.6235 36.4687 3
0 7 11 1.28651 27.0943 1
0 -7 11 13.004 20.5626 2
0 7 11 42.3934 35.9629 6
0 7 -11 61.8839 38.7883 3
0 7 -12 46.8271 43.1841 3
0 7 12 4.26599 36.212 6
0 -7 12 -13.9936 22.5391 2
0 7 12 1.37242 28.3839 1
0 7 -13 25.7037 50.4244 3
0 7 13 9.29279 40.7914 6
0 -7 13 5.0792 24.2836 1
0 7 13 2.90342 30.0598 1
0 7 -14 70.9282 56.0134 3
0 -7 14 27.4009 26.3379 1
0 7 14 9.20787 33.8338 1
0 7 -15 68.1035 60.4601 3
0 -7 15 31.6818 27.3094 1
0 -7 16 17.2857 28.6625 1
0 8 0 417.443 49.0787 6
0 -8 0 303.251 28.5633 1
0 8 -1 434.77 47.6652 6
0 8 1 376.015 44.5535 6
0 -8 -1 263.113 25.3103 1
0 -8 1 266.609 24.7353 1
0 -8 -1 186.642 23.2055 5
0 -8 2 85.7398 17.536 1
0 8 -2 151.808 42.5948 6
0 -8 2 60.4532 18.8231 2
0 -8 -2 101.868 18.4667 1
0 8 2 133.469 36.9415 6
0 8 3 82.0487 34.5686 6
0 -8 3 60.5658 19.4435 2
0 -8 3 77.0597 16.4 1
0 -8 -3 79.6423 18.8449 1
0 -8 -4 27.4922 17.3978 1
0 -8 4 7.94007 17.8462 2
0 8 -4 85.0733 40.7645 6
0 -8 4 38.8999 16.3381 1
0 8 4 57.1298 32.8803 6
0 -8 -5 86.3276 20.2094 1
0 8 5 143.516 36.0386 6
0 -8 5 93.8293 18.9015 1
0 8 -5 97.7397 46.4174 6
0 -8 5 72.8401 22.2632 2
0 -8 6 58.0592 22.4248 2
0 8 -6 101.454 48.7936 6
0 8 6 16.1124 13.5357 4
0 -8 -6 60.495 21.2205 1
0 8 6 94.1573 34.6106 6
0 8 7 85.911 35.9014 6
0 -8 7 0.91481 22.341 2
0 8 8 2.79692 35.5004 6
0 -8 8 46.224 23.8553 2
0 8 9 26.8309 27.1596 1
0 -8 9 46.2537 23.891 2
0 8 9 41.3918 35.9167 6
0 8 -10 -12.5427 38.9624 3
0 -8 10 29.566 24.3666 2
0 8 10 21.3872 29.6124 1
0 8 10 -7.46439 39.8964 6
0 8 11 -9.8861 29.6503 1
0 8 11 29.509 41.4714 6
0 -8 11 -20.0422 23.6297 2
0 8 -11 -1.72768 41.9556 3
0 8 12 34.3745 32.4866 1
0 8 -12 33.1379 47.6324 3
0 8 12 40.2067 44.7042 6
0 -8 13 29.5739 24.1815 1
0 8 13 41.6628 47.7849 6
0 8 -13 41.9025 52.1404 3
0 8 -14 107.511 64.1517 3
0 9 0 17.3568 46.67 6
0 -9 0 23.4655 17.2044 1
0 9 1 -32.8812 45.9268 6
0 -9 -1 27.8627 17.1678 1
0 -9 1 38.9853 15.7581 1
0 9 -1 58.7173 49.4619 6
0 -9 1 65.9936 19.3365 2
0 9 2 35.8249 43.5827 6
0 -9 -2 13.2349 17.841 1
0 9 -2 37.757 49.4608 6
0 -9 2 33.9742 19.4078 2
0 -9 2 13.0475 14.5642 1
0 9 -3 31.8882 48.0178 6
0 9 3 -5.22626 43.1211 6
0 -9 3 -4.78331 15.0505 1
0 -9 3 23.6579 19.0423 2
0 -9 -3 8.4629 17.9905 1
0 9 4 10.4101 42.8878 6
0 -9 4 52.0513 22.5945 2
0 9 -4 2.03435 50.1222 6
0 -9 4 22.1667 15.7948 1
0 9 5 10.1478 41.8978 6
0 -9 5 11.8903 16.7684 1
0 9 -5 -50.0155 52.7337 6
0 -9 5 17.6736 22.766 2
0 -9 6 5.61922 17.0525 1
0 9 6 -33.9816 42.6817 6
0 -9 6 0.90449 22.9034 2
0 9 -6 56.5091 53.7874 6
0 9 -7 74.7114 55.4435 6
0 9 7 20.8389 44.1167 6
0 -9 7 9.37299 24.4396 2
0 9 8 12.0755 45.9243 6
0 -9 8 106.623 25.7243 2
0 9 -8 149.91 58.7188 6
0 9 9 98.5866 48.5531 6
0 -9 9 83.0115 26.7671 2
0 -9 10 43.1543 24.233 2
0 9 -10 3.21347 40.4933 3
0 9 10 12.6703 49.5648 6
0 9 11 -22.3589 52.9658 6
0 9 -11 54.5185 46.363 3
0 9 -12 33.821 52.8324 3
0 10 0 55.0068 56.6179 6
0 -10 0 54.1505 20.9443 2
0 -10 1 23.3079 20.3226 2
0 10 1 62.3696 57.6574 6
0 10 -1 128.263 61.2794 6
0 10 -2 61.2828 62.5173 6
0 10 2 34.3847 55.9235 6
0 10 -3 45.6486 63.6666 6
0 -10 3 64.7943 23.349 2
0 10 3 86.9695 55.6963 6
0 10 4 94.9083 56.5906 6
0 10 -4 65.5166 60.7986 6
0 -10 4 40.2655 24.1653 2
0 10 -5 62.7249 60.1552 6
0 10 5 41.2626 54.624 6
0 -10 5 23.9959 24.3273 2
0 10 6 24.9724 55.3534 6
0 -10 6 5.54525 24.1575 2
0 10 -6 36.5315 62.6732 6
0 10 7 -31.7128 57.7095 6
0 -10 7 9.54167 25.8034 2
0 10 8 54.2921 60.1077 6
0 -10 8 69.4322 28.1461 2
0 -10 9 25.5258 26.3793 2
1 0 -18 49.5317 34.8551 3
-1 0 18 17.3912 33.6004 1
-1 0 17 -1.47457 29.7372 1
1 0 -17 27.6099 17.5258 2
1 0 -17 35.3849 31.6103 3
1 0 -16 -12.2594 30.1139 3
1 0 -16 17.7109 15.6897 2
-1 0 16 -1.38417 26.5613 1
-1 0 16 -23.6664 10.7774 7
-1 0 15 9.71027 8.73264 7
-1 0 15 12.7483 23.931 1
1 0 -15 1.2814 28.0004 3
1 0 -15 -8.15956 15.135 2
-1 0 14 9.27275 20.1196 1
-1 0 14 14.2572 8.37222 7
1 0 -14 3.57901 24.3132 3
1 0 -14 12.7711 14.0945 2
1 0 -13 7.95067 12.7642 2
1 0 -13 -18.1615 20.9197 6
-1 0 13 6.00223 17.8953 3
-1 0 13 4.24172 19.7143 1
1 0 -13 7.68004 21.037 3
-1 0 13 25.6527 8.2931 7
-1 0 12 280.798 29.4804 1
1 0 -12 220.749 30.2604 3
-1 0 12 268.457 20.7469 7
1 0 -12 222.089 28.3723 6
1 0 -12 330.119 24.4825 2
-1 0 12 252.508 27.7386 3
-1 0 11 695.288 52.0881 3
1 0 -11 626.924 52.6085 6
-1 0 11 642.693 53.1531 1
-1 0 11 697.381 47.3467 7
1 0 -11 762.362 49.7224 2
1 0 -11 628.566 53.7644 3
1 0 -10 722.508 46.4968 2
-1 0 10 626.052 49.5834 1
-1 0 10 631.187 44.3163 7
1 0 -10 626.269 49.0942 6
-1 0 10 676.285 48.6803 3
1 0 -10 581.618 50.0152 3
-1 0 9 6.69741 12.1727 3
-1 0 9 1.11192 5.67445 7
1 0 -9 5.54084 8.41792 2
-1 0 8 93.0056 13.4208 3
-1 0 8 90.6135 8.04993 7
1 0 -8 69.7905 10.063 2
-1 0 7 89.7723 12.5309 3
-1 0 7 84.0005 7.55734 7
-1 0 6 2536.7 166.473 7
-1 0 6 2408.83 168.611 3
1 0 -6 2619.03 168.864 1
-1 0 5 4599.61 302.121 7
-1 0 5 4421.62 304.051 3
1 0 -5 4794.22 304.207 1
-1 0 4 6078.92 402.781 3
1 0 -4 5726.13 402.997 3
1 0 -4 6482.61 402.71 1
1 0 -3 4574.38 311.046 3
1 0 -3 4871.61 310.602 1
-1 0 3 4662.15 310.841 3
1 0 -2 1065.78 71.5471 1
1 0 -2 1092.14 72.024 3
-1 0 2 1082.69 71.9509 3
1 0 -1 295.299 19.9165 1
1 0 -1 287.053 20.1928 3
-1 0 1 299.926 19.9981 1
-1 0 -1 865.459 58.4061 6
1 0 1 899.049 58.4468 6
1 0 2 2355.31 157.026 3
-1 0 -2 2418.16 157.291 6
-1 0 -3 11381.9 767.637 6
1 0 3 11946.8 767.411 3
-1 0 -4 11216.4 761.439 6
1 0 4 11910 761.204 3
-1 0 -5 5144 332.803 6
1 0 5 5332.95 332.435 3
-1 0 -5 4660.27 332.333 3
1 0 6 1226.48 78.4476 3
-1 0 -6 1208.89 78.9942 6
1 0 6 1070.38 79.3629 1
-1 0 -6 1084.49 78.4736 3
-1 0 -7 1191.24 78.8577 6
1 0 7 1206.73 78.2293 3
-1 0 -7 1086.49 78.4279 3
1 0 7 1059.13 79.2915 1
-1 0 -8 684.496 51.2808 3
1 0 8 746.041 48.8931 7
1 0 8 613.189 51.6618 1
-1 0 -8 686.156 51.1374 6
1 0 8 748.978 50.7684 3
-1 0 -9 -3.0606 13.2748 6
1 0 9 2.18603 7.98693 7
-1 0 -9 13.4227 12.6269 3
1 0 9 0.51186 11.7658 3
-1 0 -9 7.70214 6.5693 2
-1 0 -10 796 60.4951 6
-1 0 -10 725.673 60.1715 3
1 0 10 797.62 57.309 7
-1 0 -10 900.083 56.7754 2
1 0 10 833.795 59.5592 3
-1 0 -11 1307.29 79.836 2
-1 0 -11 1009.74 83.1575 6
-1 0 -11 979.988 83.0999 3
1 0 11 1207.58 80.2935 7
1 0 11 1172.69 82.4492 3
1 0 12 733.743 53.1113 7
-1 0 -12 669.831 57.2981 6
-1 0 -12 832.152 52.6483 2
1 0 12 676.644 55.4142 3
-1 0 -13 273.985 31.3211 3
1 0 13 238.61 29.2898 3
1 0 13 314.437 25.8969 7
-1 0 -13 327.679 24.877 2
1 0 14 22.2347 20.1444 3
-1 0 -14 6.65889 12.1848 2
1 0 14 -8.17939 13.4507 7
-1 0 -14 3.09164 20.5919 3
1 0 15 -1.32002 22.2679 1
-1 0 -15 20.1492 13.2244 2
1 0 15 8.53176 14.9075 7
-1 0 -15 7.81787 24.5083 3
-1 0 -16 3.65511 14.618 2
1 0 16 18.4772 27.4347 1
1 0 16 4.37103 15.1117 7
-1 0 -16 -8.4202 26.106 3
1 0 17 14.6683 15.0248 7
-1 0 -17 -1.27998 30.4773 3
1 0 17 8.91472 28.438 1
1 0 18 -1.58701 31.0087 1
-1 0 -18 -8.0657 31.3977 3
-1 0 -19 38.1508 34.9051 3
1 1 -19 -8.26434 38.899 3
1 -1 -18 47.6263 33.82 3
-1 -1 18 -14.1302 31.6156 1
1 1 -18 30.9838 38.0789 3
-1 1 18 29.4235 31.2283 1
-1 1 17 -1.51981 29.096 1
1 -1 -17 83.5961 31.0418 3
-1 -1 17 1.45612 29.3799 1
1 1 -17 9.23829 34.9584 3
1 1 -17 32.3318 17.0268 2
1 1 -16 21.8869 32.345 3
-1 1 16 68.9857 10.8418 7
-1 -1 16 38.7214 12.0197 7
-1 -1 16 27.9268 26.2403 1
1 -1 -16 21.7351 27.9296 3
1 -1 -16 80.7454 18.8263 2
1 1 -16 37.8716 16.3766 2
-1 1 16 1.41358 25.9209 1
1 1 -15 30.162 28.0578 3
-1 -1 15 -1.23796 24.6603 1
1 -1 -15 27.5512 16.8115 2
-1 -1 15 13.5148 10.4116 7
1 -1 -15 15.5963 25.1937 3
-1 1 15 5.24069 24.5384 1
1 1 -15 3.44558 15.4672 2
-1 1 15 6.39784 10.4156 7
-1 -1 14 -1.15492 10.0868 7
1 1 -14 29.5049 27.0141 3
-1 1 14 42.3138 22.6654 1
1 -1 -14 -1.03886 14.4862 2
-1 -1 14 -1.16923 21.1023 1
1 -1 -14 6.65851 22.7811 3
-1 1 14 4.14144 9.98025 7
1 1 -14 11.0715 13.3739 2
-1 -1 13 49.5384 10.7411 7
-1 1 13 79.057 11.0061 7
1 -1 -13 35.3666 22.3263 3
1 1 -13 54.3466 13.7166 2
1 -1 -13 74.0634 20.2317 6
1 1 -13 27.8109 24.7023 3
-1 -1 13 47.3071 19.937 1
-1 1 13 91.6845 20.3711 3
-1 1 12 253.97 27.5778 3
-1 -1 12 205.651 27.3785 1
1 1 -12 308.253 22.1765 2
-1 -1 12 199.154 18.905 7
1 -1 -12 243.367 28.8743 3
1 1 -12 191.173 30.5885 3
-1 1 12 262.989 19.4021 7
1 -1 -12 232.247 25.3304 6
-1 1 11 948.315 63.6181 3
1 1 -11 871.141 65.4844 3
1 -1 -11 716.567 62.9783 3
-1 -1 11 834.381 57.9772 7
-1 -1 11 753.316 61.0486 3
1 -1 -11 812.083 61.6113 6
1 1 -11 1054.98 60.0931 2
-1 -1 11 765.249 63.4461 1
1 1 -10 926.658 71.0366 3
1 -1 -10 962.542 68.0423 6
-1 -1 10 930.263 64.911 7
1 1 -10 1090.17 66.5108 2
-1 -1 10 902.766 67.8967 3
-1 -1 10 855.013 69.3089 1
-1 1 10 1041.4 69.8465 3
1 1 -9 472.443 44.7416 3
-1 -1 9 534.985 44.1499 1
1 -1 -9 577.044 42.7745 6
1 1 -9 605.711 41.355 2
-1 -1 9 587.228 40.0384 7
-1 1 9 599.705 44.2932 3
1 -1 -9 675.383 44.5769 1
-1 -1 9 555.891 43.0462 3
1 -1 -8 671.319 49.2105 6
-1 -1 8 665.061 47.183 7
1 1 -8 679.437 51.979 3
-1 -1 8 667.681 50.5434 1
1 -1 -8 700.576 50.4773 1
1 1 -8 770.107 48.3745 2
-1 -1 8 656.045 49.5946 3
-1 1 8 750.314 50.7222 3
1 1 -7 1738.61 113.452 2
-1 -1 7 1640.91 114.506 3
-1 -1 7 1705.93 112.715 7
-1 1 7 1794.68 115.443 3
-1 -1 7 1618.47 115.155 1
-1 1 7 1612.81 115.538 1
1 -1 -7 1822.27 115.293 1
1 -1 -7 1630.49 113.973 6
-1 1 6 4643.33 296.673 1
1 -1 -6 4614.05 296.099 1
-1 -1 6 4058.92 295.976 1
1 -1 -6 4114.13 295.048 6
-1 1 6 4864.31 296.564 3
1 -1 -6 3977.77 296.123 3
-1 -1 6 4472.46 294.389 7
1 1 -6 5006.83 295.072 2
-1 1 5 2470.98 164.241 1
1 1 -5 2522.29 162.644 7
1 1 -5 2604.7 163.169 2
-1 -1 5 2583.71 162.981 7
-1 1 5 2617.54 164.398 3
-1 -1 5 2277.28 163.192 2
1 -1 -5 2341.1 163.073 6
1 -1 -5 2473.81 163.892 1
1 -1 -5 2391.19 164.21 3
-1 -1 5 2289.61 163.815 1
1 1 -4 2155.83 154.825 7
1 -1 -4 2470.01 155.843 1
-1 -1 4 2496.47 155.744 7
1 -1 -4 2345.7 155.011 6
-1 -1 4 2414.82 155.467 2
-1 1 4 2301.13 155.959 1
1 -1 -4 2411.08 156.05 3
-1 1 4 2276.09 155.986 3
1 -1 -3 5676.15 369.098 6
-1 1 3 5293.4 369.828 1
-1 -1 3 5683.37 369.59 2
1 1 -3 5217.33 370.547 7
1 -1 -3 5939.2 369.837 1
-1 -1 3 5690.53 370.13 7
-1 1 3 5835.05 370.756 7
-1 1 3 5318.39 369.901 3
1 -1 -3 5801.99 369.977 3
1 -1 -2 4675.06 283.914 7
1 -1 -2 4394.56 282.075 6
1 -1 -2 4464.21 282.74 3
-1 -1 2 4443.1 282.708 2
-1 1 2 3979.45 282.676 3
1 -1 -2 4276.3 282.727 1
-1 1 2 3994.88 282.757 1
1 1 -2 4134.09 283.676 7
1 1 -1 5405.96 351.536 5
1 -1 -1 5218.47 351.143 6
1 -1 -1 5243.5 351.851 1
1 -1 -1 5454.91 351.476 3
-1 -1 1 5324.37 351.835 2
1 -1 -1 5416.25 353.062 7
1 1 -1 5456.35 351.8 2
-1 1 1 5416.98 352.036 1
-1 1 0 5508.01 383.072 7
-1 -1 0 5833.11 382.779 2
1 1 0 5949.73 382.655 6
-1 -1 0 5815.49 382.514 6
1 -1 0 5943.77 383.016 7
-1 1 -1 3907.03 289.489 7
1 1 1 4494.17 288.932 1
1 1 1 4428.17 289.144 6
1 -1 1 4868.38 289.704 5
-1 -1 -1 4304.82 289.007 6
1 -1 1 4394.05 289.397 7
1 1 2 1264.75 105.464 6
-1 1 -2 1214.83 105.712 7
1 -1 2 1830.84 105.162 2
1 -1 2 1826.06 106.363 5
1 1 2 1267.71 105.565 1
-1 -1 -2 1770.5 105 4
-1 -1 -2 1799.99 105.724 6
1 1 3 2996.66 212.08 6
1 1 3 3025.16 212.442 1
1 -1 3 3479.88 211.663 3
-1 1 -3 2865.6 212.142 7
-1 1 -3 3001.39 211.763 3
1 -1 3 3610.37 211.248 2
1 1 3 2899.98 212.11 3
-1 1 -3 3126.3 211.145 2
-1 -1 -3 3490.54 212.126 6
1 1 4 1532.22 110.613 1
-1 1 -4 1558.62 108.845 2
-1 1 -4 1487.29 109.879 3
1 -1 4 1785.48 109.995 7
1 -1 4 1869.48 109.797 3
1 1 4 1592.89 110.177 6
1 1 4 1498.22 110.227 3
-1 -1 -4 1844.67 110.147 6
1 -1 4 1784.18 109.046 2
-1 1 -4 1493.53 109.898 7
1 1 5 745.527 54.5031 3
1 -1 5 843.613 53.8491 3
-1 -1 -5 805.265 54.1147 6
-1 1 -5 724.56 54.1539 3
1 1 5 791.288 54.5301 6
1 1 5 706.379 54.7196 1
-1 1 -5 783.19 52.6554 2
1 -1 5 874.557 53.9969 7
1 1 6 1038.22 73.4128 3
1 1 6 974.842 73.6236 1
1 -1 6 1080.3 72.528 3
1 -1 6 1129.62 72.4094 7
-1 -1 -6 1096.67 72.9521 6
-1 1 -6 974.005 73.1195 3
-1 1 -6 1097.82 71.2824 2
1 1 7 2498.67 161.33 3
1 1 7 2226.71 161.622 1
-1 1 -7 2530.79 158.821 2
1 -1 7 2396.06 160.136 3
-1 1 -7 2302.2 161.138 3
1 -1 7 2491.98 159.827 7
-1 -1 -7 2143.49 160.685 3
-1 -1 -7 2381.04 160.545 6
-1 -1 -8 1062.59 81.5059 3
-1 1 -8 1085.65 81.977 3
-1 -1 -8 1157.55 81.2536 6
1 -1 8 1255.3 80.2616 7
1 1 8 1057.32 82.237 1
-1 1 -8 1240.42 79.1302 2
1 -1 8 1160.21 80.6779 3
1 1 8 1305.96 82.4296 3
-1 1 -9 327.666 32.603 3
-1 -1 -9 406.869 32.3825 6
1 -1 9 462.644 30.7341 7
-1 -1 -9 381.443 32.8575 3
1 1 9 350.789 33.2669 1
1 -1 9 405.428 31.4355 3
-1 1 -9 440.187 29.2063 2
1 1 9 392.589 32.8545 3
1 -1 10 200.848 17.0547 7
-1 -1 -10 156.101 19.6767 6
-1 1 -10 126.115 20.9479 3
1 -1 10 156.134 18.4749 3
-1 -1 -10 156.141 20.4032 3
1 1 10 147.303 20.8503 1
-1 1 -10 178.662 15.1173 2
1 1 10 187.752 21.217 3
-1 -1 -11 41.6372 17.0028 3
1 -1 11 63.323 18.0541 1
-1 1 -11 53.576 17.6547 3
1 -1 11 41.6322 12.1334 7
-1 -1 -11 30.3566 15.9136 6
-1 1 -11 38.7682 9.98883 2
1 1 11 58.2318 17.3679 3
1 1 11 30.9538 16.9973 1
1 -1 11 47.1997 14.7173 3
-1 -1 -12 38.5911 18.0576 3
-1 -1 -12 79.9082 18.2434 6
1 1 12 53.8607 19.0786 3
-1 1 -12 91.7364 21.0093 3
1 -1 12 56.4848 20.1543 1
-1 1 -12 81.5052 12.1503 2
1 1 12 77.8724 20.0513 1
1 -1 12 51.6873 16.2715 3
-1 1 -12 63.613 22.4842 6
1 -1 12 68.1729 13.5281 7
1 -1 13 49.665 17.4851 3
-1 1 -13 118.319 14.1319 2
1 -1 13 114.681 15.335 7
1 1 13 123.81 21.9994 3
1 1 13 111.159 15.4136 7
-1 1 -13 105.263 24.4515 3
1 1 13 77.0375 23.1115 1
-1 -1 -13 101.99 22.0864 3
1 -1 13 107.819 24.8618 1
-1 1 -14 118.04 28.5927 3
-1 -1 -14 164.175 17.9387 2
1 1 14 190.564 18.8727 7
-1 1 -14 160.086 16.592 2
1 -1 14 134.972 17.4235 7
1 -1 14 81.6933 21.0297 3
-1 -1 -14 110.657 23.6174 3
-1 -1 -15 231.575 22.1123 2
1 1 15 209.337 22.3739 7
-1 1 -15 199.974 20.6678 2
-1 1 -15 204.002 33.1855 3
1 -1 15 217.85 21.156 7
-1 -1 -15 183.003 29.9586 3
-1 -1 -16 77.3796 27.7337 3
1 1 16 138.108 20.4575 7
-1 1 -16 89.0596 32.3291 3
-1 1 -16 137.589 18.332 2
1 -1 16 107.565 17.9009 7
1 -1 16 35.0376 31.8321 1
-1 1 -16 164.234 30.3882 5
-1 -1 -16 141.777 19.0625 2
-1 1 -17 79.2292 31.5275 5
1 -1 17 14.0696 28.497 1
1 -1 17 59.2509 16.1952 7
1 1 17 66.4107 18.1282 7
-1 1 -17 50.6434 31.7907 3
-1 1 -18 4.73473 30.3353 5
1 -1 18 31.7126 33.1375 1
-1 1 -18 18.5168 34.9278 3
-1 1 -19 -28.2119 37.6695 3
1 2 -19 65.5922 46.2024 3
1 -2 -18 16.6071 30.3625 3
1 2 -18 1.23804 30.7888 5
1 2 -18 7.00265 40.0223 3
-1 -2 18 16.6361 30.7779 1
-1 -2 17 22.5262 28.9655 1
1 2 -17 64.8269 39.3922 3
1 2 -17 14.2518 29.0859 5
1 -2 -17 35.4999 29.8006 3
1 2 -16 20.651 35.758 3
1 2 -16 7.65448 25.2529 5
-1 2 16 26.4639 27.0335 7
-1 2 16 9.17688 12.9623 7
1 -2 -16 49.5452 27.8447 3
1 2 -16 29.4005 16.7968 2
-1 -2 16 9.45659 26.5272 1
-1 -2 16 28.7108 13.4675 7
1 2 -15 24.428 31.6156 3
-1 2 15 6.82667 12.2065 7
1 2 -15 -7.63301 15.4765 2
-1 -2 15 9.3275 11.8408 7
1 -2 -15 28.1133 26.4981 3
-1 2 15 37.5226 24.8707 7
-1 -2 15 10.0509 23.804 1
-1 -2 14 2.82218 11.7468 7
-1 -2 14 1.16257 21.3379 1
1 2 -14 13.6801 14.5585 2
1 -2 -14 25.1479 22.595 3
1 2 -14 4.25408 29.925 3
-1 -2 13 1.06085 19.602 1
1 -2 -13 41.3715 17.1959 6
1 2 -13 24.6831 13.7024 2
-1 -2 13 11.1559 11.2415 7
1 2 -13 5.34877 27.5881 3
1 -2 -13 7.11297 19.8601 3
1 2 -12 89.6992 14.2573 2
-1 2 12 89.4414 21.9202 3
1 2 -12 103.813 27.454 3
1 -2 -12 98.0935 17.2958 6
-1 -2 12 82.5041 12.8803 7
-1 2 12 78.0517 20.9499 1
-1 -2 11 104.109 13.501 7
-1 2 11 93.9746 19.6598 1
1 2 -11 131.071 25.8677 3
1 2 -11 117.047 14.674 2
-1 -2 11 75.7386 19.1752 1
-1 2 11 132.598 21.5027 3
1 -2 -11 99.2259 15.867 6
1 -2 -10 122.695 18.4678 1
1 2 -10 83.8584 22.0776 3
-1 2 10 123.474 18.5494 1
1 -2 -10 126.703 15.3569 6
-1 -2 10 123.228 13.5518 7
1 2 -10 94.2147 14.0208 2
-1 2 10 139.295 19.9953 3
-1 -2 10 120.612 18.5906 1
1 -2 -9 317.591 24.5065 1
1 -2 -9 269.665 21.6971 6
1 2 -9 199.004 26.5334 3
1 2 -9 230.257 21.2589 2
-1 2 9 226.789 25.2006 1
-1 2 9 228.284 25.2281 3
-1 -2 9 241.393 24.9082 1
-1 -2 9 298.803 21.5348 7
1 -2 -8 1276.31 91.6624 6
-1 -2 8 1300.6 93.618 1
-1 2 8 1261.81 93.9512 1
1 2 -8 1354.44 91.539 7
-1 -2 8 1425.03 92.0117 7
1 -2 -8 1471.13 93.5936 1
-1 2 8 1385.48 93.9609 3
1 2 -8 1422.1 91.6396 2
1 2 -8 1263.81 95.0832 3
1 -2 -8 1300.78 93.5725 3
-1 2 7 4319.84 286.895 1
1 2 -7 4362.81 285.204 7
-1 -2 7 4129.95 286.159 1
-1 -2 7 4070.49 285.287 2
-1 -2 7 4485.07 285.501 7
1 -2 -7 4601.1 286.226 1
1 2 -7 4737.88 285.017 2
1 -2 -7 4110.42 286.232 3
1 -2 -7 4011.81 284.653 6
1 2 -7 3997.32 287.478 3
-1 2 7 4505.15 286.859 3
-1 -2 6 9955.79 606.259 7
-1 2 6 9263.9 606.633 1
1 -2 -6 8635.33 606.097 3
1 -2 -6 8670.29 604.848 6
1 2 -6 8661.12 607.339 3
1 -2 -6 9613.74 606.243 1
-1 -2 6 8956.69 605.589 2
-1 2 6 9220.02 606.537 3
1 2 -6 9903.46 605.264 2
1 2 -6 8881.89 605.685 7
-1 2 6 9426 605.643 6
-1 -2 5 9161.98 540.902 7
-1 -2 5 7798.17 539.617 2
-1 2 5 8264.85 540.533 3
1 2 -5 7554.78 540.495 7
1 -2 -5 8026.44 540.141 3
1 -2 -5 8439.94 540.161 1
-1 2 5 8051.86 540.342 1
-1 2 5 8253.92 539.488 6
1 2 -5 8708.07 539.463 2
1 2 -5 8342.01 540.199 5
1 -2 -5 7830.35 538.938 6
1 -2 -4 2929.58 200.842 3
1 -2 -4 3042.74 200.914 1
1 2 -4 2614.09 203.466 7
-1 -2 4 2950.83 200.691 2
1 2 -4 3073.91 200.474 2
-1 2 4 3333.69 203.848 7
-1 -2 4 3500.54 202.415 7
1 -2 -4 2992.85 199.927 6
-1 2 4 2987.6 201.101 1
-1 2 4 2999.47 200.231 6
1 2 -4 3014.18 200.976 5
-1 2 3 1284.03 94.0785 1
-1 2 3 1224.2 93.2209 6
1 -2 -3 1433.5 93.8941 3
-1 -2 3 1676.19 96.2276 7
1 2 -3 1310.5 100.432 7
1 -2 -3 1569.71 93.357 6
1 2 -3 1274.03 93.9268 5
-1 -2 3 1579.35 94.4857 2
-1 2 3 1330 97.554 7
1 2 -2 10918 673.564 5
1 -2 -2 10970.1 676.002 7
1 2 -2 9674.91 676.645 7
1 -2 -2 9587.88 672.729 6
-1 2 2 10485.5 673.824 1
-1 -2 2 10357.2 673.853 2
-1 -2 1 11458.2 713.829 2
1 -2 -1 10468 712.597 6
1 2 -1 10086.5 714.85 7
1 -2 -1 12429.9 716.612 7
1 2 0 5115.79 340.975 1
-1 -2 0 5494.63 340.969 1
-1 -2 0 5011.63 341.665 6
1 2 0 4890.21 341.997 6
-1 2 0 4750.6 345.807 7
1 -2 0 5540.8 344.551 7
1 2 1 501.208 34.6595 1
-1 2 -1 507.405 38.18 7
1 -2 1 585.528 37.2846 7
-1 -2 -1 513.987 34.7682 1
-1 -2 -1 514.564 35.2147 6
1 2 1 481.011 35.3887 6
1 2 2 2630.03 167.609 1
1 2 2 2658.49 168.042 6
-1 -2 -2 2393.14 167.6 6
1 -2 2 2454.21 168.501 5
-1 2 -2 2508.68 169.598 7
1 -2 3 1447.54 98.2319 5
-1 -2 -3 1494.42 97.1149 6
-1 2 -3 1310.93 98.4257 7
1 2 3 1477.91 95.9737 4
1 2 3 1391.81 97.2278 1
1 2 3 1431.57 97.4079 6
-1 2 -3 1528.01 98.0641 5
-1 2 -4 714.342 40.9917 5
1 2 4 672.302 40.3052 1
1 -2 4 456.113 39.3742 7
-1 -2 -4 459.548 39.0067 6
-1 2 -4 666.082 40.1542 3
1 2 4 686.327 40.8774 3
-1 2 -4 647.992 41.2127 7
1 2 4 632.872 40.2568 6
1 -2 4 444.895 38.6283 2
1 -2 5 533.996 38.4381 2
-1 2 -5 598.895 40.8105 7
-1 -2 -5 511.948 37.254 4
1 2 5 619.838 40.4861 1
1 2 5 647.936 40.7265 3
-1 2 -5 636.526 40.2803 3
1 -2 5 595.438 39.5962 7
-1 -2 -5 539.116 39.2016 6
-1 2 -6 1544.29 97.6941 2
1 -2 6 1582.19 98.87 7
1 2 6 1492.46 100.009 3
1 -2 6 1500.07 97.9261 2
-1 2 -6 1395.84 99.3869 7
-1 -2 -6 1423.48 96.6614 4
1 2 6 1351.23 99.8139 1
-1 2 -6 1450.3 99.6336 3
-1 -2 -6 1419.74 98.6632 6
-1 2 -7 756.387 56.5313 7
1 -2 7 784.219 55.0382 2
-1 2 -7 832.853 54.8698 2
1 2 7 821.937 57.8809 3
1 -2 7 931.108 56.4238 7
-1 2 -7 726.645 57.2554 3
1 2 7 709.517 57.3485 1
-1 -2 -7 833.324 56.3638 6
-1 2 -8 1013.19 66.6714 2
-1 -2 -8 1009.3 68.4863 6
1 -2 8 1086.34 67.9867 7
1 2 8 837.573 69.6403 1
1 2 8 999.019 70.073 3
-1 2 -8 850.854 69.5352 3
1 -2 9 1375.31 86.3024 7
1 2 9 1076.25 88.2853 1
-1 2 -9 1138.95 88.7811 3
-1 2 -9 1397.28 85.2398 2
1 2 9 1203.35 88.5226 3
-1 -2 -9 1165.96 86.7433 6
-1 2 -10 1204.11 92.4849 3
-1 2 -10 1494.33 88.5308 2
-1 2 -10 1469.55 92.7031 5
1 2 10 1040.17 91.4559 1
-1 -2 -10 1225.56 90.3274 6
1 2 10 1380.03 92.7549 3
1 -2 10 1229.21 89.1214 7
1 -2 11 779.251 52.033 7
1 2 11 589.621 55.3372 1
-1 2 -11 784.932 51.1997 2
-1 -2 -11 697.215 53.8296 6
-1 2 -11 768.418 56.281 5
1 2 11 787.134 56.1771 3
1 -2 11 599.447 56.1551 1
-1 2 -11 683.397 56.6682 3
1 2 12 234.691 30.0572 1
-1 2 -12 267.372 33.4901 3
1 -2 12 245.006 32.7836 1
1 2 12 334.44 32.5349 3
-1 2 -12 372.688 25.3005 2
-1 -2 -12 270.954 29.0923 6
-1 2 -12 326.179 32.3659 5
1 -2 12 306.034 25.8797 7
-1 2 -13 78.4528 25.8739 3
1 2 13 35.3804 20.0655 1
-1 2 -13 94.3902 22.5524 5
-1 2 -13 78.1325 13.3742 2
1 -2 13 61.8343 14.0076 7
1 -2 14 8.94673 13.3294 7
1 -2 14 -7.95258 25.2972 1
-1 2 -14 -1.18652 25.9504 3
-1 2 -14 -2.25716 12.7726 2
-1 2 -14 4.05903 21.8715 5
1 2 14 7.23776 20.2058 1
1 2 15 7.82421 23.6696 1
-1 2 -15 7.70276 13.9091 2
-1 2 -15 -1.27847 27.9117 3
1 -2 15 -1.39021 27.1341 1
1 -2 15 4.85459 14.7691 7
-1 2 -15 36.4266 27.191 5
1 -2 16 -10.6512 17.0877 7
-1 2 -16 -4.47541 26.874 5
1 2 16 19.9421 18.0718 7
-1 2 -16 6.90489 31.7081 3
1 2 16 11.1217 23.7067 1
-1 -2 -16 18.068 15.8917 2
1 -2 16 1.48801 29.769 1
1 2 17 8.92106 28.701 1
1 -2 17 24.2105 31.8028 1
1 -2 17 -30.6643 18.8346 7
-1 2 -17 52.8829 29.993 5
1 2 17 29.8986 19.3557 7
-1 2 -18 -1.4884 37.1017 3
-1 2 -18 27.7855 31.4069 5
1 -2 18 15.3466 33.0899 1
-1 2 -19 -3.11787 41.6508 3
1 3 -19 25.3209 48.6343 3
1 3 -18 24.6782 46.4553 3
-1 -3 18 -1.4476 28.9262 1
1 3 -17 68.3954 46.0506 3
1 3 -17 96.1607 30.0581 5
-1 -3 17 39.4913 32.7311 1
1 3 -16 40.0228 18.7123 2
-1 3 16 43.4851 28.3965 1
-1 -3 16 -3.97041 27.8006 1
-1 3 15 40.7783 27.8585 1
-1 -3 15 -1.2366 24.9039 1
1 3 -15 16.4244 17.1413 2
-1 3 15 4.70709 35.7244 7
1 3 -15 -6.77502 37.8012 3
-1 -3 15 23.597 14.5331 7
-1 3 14 13.3025 32.2417 7
-1 3 14 28.86 24.3785 1
1 3 -14 75.2476 35.5715 3
1 3 -14 43.4971 17.0512 2
-1 -3 14 59.8089 14.4868 7
-1 -3 14 25.0118 23.4434 1
1 3 -13 170.54 36.2785 3
-1 -3 13 207.26 19.5379 7
-1 3 13 175.153 27.8856 1
1 3 -13 202.249 21.1687 2
-1 3 13 259.375 35.5991 7
1 3 -12 200.698 19.5845 2
1 3 -12 156.708 24.2254 5
-1 -3 12 141.166 17.2016 7
-1 3 12 118.943 24.2574 1
-1 3 12 194.624 31.0718 7
1 3 -12 153.635 32.4192 3
1 -3 -12 140.349 19.5367 6
-1 -3 11 87.7318 20.0799 1
1 -3 -11 111.443 20.1803 1
1 3 -11 109.161 27.5853 3
-1 3 11 126.995 22.9685 3
1 -3 -11 83.3074 16.1377 6
1 3 -11 87.4381 15.4138 2
-1 3 11 67.8295 20.0538 1
1 3 -11 120.492 19.8427 5
-1 -3 11 98.6738 15.1915 7
-1 3 10 116.739 19.9845 1
1 3 -10 145.048 25.1856 3
1 -3 -10 58.7361 18.1914 3
1 3 -10 121.738 16.7646 7
1 -3 -10 89.9775 15.1044 6
-1 -3 10 122.014 19.3304 1
-1 -3 10 72.8388 14.4123 7
1 3 -10 134.986 18.4929 5
-1 3 10 127.12 20.7642 3
1 3 -10 135.581 16.4217 2
1 -3 -10 89.4105 19.2708 1
-1 -3 9 488.857 37.5474 2
-1 3 9 502.566 40.849 3
-1 3 9 441.527 39.7618 1
1 3 -9 531.119 38.7826 7
1 3 -9 512.204 36.9781 2
1 3 -9 412.28 42.1537 3
-1 -3 9 552.062 37.7146 7
1 -3 -9 460.086 36.3957 6
-1 -3 9 487.081 39.654 1
1 -3 -9 464.377 38.9426 3
1 3 -9 497.202 39.4353 5
1 -3 -8 200.203 19.362 6
1 3 -8 243.66 26.8162 3
1 3 -8 234.353 22.2838 5
-1 3 8 299.806 28.0271 7
-1 -3 8 179.922 20.593 2
-1 3 8 209.753 22.8711 1
1 3 -8 236.551 22.7345 7
1 3 -8 244.362 20.1216 2
-1 3 8 246.086 21.8869 6
-1 3 8 212.943 24.1368 3
-1 -3 8 210.779 20.3671 7
1 -3 -8 224.375 21.8491 3
-1 -3 7 340.564 28.3788 2
1 -3 -7 352.953 27.2412 6
-1 3 7 335.308 29.2967 1
-1 3 7 428.759 34.8145 7
1 3 -7 331.46 30.6929 7
1 3 -7 294.653 31.5456 3
1 3 -7 355.043 29.5808 5
-1 3 7 350.359 30.5692 3
-1 3 7 373.492 28.9857 6
1 3 -7 370.485 27.9076 2
-1 -3 7 412.047 29.257 7
-1 -3 6 974.509 69.5508 2
-1 3 6 962.622 69.1324 6
-1 3 6 1119.16 75.2108 7
-1 3 6 952.945 70.1611 1
1 -3 -6 1006.08 68.3456 6
1 3 -6 953.244 69.7291 5
-1 -3 6 1158.66 70.806 7
1 3 -6 962.008 72.4594 7
1 3 -5 233.368 19.391 2
1 3 -5 203.877 27.0081 7
-1 -3 5 269.804 22.0553 7
1 -3 -5 217.69 18.0615 6
-1 3 5 271.77 26.1683 7
-1 -3 5 220.11 19.9647 2
-1 3 5 215.397 19.0627 6
1 3 -5 222.229 19.796 5
-1 3 5 233.211 20.2847 1
-1 -3 4 1447.3 86.3707 7
1 3 -4 1200.34 83.865 5
-1 -3 4 1136.6 83.7943 2
-1 3 4 1238.85 83.138 6
1 3 -4 1254.86 94.9052 7
-1 3 4 1280 90.1421 7
-1 3 4 1200.72 83.8494 1
1 -3 -4 1205.26 82.5229 6
1 -3 -3 3025.93 204.785 6
-1 3 3 3208.06 206.175 1
-1 3 3 3131.56 213.658 7
1 3 -3 3198.36 216.596 7
-1 3 3 3104.35 205.185 6
1 3 -3 3195.71 206.09 5
-1 -3 3 2940.15 206.126 2
1 -3 -2 4582.92 306.699 6
-1 3 2 4875.31 308.174 1
-1 3 2 4767.16 307.206 6
-1 -3 2 4560.98 308.159 2
1 3 -2 4191.61 313.423 7
-1 -3 1 5855.24 384.831 5
1 3 -1 6280.4 386.481 6
1 -3 -1 6389.36 388.702 7
1 -3 -1 5459.43 384.615 1
-1 3 1 6103.3 384.789 6
1 3 -1 5422.82 388.224 7
-1 -3 1 5706.69 383.731 1
1 3 0 4407.95 323.103 7
-1 3 0 5157.09 321.17 6
-1 3 0 4253.62 330.67 7
1 -3 0 5307.13 324.219 7
-1 -3 0 4930.61 319.677 1
1 3 0 4586.87 321.15 6
-1 -3 -1 2234.18 157.688 6
-1 3 -1 2027.43 165.585 7
1 3 1 2352.1 157.434 1
-1 -3 -1 2504.43 157.517 1
1 -3 1 2649.21 161.866 7
1 3 2 1197.67 92.9099 1
-1 -3 -2 1530.95 93.3911 1
1 -3 2 1474.16 94.5244 5
-1 -3 -2 1474.27 93.583 6
-1 3 -2 1260.4 99.1441 7
-1 -3 -3 923.976 58.1176 6
-1 3 -3 813.569 62.7518 7
1 -3 3 957.624 59.9988 5
-1 -3 -3 967.794 58.2812 1
1 -3 4 102.092 12.2055 7
1 -3 4 106.898 10.5656 2
-1 -3 -4 125.178 10.7659 6
-1 3 -4 65.0414 12.5743 5
1 -3 4 87.1968 12.8486 5
1 3 4 49.0784 9.42541 1
1 3 4 57.6902 6.9658 4
-1 -3 -4 113.154 10.868 1
-1 3 -4 97.96 15.54 7
1 3 5 516.027 34.0678 1
-1 -3 -5 416.648 33.7409 1
1 -3 5 439.724 34.4306 7
1 3 5 511.721 35.6651 3
1 -3 5 415.32 32.6674 2
-1 3 -5 493.263 37.2664 7
-1 -3 -5 417.164 32.5984 6
-1 3 -6 438.209 35.7884 3
-1 -3 -6 455.675 33.8271 6
1 3 6 458.698 36.3153 3
1 3 6 436.39 34.9637 1
-1 3 -6 437.624 37.0732 7
1 -3 6 509.24 35.1686 7
-1 -3 -6 499.381 35.6675 1
1 -3 6 441.992 33.4735 2
1 -3 7 222.557 18.1013 2
-1 -3 -7 227.19 19.3361 6
-1 -3 -7 217.943 21.7241 1
1 -3 7 212.954 20.205 7
1 3 7 257.806 23.001 3
-1 3 -7 173.889 21.051 3
-1 3 -7 198.07 21.7658 7
1 3 7 151.597 19.6452 1
-1 3 -8 153.23 18.9107 7
-1 -3 -8 116.988 15.1706 6
-1 -3 -8 152.823 18.8858 1
1 -3 8 121.943 14.1568 2
1 3 8 122.012 17.6562 1
1 -3 8 157.7 16.5733 7
1 3 8 165.032 19.9045 3
-1 3 -8 137.445 19.6793 3
-1 -3 -9 363.598 31.8601 6
1 -3 9 451.597 32.4211 7
1 3 9 464.7 35.8823 3
1 3 9 351.778 33.981 1
-1 3 -9 455.571 36.6563 3
-1 3 -9 423.424 34.0163 7
1 -3 9 364.498 30.2791 2
1 3 10 190.301 24.1852 1
-1 -3 -10 195.2 21.2742 6
1 3 10 268.754 27.6578 3
1 -3 10 207.512 21.7568 7
-1 3 -10 239.395 28.128 3
1 3 11 20.0837 20.7761 3
-1 -3 -11 18.4567 5.14508 4
1 3 11 28.4602 17.9527 1
-1 -3 -11 33.7005 16.0881 6
1 -3 11 14.8171 13.4162 7
-1 3 -11 5.31649 22.0269 3
-1 3 -12 51.1444 26.4706 3
1 -3 12 1.19691 24.1648 1
-1 3 -12 65.94 21.5879 5
1 -3 12 52.0371 15.5607 7
-1 -3 -12 62.1081 7.23377 4
1 3 12 68.5687 21.0806 1
1 -3 13 76.7198 28.6326 1
1 3 13 87.7061 23.762 1
1 -3 13 119.76 18.815 7
-1 3 -13 117.149 30.5582 3
-1 -3 -13 125.713 10.6795 4
-1 3 -13 137.768 26.2193 5
-1 3 -14 45.6187 30.9216 3
-1 3 -14 53.4581 24.4769 5
1 -3 14 1.3749 28.4744 1
1 -3 14 11.2423 17.6411 7
1 3 14 65.0511 24.7276 1
1 -3 15 11.7462 30.0349 1
1 -3 15 81.0266 18.1574 7
1 3 15 54.9534 25.7317 1
-1 3 -15 38.2266 33.5254 3
-1 3 -15 97.5412 28.4063 5
-1 3 -16 69.4119 29.9114 5
1 -3 16 18.3953 29.6303 1
1 3 16 68.9336 28.0936 1
-1 3 -16 69.5738 36.6283 3
-1 3 -17 87.0681 39.8685 3
1 -3 17 33.5882 33.3507 1
1 -3 17 18.1817 18.76 7
-1 3 -17 61.5367 33.2341 5
1 3 17 47.1739 29.7659 1
-1 3 -18 69.4545 41.759 3
-1 3 -19 9.90713 44.516 3
1 4 -18 37.5443 54.715 3
-1 -4 18 -1.39794 32.8739 1
-1 -4 17 6.67535 30.0046 1
1 4 -17 55.9387 48.1119 3
1 4 -16 25.5452 44.9952 3
-1 4 16 -7.89631 29.4489 1
-1 -4 16 3.80512 26.3173 1
-1 4 15 31.11 27.8901 1
-1 -4 15 -2.36482 24.362 1
1 4 -15 14.551 17.6886 2
-1 4 15 -55.169 59.6837 7
1 4 -15 39.2442 43.0978 3
1 4 -14 3.49355 37.5139 3
1 4 -14 14.292 17.4235 2
-1 -4 14 6.6515 24.2225 1
-1 4 14 4.14619 23.7359 1
-1 -4 14 24.9475 16.3248 7
-1 4 14 4.80196 49.0772 7
1 4 -14 31.5147 23.7685 5
-1 4 13 71.0824 45.6605 7
1 4 -13 34.1181 34.7604 3
1 4 -13 24.6185 22.3394 5
-1 4 13 32.1932 24.1712 1
-1 -4 13 18.6909 15.2388 7
-1 -4 13 -1.05817 22.9308 1
1 4 -13 12.4843 15.8702 2
1 4 -12 164.712 35.7544 3
1 -4 -12 57.8644 17.5045 6
-1 4 12 75.3715 23.5902 1
1 4 -12 58.9591 20.9063 5
-1 4 12 116.558 41.9292 7
-1 -4 12 30.4487 22.1871 1
1 4 -12 83.2285 17.4791 2
-1 -4 12 95.5953 16.6264 7
-1 4 11 190.992 28.3621 1
-1 -4 11 213.016 24.6185 2
1 4 -11 238.134 27.5792 5
1 -4 -11 219.841 23.9037 6
1 4 -11 256.284 36.5204 3
1 4 -11 268.98 24.0207 2
-1 4 11 357.045 46.3298 7
-1 -4 11 231.408 23.4953 7
-1 -4 11 193.086 27.8185 1
1 4 -11 309.64 28.7804 7
-1 4 10 266.416 29.8824 3
1 -4 -10 202.459 21.4284 6
1 4 -10 220.348 22.1433 2
1 4 -10 218.548 31.811 3
-1 -4 10 191.098 24.814 1
1 4 -10 228.6 25.7133 5
-1 4 10 255.424 27.2197 6
-1 -4 10 214.528 23.9674 2
1 4 -10 196.266 26.783 7
-1 4 10 202.744 26.4011 1
-1 -4 10 250.57 23.2484 7
1 4 -9 227.273 25.9775 5
-1 -4 9 286.334 24.2658 7
1 -4 -9 267.426 25.8969 1
-1 -4 9 230.377 24.2127 2
-1 4 9 198.435 25.2295 1
1 -4 -9 223.901 21.5136 6
-1 4 9 238.024 27.5927 3
1 4 -9 201.924 30.5273 3
-1 4 9 214.314 25.6325 6
1 4 -9 246.955 28.7668 7
-1 4 9 307.278 38.4244 7
-1 4 8 29.1342 14.3589 6
1 4 -8 35.786 14.6156 5
-1 -4 8 24.7936 13.0193 2
1 4 -8 17.712 20.765 7
1 4 -8 22.425 19.1755 3
1 -4 -8 48.2724 11.6923 6
-1 4 8 77.8575 27.8714 7
-1 -4 8 40.1847 13.6483 7
-1 4 8 45.1755 14.6743 1
1 -4 -8 37.2489 15.1484 1
1 -4 -7 231.333 23.6611 6
1 4 -7 397.239 35.209 7
-1 -4 7 299.675 26.7934 7
-1 4 7 370.279 26.8581 6
-1 4 7 289.071 26.833 1
1 4 -7 344.712 26.6244 5
-1 -4 7 209.269 25.4378 2
1 -4 -7 289.323 26.3376 1
-1 4 7 491.211 42.2043 7
1 -4 -6 905.28 71.2972 6
1 -4 -6 1028.24 73.2178 1
-1 -4 6 1143.74 75.0542 7
1 4 -6 1125.39 73.8318 5
-1 4 6 1137.05 73.1983 6
-1 4 6 1044.91 73.898 1
-1 -4 6 881.547 73.2133 2
-1 4 6 1404.05 86.2568 7
1 4 -6 1321.57 83.941 7
1 -4 -5 1469.3 100.015 1
-1 4 5 1553.97 99.7556 6
1 4 -5 1473.98 100.267 5
-1 -4 5 1258.35 100.047 2
1 4 -5 1794.45 114.658 7
1 -4 -5 1390.34 98.5988 6
-1 -4 5 1608.38 102.228 7
-1 4 5 1409.3 100.297 1
-1 4 5 1584.19 110.73 7
-1 4 4 1705.53 107.018 3
-1 4 4 1577.43 105.17 6
1 4 -4 1761.95 121.754 7
-1 -4 4 1346 106.067 5
-1 -4 4 1416.31 106.044 2
1 4 -4 1611.13 106.541 5
1 -4 -4 1662.46 105.662 1
1 -4 -4 1522 104.128 6
-1 4 4 1501.25 105.912 1
-1 4 4 1599.03 117.343 7
-1 4 3 2563.94 155.519 3
1 -4 -3 2365.94 154.046 1
1 -4 -3 2175.03 152.847 6
-1 4 3 2376.47 154.002 6
-1 4 3 2288.2 154.755 1
1 4 -3 2286.73 167.446 7
-1 -4 3 2229.75 154.713 5
-1 -4 3 2175.08 154.731 2
-1 4 3 2240.73 167.333 7
1 -4 -2 3181.09 208.396 1
-1 -4 2 3142.15 209.089 2
1 -4 -2 3050.73 207.481 6
-1 4 2 3174.42 208.605 6
-1 -4 2 3362.35 209.08 5
1 4 -2 2462.42 215.958 7
1 4 -1 2928.89 235.39 7
1 -4 -1 4195.2 235.461 7
-1 4 1 3763.42 230.892 6
-1 -4 1 3496.74 228.954 1
-1 -4 1 3218.73 229.674 5
1 -4 -1 3363.72 229.92 1
1 -4 0 794.651 54.3417 7
1 -4 0 635.632 48.924 1
-1 4 0 790.383 72.4404 7
1 4 0 621.423 54.0675 7
-1 4 0 831.152 51.1831 6
-1 -4 0 668.903 47.9657 1
-1 -4 -1 509.995 36.3437 1
1 4 1 473.201 42.0202 7
1 -4 1 633.632 42.196 7
-1 4 -1 533.676 58.2154 7
-1 -4 -1 474.792 36.908 6
-1 -4 -2 3018.53 185.707 1
-1 4 -2 2822.98 199.83 7
1 4 2 2623.04 185.583 1
-1 -4 -2 2727.02 185.584 6
-1 4 -3 3741.17 256.73 7
-1 -4 -3 3597.96 245.444 6
1 -4 3 3659.76 246.843 5
1 4 3 3595.65 245.685 1
-1 -4 -3 3948.89 245.827 1
-1 4 -4 3855.73 260.616 7
1 -4 4 3853.37 252.6 2
1 -4 4 3798.34 253.815 5
-1 -4 -4 3772.67 251.962 6
1 4 4 3453.78 252.01 1
1 -4 4 3762.9 254.719 7
-1 -4 -4 4176.48 252.691 1
1 4 5 858.12 58.3859 3
-1 -4 -5 854.63 55.7559 1
1 -4 5 863.253 57.8052 7
1 4 5 754.476 52.1774 4
-1 4 -5 882.566 63.8791 7
1 4 5 705.315 55.135 1
1 -4 5 741.417 55.2816 2
1 -4 5 743.219 57.0367 5
-1 -4 -5 768.138 54.6199 6
-1 -4 -6 479.45 35.1042 1
1 -4 6 412.903 33.8562 2
1 -4 6 460.198 36.3506 7
-1 4 -6 434.326 35.3787 5
-1 4 -6 435.216 41.7262 7
1 4 6 377.726 33.7318 1
-1 -4 -6 419.392 33.2439 6
1 4 6 542.063 38.1054 3
-1 -4 -7 230.465 20.5283 1
1 -4 7 179.459 17.4896 2
-1 -4 -7 192.791 17.6661 6
1 4 7 132.071 19.3667 6
-1 4 -7 119.395 24.5107 7
-1 4 -7 100.37 21.1447 3
1 4 7 138.181 18.9024 1
-1 4 -7 142.551 18.9586 5
1 4 8 32.9993 16.3807 6
-1 -4 -8 45.7573 12.7878 6
-1 -4 -8 67.6322 17.0943 1
-1 4 -8 34.2916 18.4255 3
1 -4 8 30.8605 12.1384 2
-1 4 -8 61.1632 21.1271 7
1 -4 8 55.3831 14.8779 7
-1 4 -8 15.036 14.7743 5
1 4 8 30.598 14.2534 1
1 4 8 17.0265 17.9737 3
-1 4 -9 78.5051 21.8217 3
-1 4 -9 83.4347 21.287 7
-1 -4 -9 52.4311 18.967 1
-1 -4 -9 26.3121 12.9701 6
1 -4 9 61.0318 15.9577 7
1 4 9 98.7215 20.4738 6
1 -4 9 40.9255 13.3924 2
1 4 9 67.2436 22.3527 3
1 4 9 38.5711 16.1673 1
1 -4 10 368.432 32.0855 7
-1 4 -10 437.983 36.1717 7
1 -4 10 277.529 29.4376 2
1 4 10 468.487 36.8193 6
-1 4 -10 463.498 40.3735 3
-1 -4 -10 323.151 30.8566 6
1 4 10 349.981 34.579 1
1 4 10 465.862 38.6541 3
1 -4 11 410.074 33.2816 7
1 4 11 319.944 36.0208 1
-1 -4 -11 336.965 31.975 6
1 4 11 460.864 39.1688 6
-1 4 -11 410.042 43.0337 3
-1 4 -12 364.087 41.443 3
1 4 12 251.576 32.6854 1
-1 4 -13 101.468 35.4066 3
1 -4 13 -1.32566 26.0915 1
1 -4 13 48.9919 18.2002 7
-1 4 -13 50.7049 24.5132 5
1 4 13 60.5103 23.5125 1
1 -4 14 26.8204 18.3491 7
1 4 14 15.4867 24.5206 1
-1 4 -14 33.8695 24.9521 5
-1 4 -14 42.2843 37.2674 3
1 -4 14 -1.41989 28.2126 1
1 4 15 1.37411 25.6567 1
-1 4 -15 -2.2992 25.8341 5
1 -4 15 2.86234 18.9079 7
-1 4 -15 6.37562 37.0059 3
1 -4 15 -5.92209 29.9203 1
1 -4 16 -22.1523 19.4961 7
1 4 16 4.33198 27.4919 1
-1 4 -16 10.6896 29.2892 5
1 -4 16 1.55283 31.6999 1
-1 4 -16 18.1452 42.2166 3
-1 4 -17 1.69631 43.6879 3
1 -4 17 11.1054 33.7197 1
-1 4 -18 13.9542 48.782 3
1 5 -18 13.2127 58.6838 3
-1 -5 18 3.83435 32.1323 1
-1 -5 17 -3.68518 28.4969 1
1 5 -17 37.4795 56.1043 3
1 5 -16 14.9077 53.2686 3
1 5 -16 1.16748 27.9812 5
-1 5 16 29.465 33.9362 1
-1 -5 16 9.3683 28.1337 1
1 5 -15 3.35059 26.1321 5
-1 -5 15 1.10329 25.0441 1
-1 5 15 9.29158 29.3342 1
1 5 -15 28.2284 47.489 3
-1 5 14 -1.45605 26.2184 1
-1 -5 14 32.3192 25.725 1
-1 5 14 -33.0266 86.3903 7
1 5 -14 13.8465 24.3443 5
1 5 -14 26.5041 43.7387 3
-1 -5 13 31.0807 22.1402 1
-1 5 13 36.7314 26.7676 1
1 5 -13 30.9694 24.1633 7
1 5 -13 109.192 42.7909 3
-1 5 13 100.836 73.8 7
1 5 -13 31.4358 22.6836 5
-1 5 12 22.7597 24.1563 1
-1 -5 12 56.0075 22.4233 1
-1 5 12 169.442 65.218 7
-1 -5 12 51.4406 19.6624 2
1 5 -12 59.8464 22.2613 5
1 5 -12 121.624 36.7989 3
1 5 -12 107.742 27.7151 7
-1 5 11 325.356 65.3205 7
1 5 -11 188.752 36.4437 3
-1 -5 11 157.841 25.6483 1
-1 -5 11 167.892 24.8115 2
-1 5 11 235.926 30.912 6
-1 -5 11 223.465 24.863 7
-1 5 11 215.68 28.796 1
1 -5 -11 158.106 22.0567 6
1 5 -11 273.777 33.2344 7
-1 5 10 208.099 53.9253 7
-1 5 10 144.517 24.3586 6
-1 -5 10 98.8833 21.8993 2
1 5 -10 148.602 31.8325 3
1 5 -10 109.687 21.2604 5
1 -5 -10 103.468 18.043 6
-1 5 10 123.849 23.6787 1
-1 -5 10 136.034 20.4055 7
1 5 -10 124.417 29.6119 7
1 -5 -10 115.496 21.7948 1
1 -5 -9 14.5741 13.7159 6
-1 -5 9 24.7557 15.8293 7
-1 5 9 15.2058 18.2718 6
-1 5 9 30.6625 18.5351 1
1 5 -9 -8.14192 30.1574 7
1 5 -9 -1.27769 24.2326 3
-1 -5 9 14.977 16.8839 2
-1 5 9 28.3092 44.7963 7
1 5 -9 14.2726 17.4646 5
1 -5 -9 44.5735 18.2055 1
1 -5 -8 203.95 21.8894 6
-1 5 8 240.268 27.3773 1
1 5 -8 327.785 39.0858 7
-1 5 8 219.793 25.5423 6
1 5 -8 211.389 25.4298 5
-1 -5 8 194.209 24.5881 2
1 -5 -8 243.542 25.6361 1
-1 5 8 304.963 52.2557 7
-1 -5 8 277.791 25.3733 7
-1 5 7 504.625 56.5495 7
1 -5 -7 317.976 28.5345 6
-1 5 7 343.356 31.6719 1
1 -5 -7 359.909 31.0438 1
-1 5 7 414.859 36.543 3
1 5 -7 329.832 31.2142 5
-1 -5 7 277.641 30.583 2
-1 5 7 331.845 30.8786 6
1 5 -7 530.395 49.0404 7
-1 5 6 1167.42 95.2274 7
-1 5 6 1015.86 74.6402 1
-1 5 6 1380.64 79.0732 3
1 5 -6 1064.03 75.0363 5
1 5 -6 1478.25 93.7646 7
-1 -5 6 874.416 74.1459 2
1 -5 -6 907.86 71.6532 6
1 -5 -6 1011.25 73.7425 1
-1 5 6 1143.59 74.6849 6
1 -5 -5 470.624 38.7112 1
1 -5 -5 434.243 36.4118 6
-1 5 5 673.184 44.5536 3
-1 5 5 613.28 64.7011 7
-1 5 5 528.141 39.365 6
-1 -5 5 443.674 39.301 2
-1 5 5 492.408 39.5382 1
1 5 -5 627.885 63.1488 7
-1 5 4 735.01 61.3144 1
-1 5 4 820.64 81.1324 7
-1 -5 4 841.782 61.8287 2
1 5 -4 1048.02 84.1615 7
-1 5 4 995.078 64.6935 3
-1 -5 4 826.31 62.0266 5
-1 5 4 869.091 61.4484 6
1 -5 -4 785.917 59.175 6
1 -5 -4 939.817 61.1099 1
-1 -5 3 718.573 50.9227 5
1 -5 -3 644.59 48.554 6
-1 5 3 668.096 50.7522 6
1 -5 -3 689.724 49.9573 1
-1 5 3 783.101 53.5815 3
-1 5 3 626.044 73.6117 7
-1 -5 3 688.134 50.8489 2
1 5 -3 623.734 67.36 7
-1 -5 2 753.685 56.4938 5
-1 -5 2 815.716 55.0941 1
-1 5 2 839.413 58.1219 6
1 5 -2 789.334 72.2234 7
1 -5 -2 803.379 56.3484 1
-1 -5 2 737.267 56.8651 2
-1 -5 1 759.525 50.5539 1
1 -5 -1 735.262 51.8054 1
1 5 -1 639.657 62.7214 7
-1 -5 1 582.699 50.623 5
-1 -5 0 510.413 45.486 5
-1 5 0 1007.1 82.7962 7
-1 5 0 873.837 51.2045 6
1 -5 0 616.325 46.6682 1
1 -5 0 833.154 53.3327 7
-1 -5 0 654.465 45.8026 1
1 5 0 616.603 56.0258 7
1 -5 1 325.474 31.5645 7
1 5 1 301.587 34.6603 7
-1 -5 -1 335.568 26.2597 1
-1 -5 -2 395.708 28.6163 1
-1 -5 -2 332.591 28.3013 6
-1 5 -2 378.84 57.9078 7
-1 -5 -3 1051.62 68.1079 1
1 5 3 883.641 67.8559 1
-1 -5 -3 975.323 67.6462 6
1 5 3 907.808 69.5672 6
-1 -5 -4 593.954 44.3964 6
1 5 4 564.794 47.0168 6
1 -5 4 722.74 49.2984 7
1 5 4 541.536 51.8387 7
1 -5 4 668.822 45.8658 2
-1 -5 -4 673.558 45.7238 1
1 5 4 517.829 44.7698 1
-1 5 -4 831.767 68.7909 7
1 5 5 212.571 24.1928 6
1 5 5 209.092 21.3707 1
-1 -5 -5 215.92 20.7271 6
1 -5 5 255.629 22.6129 2
1 5 5 188.121 17.1751 4
-1 -5 -5 274.036 22.9195 1
1 -5 5 225.941 24.728 7
1 5 6 223.621 24.275 6
-1 -5 -6 208.996 20.555 6
1 -5 6 208.31 24.7676 5
1 -5 6 164.602 20.7531 2
1 -5 6 179.327 23.5713 7
1 5 6 155.681 20.3009 1
-1 -5 -6 214.685 21.6526 1
1 5 7 765.613 51.1801 3
1 -5 7 583.016 46.4269 7
1 5 7 636.092 46.7379 6
-1 -5 -7 595.292 45.4006 1
1 5 7 515.936 44.1555 1
1 -5 7 477.342 43.5894 2
-1 5 -7 705.715 58.6898 7
-1 -5 -7 543.458 42.7867 6
-1 5 -8 518.809 46.519 7
1 5 8 479.49 37.8208 6
1 -5 8 403.486 35.3605 7
1 5 8 560.636 42.7144 3
1 5 8 354.702 34.7309 1
-1 -5 -8 384.6 32.8303 6
-1 -5 -8 435.71 35.7753 1
1 -5 8 309.017 32.8588 2
-1 5 -8 358.143 38.6681 3
-1 5 -8 394.613 37.0541 5
-1 5 -9 136.415 32.8155 7
-1 5 -9 129.329 28.2113 3
1 -5 9 106.546 18.1781 2
-1 -5 -9 109.465 22.6968 1
-1 5 -9 131.261 23.3113 5
1 5 9 120.858 22.7323 6
1 -5 9 117.372 20.575 7
1 5 9 129.578 29.7848 3
1 5 9 105.538 21.1258 1
-1 -5 -9 114.956 18.5072 6
-1 5 -10 38.1767 26.9204 7
-1 5 -10 19.0081 28.0978 3
1 -5 10 6.61158 18.181 7
-1 -5 -10 16.5995 15.0478 6
-1 5 -10 5.77091 20.2067 5
1 5 10 15.8168 23.8498 6
-1 -5 -10 14.0543 20.6853 1
1 5 10 0.98676 19.2744 1
1 -5 10 13.4722 14.7137 2
-1 5 -11 61.3824 27.2667 7
1 5 11 49.1062 22.1776 1
-1 5 -11 81.2875 32.3813 3
1 5 11 48.168 25.8116 6
1 -5 11 49.8837 18.7362 7
1 -5 11 30.5379 16.5075 2
-1 5 -12 118.134 38.7926 3
1 5 12 123.467 30.5967 6
1 -5 12 83.8204 20.5055 7
1 5 12 57.466 23.6522 1
-1 5 -12 85.7093 27.7743 7
1 5 13 70.4077 26.0297 1
1 -5 13 28.9969 19.1662 7
1 -5 14 41.7548 29.9299 1
1 -5 14 50.6432 20.0873 7
1 5 14 35.6181 26.342 1
1 -5 15 36.305 19.9543 7
1 -5 15 1.44196 31.8318 1
1 5 15 15.4794 27.8195 1
-1 5 -15 75.2151 45.7067 3
1 -5 16 15.5296 20.0941 7
-1 5 -16 68.3614 48.9934 3
1 -5 16 1.46905 32.119 1
-1 5 -17 44.6771 54.7176 3
1 -5 17 3.06669 32.732 1
-1 -6 17 26.2453 30.253 1
1 6 -17 35.0836 64.3793 3
1 6 -16 22.3743 56.7827 3
-1 -6 16 -21.0165 25.0108 1
-1 -6 15 20.2111 24.6154 1
1 6 -15 36.6419 54.5154 3
-1 6 15 16.5241 33.6843 1
-1 6 14 -7.79014 30.0712 1
-1 -6 14 49.7044 23.5152 1
1 6 -14 53.9473 26.6145 5
1 6 -14 83.0294 52.2884 3
1 6 -13 24.2576 25.6773 5
1 6 -13 34.062 42.4811 3
-1 6 13 -63.8906 125.89 7
-1 6 13 35.0634 27.935 1
-1 -6 13 50.4634 23.3075 1
-1 -6 13 4.29279 20.5567 2
-1 6 12 46.4919 108.512 7
-1 6 12 20.5726 30.2095 6
1 6 -12 -2.13428 22.7157 5
1 6 -12 32.0458 33.0663 7
1 6 -12 31.1943 35.0714 3
-1 -6 12 -1.80397 21.0277 2
-1 -6 12 29.327 22.0413 1
-1 6 12 -1.35477 26.7038 1
-1 -6 11 8.4482 19.6957 1
-1 6 11 31.8646 27.7841 6
1 6 -11 21.7788 34.6317 7
-1 6 11 21.3709 23.8362 1
1 6 -11 17.9104 34.0883 3
-1 6 11 -15.9512 96.3597 7
1 6 -11 18.7199 23.2694 5
-1 -6 11 12.7473 21.0786 2
1 6 -10 8.88701 29.6165 3
1 -6 -10 26.2483 17.607 6
-1 6 10 19.7303 85.8162 7
1 6 -10 29.7582 36.9656 7
-1 -6 10 -0.88861 19.7461 2
1 6 -10 10.1286 21.2248 5
-1 6 10 36.2546 24.5188 6
-1 6 10 21.1238 23.7975 1
-1 6 9 127.62 24.4709 1
-1 6 9 207.469 81.5658 7
1 6 -9 209.526 43.4344 7
1 6 -9 113.437 24.9142 5
-1 6 9 135.083 27.0366 6
-1 -6 9 124.712 24.0105 2
1 -6 -9 157.473 20.0638 6
1 -6 -8 264.776 26.3827 6
-1 6 8 233.448 31.3572 1
1 6 -8 482.364 52.3038 7
-1 6 8 472.294 81.3408 7
-1 6 8 295.915 31.3255 6
1 -6 -8 306.702 31.0145 1
-1 -6 8 281.938 30.4022 2
-1 6 7 817.056 56.7292 3
1 -6 -7 615.685 46.1191 1
1 6 -7 748.122 67.6226 7
-1 -6 7 484.977 45.8002 2
-1 6 7 597.417 47.5977 6
1 -6 -7 495.259 42.565 6
-1 6 7 503.129 46.903 1
-1 6 7 879.758 93.8398 7
-1 6 6 818.089 86.9255 7
1 6 -6 866.493 71.998 7
-1 6 6 638.615 47.3508 6
1 -6 -6 518.752 42.2528 6
-1 6 6 542.438 46.767 1
-1 -6 6 533.497 45.7249 2
1 -6 -6 551.872 45.1145 1
1 6 -5 681.175 69.727 7
-1 6 5 567.314 43.4393 6
-1 -6 5 487.815 41.9763 2
1 -6 -5 447.49 38.3477 6
1 -6 -5 485.356 40.5937 1
-1 6 5 707.365 50.1143 3
-1 6 5 584.066 79.144 7
-1 -6 5 473.087 42.4682 5
-1 -6 4 232.014 26.6379 5
-1 -6 4 240.922 26.9751 2
-1 6 4 358.857 29.5187 6
-1 6 4 368.076 35.2378 3
1 -6 -4 201.89 22.6914 6
-1 6 4 373.774 66.2566 7
1 -6 -4 246.983 25.3509 1
1 6 -4 271.812 54.2301 7
1 6 -3 210.352 45.3036 7
-1 6 3 157.427 23.4633 6
-1 6 3 253.881 29.6892 3
-1 6 3 136.24 52.948 7
-1 -6 3 155.239 19.6817 5
-1 -6 3 166.717 16.5552 1
1 -6 -3 122.12 18.5444 1
-1 -6 3 128.68 19.5662 2
1 -6 -2 274.524 25.4382 1
-1 6 2 360.009 30.6594 6
-1 -6 2 273.624 25.7639 2
-1 -6 2 244.584 24.658 5
-1 -6 2 301.18 23.5344 1
1 6 -2 257.466 45.535 7
1 -6 -1 397.951 33.7784 1
1 6 -1 275.287 49.1795 7
-1 6 1 577.832 41.1308 6
-1 -6 1 380.336 33.3498 5
-1 -6 1 453.356 32.7322 1
1 6 -1 542.171 43.151 6
1 -6 0 251.385 24.1866 1
1 6 0 188.046 39.9847 7
-1 -6 0 216.213 22.7447 5
-1 -6 0 300.566 23.3442 1
-1 6 0 386.307 65.2401 7
-1 6 0 373.471 32.3864 6
1 6 0 329.411 32.7841 6
1 -6 1 24.7372 13.0699 1
-1 6 -1 -22.3369 56.6996 7
-1 -6 -1 30.7696 11.5806 1
1 -6 1 13.0586 11.0068 5
1 6 1 23.8452 21.5157 6
1 6 1 17.9976 28.5503 7
-1 6 -1 34.9886 23.4792 6
1 6 2 164.874 24.3224 6
-1 -6 -2 126.962 17.6884 1
-1 -6 -3 360.14 32.6624 6
1 6 3 475.666 38.5935 6
-1 -6 -3 403.149 32.7998 1
1 6 4 549 40.2106 6
1 6 4 457.502 48.2464 7
1 -6 4 455.809 38.6842 7
-1 -6 -4 345.411 33.6172 6
1 -6 4 371.627 33.956 2
-1 -6 -4 437.647 35.094 1
1 6 4 455.077 36.0309 1
-1 -6 -5 67.2237 15.9667 6
-1 -6 -5 77.1769 17.6129 1
1 6 5 101.507 21.8437 6
1 -6 5 84.8649 16.6578 2
1 6 5 95.4607 18.2329 1
1 -6 5 84.1322 20.8911 7
1 6 5 122.619 33.499 7
-1 -6 -6 197.836 21.8699 6
1 6 6 232.448 27.909 6
1 6 6 198.201 24.2538 1
-1 -6 -6 249.331 24.8186 1
1 -6 6 256.055 26.2642 7
1 6 6 258.378 40.5323 7
1 -6 6 230.485 24.7955 2
1 6 6 190.916 17.1869 4
1 6 7 672.662 51.0593 6
-1 -6 -7 630.718 48.7751 1
1 -6 7 603.092 49.2175 7
1 -6 7 544.309 47.5786 2
1 6 7 618.119 62.2728 7
-1 -6 -7 553.345 45.8358 6
1 -6 8 430.923 36.3759 2
1 6 8 427.931 40.8415 6
-1 -6 -8 407.469 35.1972 6
1 -6 8 439.624 38.516 7
1 6 8 331.413 35.8456 1
-1 -6 -8 465.23 39.238 1
1 6 8 431.235 51.7003 7
1 -6 9 242.459 28.7164 2
1 6 9 411.978 50.1746 7
-1 6 -9 257.325 37.5775 3
1 6 9 250.173 31.1524 1
1 6 9 332.934 36.1583 6
1 -6 9 258.953 29.6015 7
-1 -6 -9 321.292 33.592 1
-1 6 -9 410.167 49.3783 7
-1 6 -10 129.4 34.8557 3
-1 6 -10 219.624 41.3606 7
1 6 10 90.0917 22.9691 1
1 6 10 152.025 42.2529 7
1 6 10 130.847 29.9408 6
1 -6 10 127.447 22.4806 7
1 -6 10 97.5776 20.8932 2
-1 6 -11 75.245 37.3125 3
1 -6 11 4.34037 18.6527 2
1 -6 11 45.5847 20.0027 7
1 6 11 49.8418 30.1234 6
1 6 11 45.2619 22.7963 1
-1 6 -11 71.1305 35.509 7
1 6 12 32.886 25.1852 1
1 -6 12 16.6008 19.2366 7
-1 6 -12 35.4107 25.9976 5
-1 6 -12 111.87 43.3456 3
1 6 12 15.4366 31.0316 6
1 -6 12 7.77911 18.3053 2
-1 6 -13 9.10549 46.736 3
1 6 13 -3.89335 25.4787 1
1 -6 13 4.89844 19.5131 7
1 -6 14 8.88918 20.4998 7
-1 6 -14 -21.0288 50.149 3
1 6 14 27.648 28.4424 1
1 -6 14 1.30741 28.4346 1
-1 6 -15 6.01005 55.7262 3
1 6 15 5.85606 30.0603 1
1 -6 15 6.82591 31.7328 1
1 -6 15 18.9809 21.3885 7
-1 6 -16 46.3238 55.9695 3
1 -6 16 12.3301 33.5544 1
1 7 -16 18.4004 63.0261 3
-1 -7 15 39.3609 24.1097 1
1 7 -15 81.2859 62.7507 3
1 7 -14 48.6105 50.1935 3
-1 -7 14 3.49086 22.9365 1
-1 7 14 14.7414 34.7831 1
-1 -7 13 2.8313 23.2264 2
-1 7 13 27.7781 32.3566 1
1 7 -13 91.5094 49.3905 3
-1 -7 13 22.2747 23.4567 1
1 7 -12 16.2616 39.3662 3
-1 7 12 40.6788 38.3776 6
-1 -7 12 50.656 22.9999 1
-1 -7 12 -2.922 24.3524 2
-1 7 12 36.5857 32.055 1
-1 7 11 -1.38111 28.3185 1
1 7 -11 -5.03452 36.9851 3
-1 -7 11 -1.94484 23.0553 2
-1 7 11 35.8393 33.4411 6
-1 -7 10 42.7482 24.0221 2
-1 7 10 66.9669 29.0437 1
-1 7 10 58.4181 31.6402 6
1 7 -10 -24.4891 34.139 3
-1 7 9 54.4389 25.2872 1
-1 -7 9 51.301 22.9312 2
-1 7 9 60.3225 28.835 6
-1 -7 8 57.2683 22.7054 2
-1 7 8 49.0408 24.6578 1
-1 7 8 39.9067 26.9149 6
1 -7 -8 26.5008 16.7773 6
-1 -7 7 86.3171 23.9339 2
-1 7 7 87.614 27.5176 6
1 -7 -7 87.5199 17.5471 6
-1 7 7 133.798 92.0589 7
1 -7 -7 110.571 22.9829 1
-1 7 7 80.7427 24.6359 1
1 7 -7 226.583 54.4471 7
1 -7 -6 12.5762 14.6233 6
-1 7 6 45.1799 25.8432 6
-1 7 6 -10.7023 84.3354 7
1 -7 -6 18.1612 17.6994 1
-1 -7 6 -8.27228 20.7658 2
1 7 -6 -13.1139 48.0654 7
1 7 -5 -5.49764 50.507 7
-1 -7 5 15.5984 19.584 5
1 -7 -5 -9.01527 17.0251 1
-1 -7 5 -22.0968 19.7576 2
-1 7 5 28.4898 34.4568 3
-1 7 5 54.0412 73.3003 7
1 -7 -5 -6.10494 15.0135 6
-1 7 5 -24.9553 23.1991 6
-1 7 4 139.78 27.994 6
1 7 -4 139.74 37.1208 6
-1 7 4 151.219 76.199 7
1 -7 -4 109.696 18.993 1
-1 -7 4 118.629 16.1444 1
1 7 -4 71.5018 50.7047 7
-1 7 4 164.113 35.7363 3
-1 -7 4 79.5551 19.9824 5
-1 -7 4 78.0611 20.8934 2
-1 7 3 361.419 37.0958 6
-1 -7 3 264.519 24.5835 1
1 7 -3 360.884 43.4626 6
-1 -7 3 251.649 28.2421 2
-1 7 3 469.632 43.0734 3
-1 -7 3 251.923 27.5487 5
-1 7 3 500.242 83.2452 7
1 7 -3 305.615 56.3275 7
1 -7 -3 254.985 26.483 1
-1 -7 2 432.717 34.1532 1
-1 -7 2 371.125 35.1566 5
-1 7 2 648.776 45.4042 6
1 7 -2 757.006 54.2377 6
-1 -7 2 391.549 36.4756 2
1 -7 -2 424.863 36.0299 1
1 7 -2 486.846 63.509 7
-1 7 1 468.269 40.6706 6
-1 -7 1 323.45 26.4257 1
1 7 -1 286.739 52.1804 7
-1 -7 1 243.405 26.1724 5
1 -7 -1 296.848 27.7372 1
1 7 -1 484.228 43.4331 6
-1 7 0 401.032 38.9368 6
1 7 0 322.196 38.7754 6
-1 -7 0 172.234 20.5328 5
-1 7 0 361.004 73.456 7
1 -7 0 178.802 21.1304 5
1 -7 0 249.436 23.7851 1
1 7 0 217.358 46.6436 7
-1 -7 0 251.448 22.0682 1
-1 7 -1 549.303 43.1634 6
-1 -7 -1 249.09 25.8628 5
1 7 1 480.715 41.5497 6
-1 -7 -1 362.46 27.9806 1
1 7 1 333.727 52.5779 7
-1 7 -1 569.244 79.7416 7
1 -7 1 377.818 29.6322 1
1 -7 1 237.079 26.7344 5
-1 7 -2 423.103 41.8611 6
-1 -7 -2 282.35 27.3518 1
1 -7 2 355.867 28.8011 1
1 -7 2 246.715 26.8979 5
-1 7 -2 517.811 78.0691 7
1 7 2 338.801 37.3499 6
-1 7 -3 522.485 77.6045 7
-1 7 -3 434.98 43.0126 6
1 7 3 341.388 37.9437 6
-1 -7 -3 268.789 26.7233 1
1 -7 3 270.89 27.7037 5
1 -7 4 163.855 26.3723 7
1 7 4 140.316 41.9237 7
1 7 4 177.411 31.1172 6
1 -7 4 147.629 22.2029 5
1 -7 4 167.194 21.1532 2
-1 -7 -4 117.196 20.1138 6
-1 -7 -4 174.101 20.9368 1
1 -7 5 98.7838 23.3665 7
-1 -7 -5 39.0164 17.6278 1
1 7 5 85.2162 27.4131 6
-1 -7 -5 44.7914 16.6377 6
1 -7 5 77.7198 18.4312 2
1 7 6 34.7017 10.6807 4
1 7 6 74.7248 28.3549 6
-1 -7 -6 32.9722 17.1811 1
1 -7 6 35.2048 21.856 7
1 7 6 35.964 20.8689 1
1 -7 6 20.1531 19.2797 2
1 -7 7 73.2369 22.1265 7
1 7 7 51.4083 22.1108 1
1 7 7 64.2025 28.5131 6
1 -7 7 35.1696 20.2375 2
-1 -7 -7 73.0992 21.0227 1
1 -7 8 57.3443 20.014 2
1 7 8 32.2456 22.1124 1
1 7 8 13.1135 27.4866 6
1 -7 8 23.4792 21.4746 7
1 -7 9 54.3487 20.5077 2
1 7 9 53.2404 24.4152 1
-1 7 -9 29.8818 32.108 3
1 -7 9 49.2435 23.333 7
1 7 9 59.8252 31.5747 6
1 -7 10 19.0095 21.6897 7
-1 7 -10 41.1118 35.8491 3
1 7 10 48.8288 25.5389 1
1 7 10 29.9517 31.9209 6
1 -7 10 19.2512 19.4591 2
1 -7 11 -10.8391 20.9297 2
1 7 11 38.345 34.5629 6
-1 7 -11 -4.94555 40.4436 3
1 -7 11 41.9647 22.5383 7
-1 7 -12 32.8457 46.3371 3
1 7 12 37.1173 38.9712 6
1 7 12 2.58583 26.5964 1
1 -7 12 7.39059 21.5045 7
1 -7 12 -13.8912 20.4194 2
1 7 13 13.8245 29.3428 1
1 7 13 -9.41339 39.5712 6
1 -7 13 30.237 23.3125 7
-1 7 -13 15.5622 53.1766 3
1 -7 14 5.94991 27.5101 1
1 7 14 -19.0575 31.439 1
1 -7 14 17.9465 23.757 7
-1 7 -14 -36.9439 58.9887 3
1 -7 15 9.85168 33.4123 1
1 -7 16 7.3879 34.1693 1
1 8 -15 140.452 70.188 3
1 8 -14 48.665 56.874 3
-1 8 13 34.6572 49.1333 6
1 8 -13 97.9707 48.0761 3
-1 8 12 11.3089 44.3597 6
-1 8 12 39.4719 35.1124 1
-1 -8 12 29.9523 21.8339 1
-1 -8 12 3.0189 25.216 2
1 8 -12 -1.85682 42.9801 3
-1 8 11 34.5742 39.8685 6
-1 8 11 31.3268 31.8224 1
-1 -8 11 -1.9934 24.3826 2
1 8 -11 35.7878 39.1777 3
-1 -8 10 67.3278 26.8877 2
-1 8 10 10.0543 38.2548 6
1 8 -10 20.3328 36.049 3
-1 8 10 48.5434 31.5902 1
-1 8 9 62.4145 38.252 6
-1 -8 9 59.671 25.0648 2
-1 -8 8 54.9745 24.4533 2
-1 8 8 33.5203 34.2154 6
-1 8 7 90.5782 34.8982 6
-1 -8 7 24.7922 24.194 2
1 8 -6 125.243 51.3398 6
-1 8 6 103.175 34.3128 6
-1 -8 6 32.1604 22.8168 2
-1 -8 6 68.7656 16.5978 1
-1 -8 5 28.4857 20.8808 2
-1 8 5 68.6722 32.6137 6
1 -8 -5 21.6755 19.4111 1
-1 -8 5 59.7978 15.7147 1
1 8 -4 7.75974 45.2053 6
1 -8 -4 1.51575 17.776 1
-1 8 4 52.5953 32.7637 6
-1 -8 4 10.3064 13.563 1
-1 -8 4 35.9235 20.6277 2
1 8 -3 247.673 49.6345 6
-1 -8 3 144.17 24.1462 2
-1 -8 3 155.477 18.5594 1
1 -8 -3 161.681 22.649 1
-1 8 3 239.175 38.6802 6
1 -8 -2 353.754 33.3071 1
-1 -8 2 400.848 31.1761 1
-1 -8 2 320.35 34.4797 2
-1 8 2 446.868 47.7244 6
-1 -8 1 185.456 23.2873 5
1 8 -1 379.647 49.5216 6
-1 -8 1 203.711 25.9112 2
-1 -8 1 264.998 23.5769 1
1 -8 -1 258.343 26.3019 1
-1 8 1 365.044 44.1035 6
1 -8 0 40.4052 16.0657 1
-1 -8 0 43.4987 14.1568 5
-1 8 0 125.267 38.7251 6
-1 -8 0 58.1232 15.4755 1
1 8 0 129.369 41.388 6
1 8 1 23.6961 34.2711 6
-1 -8 -1 29.9193 15.1085 1
1 -8 1 30.2165 16.1625 1
-1 -8 -1 24.81 13.1192 5
-1 8 -1 71.8831 37.3691 6
-1 -8 -2 178.331 21.4684 1
1 -8 2 223.598 22.5244 1
1 8 2 258.94 39.9324 6
-1 -8 -2 121.692 19.2759 5
-1 8 -2 333.408 43.424 6
1 8 3 312.356 44.5349 6
-1 -8 -3 275.36 27.4283 1
1 -8 3 318.713 28.807 1
1 -8 3 228.512 27.7688 2
1 8 4 169.939 38.3498 6
1 -8 4 182.761 22.6963 1
-1 -8 -4 130.475 21.4406 1
1 -8 5 93.9775 21.0115 2
1 8 5 121.498 37.0096 6
-1 -8 -5 115.354 20.5959 1
-1 8 -5 167.809 46.6136 6
-1 -8 -6 48.2711 20.2022 1
1 8 6 32.4703 34.5736 6
1 -8 6 60.4361 21.7348 2
1 8 7 67.0432 36.3762 6
1 -8 7 9.18695 20.8213 2
1 8 8 63.7755 26.2622 1
1 8 8 45.1646 34.9474 6
1 -8 8 11.1074 20.7845 2
1 8 9 36.7883 35.8067 6
-1 8 -9 -31.0623 35.8978 3
1 8 9 1.19236 25.521 1
1 -8 9 43.1285 21.8846 2
1 8 10 37.8143 28.6109 1
-1 8 -10 41.1422 41.5972 3
1 8 10 32.5475 39.0573 6
1 -8 10 46.876 21.7445 2
-1 8 -11 72.6669 47.5554 3
1 8 11 33.7025 43.0302 6
1 -8 11 11.4847 22.3203 2
1 8 11 40.8517 29.8356 1
-1 8 -12 65.6 55.3749 3
1 8 12 31.6825 29.2664 1
1 8 12 -13.7378 46.1184 6
1 -8 14 26.3639 28.1733 1
1 9 -13 50.9022 54.7808 3
1 9 -12 -18.8633 44.8463 3
-1 -9 11 12.2476 26.9685 2
-1 9 11 21.7287 52.0708 6
1 9 -11 -47.1989 42.2824 3
-1 9 10 -15.7717 49.3742 6
-1 -9 10 37.9061 27.0148 2
-1 9 9 22.0339 46.3705 6
-1 -9 9 20.4599 26.2158 2
-1 9 8 3.31682 44.0169 6
-1 -9 8 51.6382 26.6584 2
1 9 -8 56.0278 60.5535 6
1 9 -7 34.0816 59.4251 6
-1 -9 7 3.02543 26.7739 2
-1 9 7 90.8549 45.6177 6
1 9 -6 11.2198 57.7712 6
-1 9 6 -1.65327 43.6278 6
-1 -9 6 36.9977 25.6242 2
-1 -9 5 43.6485 23.9425 2
1 9 -5 117.194 51.9384 6
-1 -9 5 52.6558 15.4504 1
-1 9 5 55.975 43.0116 6
1 9 -4 47.3108 50.4249 6
-1 9 4 55.7636 43.1283 6
-1 -9 4 26.2209 14.8208 1
-1 -9 4 16.397 21.7016 2
-1 -9 3 28.0011 21.9144 2
-1 9 3 47.4219 44.5114 6
1 9 -3 21.1727 51.0036 6
-1 -9 3 48.9803 14.1508 1
-1 -9 2 25.2102 20.3002 2
1 -9 -2 27.5183 17.0968 1
1 9 -2 65.1949 50.2116 6
-1 9 2 20.8257 44.3524 6
-1 -9 2 22.5392 13.8526 1
-1 -9 1 30.125 14.3865 1
1 -9 -1 41.5222 18.3889 1
-1 -9 1 2.44199 18.3615 2
1 9 -1 92.6179 50.3789 6
-1 9 1 7.06751 43.7355 6
-1 9 0 31.6282 46.3729 6
1 -9 0 5.80592 15.9828 1
-1 -9 0 19.8114 18.5111 2
-1 -9 0 19.1308 14.7177 1
1 9 0 65.8477 47.8953 6
1 -9 1 12.4234 16.7097 1
-1 9 -1 55.2664 47.9135 6
1 9 1 22.6929 45.7825 6
-1 -9 -1 5.12494 15.7909 1
-1 -9 -2 1.19173 16.4884 1
1 9 2 38.7965 43.1207 6
1 -9 2 17.166 19.0673 2
1 -9 2 17.2651 16.1337 1
-1 9 -2 31.8025 47.6815 6
-1 9 -3 22.2483 46.6796 6
-1 -9 -3 5.31342 16.4766 1
1 -9 3 -6.89304 19.053 2
1 9 3 25.1278 42.8332 6
1 -9 3 24.4858 17.2694 1
-1 9 -4 59.6701 48.1512 6
-1 -9 -4 15.035 17.8984 1
1 9 4 3.55873 43.5602 6
1 -9 4 43.1906 17.8023 1
1 -9 4 40.6918 19.6845 2
-1 9 -5 3.8628 48.1367 6
1 -9 5 19.0142 21.8807 2
1 9 5 55.5202 42.6963 6
1 -9 5 6.45985 18.489 1
1 -9 6 12.8366 22.5633 2
1 -9 6 11.8954 20.6641 1
1 9 6 20.9081 41.4551 6
-1 9 -6 54.5384 49.5785 6
1 -9 7 -7.8159 22.0373 2
1 9 7 -1.78017 45.3657 6
-1 9 -7 26.1861 53.3295 6
1 9 8 58.3478 46.9711 6
1 -9 8 1.759 22.3636 2
1 -9 9 24.4289 23.1542 2
-1 9 -9 -17.6036 38.742 3
1 9 9 -3.54553 45.9117 6
-1 9 -10 12.9484 45.6819 3
1 9 10 -11.0872 48.3088 6
1 9 11 11.2518 31.5863 1
-1 10 9 43.5934 60.7338 6
-1 -10 9 36.6664 26.9728 2
-1 10 8 42.7839 59.624 6
-1 -10 8 54.8802 29.0707 2
-1 -10 7 -5.08148 26.8365 2
-1 10 7 115.286 59.7008 6
-1 -10 6 12.8837 26.9861 2
-1 10 6 8.17269 56.5316 6
1 10 -6 36.461 64.4457 6
1 10 -5 19.1615 59.9108 6
-1 10 5 28.3048 55.4663 6
-1 -10 5 10.5861 24.8187 2
-1 10 4 86.5416 56.0613 6
1 10 -4 36.1736 65.1323 6
-1 -10 4 44.5009 25.4911 2
-1 -10 3 24.0607 23.3369 2
-1 10 3 49.4256 56.6727 6
1 10 -3 92.6607 65.0186 6
1 10 -2 27.7926 64.1016 6
-1 -10 2 33.5365 22.6992 2
-1 10 2 26.9329 53.6168 6
-1 10 1 45.283 56.0856 6
1 10 -1 16.6964 62.0559 6
1 10 0 -13.745 59.5258 6
-1 -10 0 1.71303 20.8164 2
-1 10 0 -38.0017 56.1147 6
1 -10 1 -5.58044 19.412 2
1 10 1 24.74 57.4397 6
-1 10 -1 24.0497 57.4671 6
-1 -10 -1 21.9279 20.7887 2
1 10 2 53.0627 58.5268 6
-1 10 -2 54.9852 60.1772 6
1 -10 2 65.4817 22.5163 2
1 -10 3 32.1031 21.7706 2
1 10 3 108.983 57.3727 6
-1 10 -3 93.9498 57.9331 6
-1 10 -4 112.784 59.9779 6
1 10 4 10.8132 56.521 6
1 -10 4 33.9246 22.5155 2
1 -10 5 35.4763 23.2035 2
1 10 5 40.1449 54.242 6
-1 10 -5 46.3549 55.4344 6
1 10 6 -23.3424 55.7288 6
1 -10 6 30.6447 24.6918 2
-1 10 -6 69.9742 59.5277 6
-1 10 -7 63.2419 61.4947 6
1 10 7 47.3896 58.4374 6
1 -10 7 -4.42731 24.5042 2
1 -10 8 46.2276 25.1868 2
-1 11 4 -4.82624 67.0384 6
-1 11 3 65.7256 70.3672 6
-1 11 2 81.5331 68.9749 6
-1 11 1 43.0999 67.327 6
-1 11 0 4.66496 66.438 6
-1 11 -1 7.13362 69.6251 6
-2 0 18 -1.6137 32.2053 1
2 0 -18 3.16125 34.6357 3
-2 0 17 1.50242 29.1214 1
2 0 -17 99.1868 34.9612 3
-2 0 16 -1.39647 26.9805 1
2 0 -16 28.8107 29.5597 3
2 0 -16 23.0294 16.9991 2
-2 0 15 1.28219 24.6871 1
2 0 -15 8.57913 16.087 2
2 0 -15 -13.5009 25.7352 3
2 0 -14 7.68434 15.454 2
2 0 -14 13.9744 24.7059 3
-2 0 14 1.18025 21.333 1
2 0 -13 61.9428 15.5148 2
2 0 -13 20.2786 20.3054 6
-2 0 13 34.7816 21.4194 1
-2 0 13 65.4113 19.473 3
2 0 -13 65.7681 24.5417 3
2 0 -12 97.1915 22.7139 3
2 0 -12 115.392 17.0701 2
-2 0 12 89.6671 21.155 1
2 0 -12 108.251 21.5817 6
-2 0 12 98.2023 19.4872 3
-2 0 11 696.793 57.2434 1
2 0 -11 673.197 56.8028 6
2 0 -11 853.677 54.6865 2
-2 0 11 752.545 56.1478 3
2 0 -10 409.249 29.193 2
-2 0 10 357.212 30.7489 3
2 0 -9 94.5505 12.9231 2
-2 0 9 96.5722 15.2664 1
-2 0 9 98.0504 16.0001 3
2 0 -8 2571.78 161.604 2
-2 0 8 2253.52 162.935 1
-2 0 8 2351.12 162.639 3
2 0 -8 2429.66 162.464 1
-2 0 7 5844.23 407.988 1
2 0 -7 6560.25 407.041 2
2 0 -7 6612.07 407.805 1
2 0 -7 5350.29 408.419 3
-2 0 7 6224.44 408.007 3
2 0 -6 3925.54 277.213 3
-2 0 6 4195.54 276.68 3
2 0 -6 4328.74 276.218 1
2 0 -5 696.188 50.2865 3
-2 0 5 700.598 49.6574 3
2 0 -5 726.123 48.9747 1
-2 0 4 350.758 26.002 3
2 0 -4 358.592 25.1265 1
2 0 -4 343.753 26.1212 3
2 0 -3 2144.26 141.99 1
2 0 -3 2132.11 142.855 3
-2 0 3 2157.32 142.644 3
2 0 -2 530.523 38.0007 3
2 0 -2 575.043 37.599 2
2 0 -2 544.652 37.2809 1
2 0 -1 6191.37 422.261 2
2 0 -1 6632.32 422.11 4
-2 0 1 6629.19 422.108 4
2 0 -1 6304.31 421.69 6
2 0 0 5929.71 377.422 6
-2 0 0 5687.46 377.835 4
2 0 0 5519.53 377.738 2
2 0 1 4433.26 300.748 6
2 0 1 4669.46 300.719 5
2 0 1 4611.23 300.586 2
2 0 2 5101.37 335.696 6
2 0 3 2429.43 161.378 3
-2 0 -3 2456.79 161.483 5
-2 0 -4 1370.04 97.0163 3
2 0 4 1556.99 97.3127 3
-2 0 -5 1381.14 100.494 3
2 0 5 1643.86 100.868 3
2 0 6 1408.91 87.0655 3
-2 0 -6 1173.33 86.6435 3
-2 0 -7 4.94617 9.67493 6
2 0 7 7.47534 8.6006 3
-2 0 -7 8.12407 8.03892 3
-2 0 -8 295.846 25.3415 3
2 0 8 294.593 27.0485 1
-2 0 -8 307.071 26.5964 6
2 0 8 347.409 25.9453 3
-2 0 -9 873.002 54.948 2
2 0 9 859.524 57.97 3
-2 0 -9 659.671 57.4663 3
2 0 9 855.429 56.7827 7
2 0 9 696.059 59.915 1
-2 0 -9 774.17 59.0134 6
2 0 10 704.532 52.1711 3
-2 0 -10 787.508 48.7376 2
-2 0 -10 621.262 52.0425 3
-2 0 -10 646.8 52.9335 6
2 0 10 562.065 53.3169 1
2 0 10 752.473 50.5678 7
2 0 11 41.1795 18.3066 1
2 0 11 50.4127 13.2071 7
2 0 11 65.1764 16.9188 3
-2 0 -11 57.9714 18.9944 6
-2 0 -11 78.8477 10.2513 2
-2 0 -11 52.1931 16.9912 3
-2 0 -12 33.453 18.0502 3
-2 0 -12 21.5873 9.30587 2
-2 0 -12 17.8463 18.9151 6
2 0 12 30.3517 13.1194 7
2 0 12 18.7443 16.0111 3
2 0 13 16.5538 16.8286 3
-2 0 -13 6.22757 18.9771 3
2 0 13 28.9394 14.7416 7
-2 0 -13 45.6753 10.831 2
-2 0 -14 82.5722 12.8424 2
2 0 14 79.6189 17.3241 7
2 0 14 43.3776 20.0198 3
-2 0 -14 32.9484 21.6371 3
-2 0 -15 84.3454 14.1201 2
2 0 15 79.1486 18.5339 7
-2 0 -15 56.2575 24.6655 3
-2 0 -16 49.0695 26.8403 3
2 0 16 51.7087 19.1149 7
2 0 17 1.59709 18.5102 7
-2 0 -17 25.4013 27.7965 5
2 0 17 64.4463 28.7953 1
-2 0 -18 -12.5558 29.9919 5
-2 -1 18 1.54779 30.9115 1
-2 1 18 22.9688 32.5357 1
2 1 -18 -15.4414 39.4409 3
2 -1 -18 56.9761 33.7754 3
2 1 -17 1.62769 36.6153 3
2 -1 -17 28.439 30.2245 3
-2 1 17 1.54506 29.3445 1
-2 -1 17 1.43647 28.9044 1
2 -1 -16 25.3404 29.2837 3
-2 1 16 -1.45134 27.9118 1
2 1 -16 -1.70272 16.4621 2
2 1 -16 31.2561 31.869 3
-2 -1 16 1.33421 26.8142 1
-2 1 15 1.35908 24.2685 1
-2 -1 15 21.1344 25.6326 1
2 1 -15 32.6178 31.3872 3
2 1 -15 38.7504 15.6721 2
2 -1 -15 50.6163 17.6992 2
2 -1 -15 21.6626 25.4018 3
-2 -1 14 29.4165 23.9088 1
2 -1 -14 149.446 19.0265 2
2 1 -14 65.069 28.1679 3
2 -1 -14 107.899 26.3802 3
-2 1 14 109.511 26.457 1
2 1 -14 103.949 17.2576 2
-2 1 13 199.393 25.0846 3
2 -1 -13 189.78 23.2819 6
2 -1 -13 160.134 27.4793 3
2 1 -13 188.665 19.3203 2
-2 1 13 146.865 15.5361 7
-2 1 13 147.92 26.2843 1
2 1 -13 127.369 27.995 3
-2 1 13 159.057 12.7067 7
2 -1 -12 270.881 26.3742 6
-2 1 12 263.064 29.6578 1
2 1 -12 255.997 23.2659 2
-2 1 12 249.772 21.6213 7
2 1 -12 215.263 32.4508 3
-2 1 12 264.573 18.524 7
-2 1 12 268.782 28.2311 3
-2 1 11 472.505 31.7867 7
-2 1 11 503.025 39.1259 3
-2 1 11 420.789 34.2414 7
2 1 -11 473.487 35.2567 2
-2 -1 11 394.424 38.0725 1
2 -1 -11 431.231 36.6606 6
-2 -1 11 483.183 32.4071 7
2 1 -11 431.034 41.5906 3
2 -1 -10 1146.8 86.151 6
-2 1 10 1313.21 88.102 3
-2 1 10 1208.2 85.2133 7
2 1 -10 1367.09 85.6338 2
-2 -1 10 1099.57 87.7143 1
2 -1 -10 1339.12 87.7651 1
-2 -1 10 1265.83 83.5126 7
2 1 -10 1184.95 90.0673 3
2 -1 -9 1256.95 94.1882 6
2 -1 -9 1416.17 95.5783 1
-2 1 9 1391.09 93.838 7
-2 -1 9 1401.9 92.2388 7
2 1 -9 1639.09 94.2245 2
2 -1 -9 1107.17 95.7699 3
-2 -1 9 1209.19 95.5181 1
-2 1 9 1549.64 96.4382 3
2 -1 -8 1646.39 124.746 3
-2 -1 8 1833.65 121.458 7
2 -1 -8 1847.82 123.977 1
2 -1 -8 1736.21 122.899 6
2 1 -8 1970.99 122.864 2
-2 1 8 1955.45 124.772 3
-2 -1 8 1711.94 124.111 1
-2 1 8 1854.83 122.679 7
2 -1 -7 3534.89 229.319 1
2 -1 -7 3341.76 228.442 6
-2 1 7 3179.26 228.447 7
2 1 -7 3790.65 228.659 2
-2 1 7 3814.52 230.345 3
2 -1 -7 3279.86 230.21 3
-2 -1 7 3263.35 229.44 1
2 1 -6 2679.48 167.682 7
2 -1 -6 2514.87 168.9 6
-2 1 6 2168.04 169.045 7
-2 1 6 2671.97 170.542 3
2 1 -6 2544.48 169.079 2
2 -1 -6 2470.46 170.443 3
-2 -1 6 2491.02 169.733 1
2 -1 -6 2655.09 169.867 1
2 -1 -5 1990.06 130.732 3
2 -1 -5 1967.24 129.192 6
-2 1 5 1993.3 130.604 3
2 1 -5 1761 131.206 3
-2 -1 5 1870.58 129.827 2
2 1 -5 1939.31 128.7 7
2 -1 -5 1981.85 130.021 1
-2 -1 5 1929.49 129.776 1
-2 1 5 2010.77 129.579 7
2 1 -4 1199.29 94.65 7
2 -1 -4 1428.32 93.1407 6
2 1 -4 1322.51 93.4369 1
2 -1 -4 1509.1 92.741 4
2 -1 -4 1508.8 94.6594 3
-2 -1 4 1470.3 94.2334 2
2 1 -4 1188.73 94.8538 3
2 -1 -4 1522.43 94.3016 1
-2 1 4 1299.24 93.2722 7
-2 -1 4 1407.89 93.5175 1
2 -1 -3 4558.51 287.615 3
2 -1 -3 4397.69 286.196 4
2 1 -3 4195.7 287.205 2
2 -1 -3 4396.77 286.286 6
-2 -1 3 4405.16 286.573 1
2 1 -3 4522.82 286.546 1
2 -1 -3 4458.99 287.401 1
-2 -1 3 4327.73 287.367 2
-2 1 3 4102.34 286.721 7
2 -1 -3 3923.21 288.277 7
2 1 -2 8366.33 563.242 1
2 -1 -2 8638.41 563.164 6
-2 -1 2 7848.87 564.267 2
-2 1 2 8851.43 563.255 6
-2 -1 2 8889.16 563.383 1
2 -1 -2 8646.54 564.278 3
-2 1 2 8817.48 564.952 1
2 -1 -2 8428.21 564.395 1
2 1 -2 8362.14 564.286 2
2 -1 -2 8439.41 564.386 7
2 -1 -1 325.287 19.8183 3
2 1 -1 236.008 20.0985 2
2 1 -1 235.398 20.1559 6
2 -1 -1 307.432 20.4436 7
-2 -1 1 309.645 20.2828 2
2 1 0 4393.21 286.654 2
2 -1 0 4454.17 286.97 7
-2 1 0 4054.79 286.819 7
2 1 0 4483.76 286.598 6
-2 -1 -1 2188.59 144.117 4
-2 1 -1 2092.03 144.848 7
2 1 1 2200.3 144.455 6
2 -1 1 2235.87 144.824 7
-2 1 -2 1256.12 84.8155 7
2 -1 2 1212.79 84.7172 5
-2 -1 -2 1211.1 83.8196 4
2 -1 2 1307.59 84.8089 7
2 1 2 1364.95 84.6176 6
-2 -1 -3 106.688 10.1347 6
2 -1 3 135.334 11.0808 5
2 1 3 125.084 10.321 6
-2 1 -3 104.763 8.77861 3
-2 -1 -3 119.564 9.08879 4
2 -1 3 119.286 8.78349 3
2 1 4 1235.84 81.6262 6
-2 -1 -4 1224.78 81.3212 6
2 -1 4 1193.93 80.363 3
2 1 4 1211.42 81.4946 3
-2 1 -4 1215.81 80.6475 3
2 1 4 1154.59 82.0053 1
2 1 5 718.498 55.5829 1
2 -1 5 837.559 54.6822 7
2 1 5 844.062 55.2797 3
2 -1 5 785.458 53.8087 3
-2 -1 -5 780.934 54.6729 6
2 1 5 854.005 55.412 6
-2 1 -5 723.939 54.0917 3
-2 1 -5 835.212 55.1115 5
2 1 6 2451.29 169.003 3
-2 -1 -6 2628.14 168.906 6
2 -1 6 2733.93 168.684 7
-2 1 -6 2569.76 166.642 2
-2 1 -6 2234.4 168.301 3
2 -1 6 2652.72 168.009 3
-2 1 -6 2705.37 169.42 5
2 1 6 2120.18 169.412 1
-2 1 -7 1024.43 83.5534 3
-2 -1 -7 1297.37 84.3716 6
2 1 7 1178.63 84.3993 3
2 -1 7 1357.72 83.8194 7
2 -1 7 1275.47 83.2658 3
-2 1 -7 1299.42 84.8573 5
2 1 7 991.696 84.6708 1
-2 1 -7 1275.97 81.567 2
2 1 8 793.507 70.1985 1
2 -1 8 1039.32 68.7272 3
-2 1 -8 891.832 69.3699 3
-2 -1 -8 1017.55 69.8154 6
-2 -1 -8 941.834 69.5783 3
-2 1 -8 1002.35 70.3357 5
2 -1 8 1170.61 69.3316 7
-2 1 -8 1034.59 66.7811 2
2 1 8 970.824 70.0727 3
2 -1 9 979.347 64.2974 7
-2 1 -9 1001.18 61.9197 2
2 1 9 754.36 66.1096 1
-2 1 -9 1030.15 66.4003 5
2 1 9 1023.76 66.2173 3
-2 -1 -9 799.689 64.8133 3
-2 1 -9 844.294 65.3013 3
-2 -1 -9 841.181 65.0575 6
2 -1 9 864.731 63.9184 3
2 -1 10 1522.14 105.459 7
2 1 10 1761.02 107.942 3
-2 -1 -10 1404.65 106.724 6
-2 -1 -10 1329.06 106.689 3
2 -1 10 1386.52 105.44 3
-2 1 -10 1768.76 103.691 2
-2 1 -10 1395.72 107.036 3
2 1 10 1335.35 107.928 1
-2 1 -10 1887.17 108.966 5
2 -1 11 1315.22 99.8528 3
-2 -1 -11 1399.76 101.517 6
2 1 11 1234.52 102.319 1
2 1 11 1611.78 102.304 3
-2 1 -11 1751.87 103.246 5
-2 1 -11 1347.51 101.667 3
-2 1 -11 1697 97.8056 2
-2 1 -11 1291.48 102.692 6
-2 -1 -11 1209.12 100.8 3
2 -1 11 1438.94 99.63 7
2 1 12 343.371 33.0832 3
2 -1 12 347.06 29.5649 7
-2 -1 -12 313.402 32.5888 6
-2 1 -12 462.863 35.1798 5
-2 1 -12 426.301 26.5393 2
-2 1 -12 292.647 32.9209 3
-2 -1 -12 295.88 32.27 3
2 -1 12 281.734 29.2891 3
2 1 12 329.823 33.3156 1
-2 1 -12 317.768 34.6675 6
-2 1 -13 36.5966 20.8822 3
2 -1 13 25.6925 15.8699 3
-2 1 -13 77.2592 11.377 2
2 1 13 61.2829 15.4438 7
-2 1 -13 104.338 22.4336 5
2 1 13 54.294 21.1197 1
2 1 13 69.8007 20.5853 3
2 -1 13 41.1705 15.7013 7
2 -1 13 26.96 23.0681 1
2 -1 14 81.7219 17.4108 7
2 -1 14 45.4033 17.5307 3
-2 1 -14 80.0894 25.1318 5
2 1 14 53.8417 21.9299 1
2 -1 14 70.8962 25.9992 1
2 1 14 76.323 17.6709 7
-2 -1 -14 71.8675 13.763 2
-2 1 -14 77.4945 12.6813 2
-2 1 -14 51.6657 23.7275 3
-2 1 -15 90.2557 13.743 2
-2 1 -15 74.0546 26.2668 3
2 1 15 70.3934 19.3253 7
2 -1 15 1.40198 26.4771 1
-2 1 -15 70.7709 26.9135 5
2 -1 15 78.4761 18.0346 7
2 1 15 113.603 27.6874 1
-2 -1 -15 86.9871 15.2958 2
2 -1 16 35.5811 17.2101 7
-2 1 -16 24.4702 27.7895 3
2 -1 16 7.56494 29.3811 1
-2 1 -16 39.8768 27.7528 5
2 1 16 34.2801 19.549 7
2 1 17 37.7341 20.3148 7
-2 1 -17 22.5672 28.0404 5
-2 1 -17 1.23542 28.6616 3
2 -1 17 16.5932 17.7121 7
2 -1 17 1.63445 30.5437 1
-2 1 -18 37.2161 31.6888 5
-2 1 -18 11.7365 32.2447 3
-2 -2 19 10.9216 34.3922 1
-2 -2 18 -1.46587 31.8148 1
2 2 -18 24.1615 44.9913 3
2 2 -18 14.5947 29.7651 5
2 -2 -18 -12.9426 31.1809 3
-2 2 18 18.4483 33.2019 1
-2 2 17 41.3951 31.0901 1
2 2 -17 44.6934 43.3162 3
2 -2 -17 46.6703 30.961 3
-2 -2 17 -2.77179 28.9705 1
2 2 -16 28.9826 37.0348 3
-2 2 16 12.2063 6.37467 7
2 2 -16 35.8691 18.2833 2
-2 2 16 33.1339 5.24192 7
2 -2 -16 46.7063 28.7742 3
-2 2 16 1.49047 29.2373 1
-2 -2 16 8.92426 27.1162 1
2 2 -15 49.7458 16.8204 2
-2 2 15 56.8896 16.2644 7
-2 -2 15 1.16613 23.3115 1
-2 2 15 31.6609 9.70555 7
2 2 -15 30.7444 33.7988 3
2 -2 -15 27.9337 24.6572 3
2 2 -14 16.4007 14.6091 2
-2 -2 14 1.08828 20.7101 1
-2 2 14 12.3415 18.7201 7
-2 2 14 18.0011 9.05172 7
2 2 -14 -23.0836 31.7363 3
-2 -2 13 17.2974 20.4067 1
2 -2 -13 41.1969 16.6459 6
2 2 -13 44.4533 29.9474 3
2 2 -13 23.2629 13.5481 2
-2 2 13 -6.81872 19.8483 7
-2 2 12 -8.84506 18.5656 7
2 2 -12 15.9141 13.2368 2
2 2 -12 9.17766 24.6396 3
2 -2 -12 32.1092 17.4867 1
-2 2 12 19.8773 18.8138 3
2 -2 -12 43.7745 14.9556 6
-2 -2 12 9.23512 18.3866 1
-2 2 11 323.319 31.3413 3
-2 2 11 291.803 30.1505 7
2 2 -11 288.021 34.7423 3
-2 -2 11 278.603 29.7213 1
-2 -2 11 329.395 24.8371 7
2 -2 -11 273.838 26.2656 6
2 2 -11 316.411 26.2312 2
2 -2 -11 345.963 30.2491 1
2 2 -10 488.155 46.9189 3
-2 2 10 511.97 43.8879 3
2 -2 -10 497.942 43.7813 3
-2 -2 10 641.526 40.2188 7
2 2 -10 531.819 40.6148 2
2 -2 -10 514.407 40.5517 6
-2 -2 10 515.42 43.2133 1
-2 2 10 558.27 44.2827 7
2 -2 -10 634.324 43.5423 1
-2 2 9 302.745 26.428 3
-2 2 9 266.452 25.7689 1
2 -2 -9 252.33 25.6513 3
2 2 -9 276.17 23.0107 2
2 2 -9 273.434 28.9548 3
-2 -2 9 221.933 24.3216 1
-2 -2 9 301.105 22.239 7
2 -2 -9 281.332 24.9743 1
2 -2 -9 238.34 22.1391 6
-2 2 9 306.05 27.5157 7
2 -2 -8 99.8435 14.7292 1
-2 -2 8 97.0428 14.4351 1
2 -2 -8 144.197 17.2401 3
2 2 -8 160.424 19.6175 3
-2 2 8 146.84 17.2388 3
-2 2 8 119.108 16.3151 1
2 2 -8 128.62 13.4526 2
2 -2 -8 98.6158 8.70266 4
-2 2 8 140.143 18.4315 7
2 2 -8 159.796 13.0624 7
2 -2 -8 100.347 12.5506 6
-2 2 7 1402.35 95.674 3
2 -2 -7 1327.85 93.237 6
2 -2 -7 1350.58 95.6959 3
2 2 -7 1505.89 94.1545 2
2 2 -7 1529.4 94.1668 7
-2 2 7 1296.12 95.5281 1
-2 -2 7 1387.54 94.6689 2
2 -2 -7 1350.39 91.3618 4
2 -2 -7 1505.53 95.0988 1
-2 -2 7 1378.58 94.6146 1
-2 2 7 1429.7 97.9815 7
-2 -2 6 2881.3 194.104 2
-2 2 6 2972.38 194.993 1
-2 2 6 2381.5 196.793 7
2 2 -6 3160.75 193.722 2
2 2 -6 2882.2 194.267 7
2 -2 -6 3058.8 194.25 1
2 -2 -6 2935.15 194.652 3
-2 -2 6 2870.71 193.743 1
2 -2 -6 2845.56 192.744 6
2 2 -5 4961.1 306.291 2
2 -2 -5 4591.27 305.179 6
2 -2 -5 4883.97 306.729 1
2 2 -5 4160.86 309.506 7
-2 -2 5 4482.81 306.446 2
-2 2 5 4921.65 305.817 6
-2 2 5 4761.23 307.191 1
-2 -2 5 4598.69 305.841 1
-2 2 5 3675.76 309.125 7
2 -2 -5 4546.8 306.711 3
2 -2 -4 8137.07 529.72 6
-2 2 4 8191.3 529.986 6
-2 2 4 8003.84 531.537 1
-2 2 4 7315.21 533.841 7
2 -2 -4 8195.23 530.987 3
2 2 -4 7561.31 534.328 7
2 -2 -4 8538.4 531.171 1
-2 -2 4 8024.73 529.935 1
-2 -2 4 7796.2 531.009 2
-2 2 3 6361.94 434.824 7
2 2 -3 6475.06 432.011 5
-2 2 3 6529.61 432.947 1
-2 2 3 6338.57 431.115 6
-2 -2 3 6643.09 430.851 1
2 -2 -3 6841.75 432.437 1
-2 -2 3 6675.18 432.532 2
2 -2 -3 6598.71 431.021 6
2 -2 -3 6943.14 434.854 7
2 -2 -3 6903.5 432.083 3
2 2 -3 5756.35 433.082 7
2 -2 -2 8806.87 609.039 6
2 -2 -2 9446.22 609.734 3
-2 -2 2 9330.19 610.61 2
2 -2 -2 9305.85 610.378 1
2 -2 -2 9577.5 612.97 7
2 2 -2 9725.03 610.358 2
-2 2 2 9176.04 609.13 6
-2 2 2 9197.73 609.967 3
2 2 -2 9705.61 610.021 5
2 2 -1 6279.17 407.711 2
-2 2 1 6114.21 406.51 6
-2 -2 1 6140.85 406.988 5
2 2 -1 6568.35 407.169 5
-2 -2 1 6205.25 407.935 2
2 -2 -1 6461.38 409.129 7
-2 2 1 5828.69 406.821 3
2 2 0 311.073 25.8053 6
-2 2 0 288.734 24.3489 3
-2 -2 0 524.27 26.1519 6
2 -2 0 642.526 28.6555 7
-2 2 0 320.375 26.8345 7
-2 -2 0 528.46 27.1629 2
2 2 0 322.679 23.9342 1
-2 -2 -1 5588.9 383.214 6
-2 2 -1 5406.03 384.654 7
2 2 1 5991.31 382.615 1
2 2 1 6086.74 383.74 6
2 -2 1 5803.12 384.05 7
2 2 2 3289.13 221.15 6
2 -2 2 3608.57 221.742 7
-2 -2 -2 3543.61 220.905 6
2 -2 2 3361.43 221.557 5
2 2 2 3332.37 220.275 4
2 2 2 3257.29 220.502 1
-2 2 -2 2944.22 221.926 7
-2 -2 -3 1513.03 110.527 6
-2 2 -3 1588.77 112.095 7
2 2 3 1721.27 110.933 1
2 2 3 1776.4 109.984 4
-2 2 -3 1623.03 109.899 3
2 2 3 1755.53 111.374 6
2 -2 3 1550.71 111.719 5
-2 -2 -4 902.935 59.9898 4
2 -2 4 870.662 62.7217 5
-2 -2 -4 908.675 61.3617 6
2 2 4 851.469 61.6278 1
-2 2 -4 888.235 62.6499 7
2 2 4 967.169 62.0797 6
2 -2 4 902.978 60.2603 2
-2 2 -4 873.89 60.6325 3
2 2 5 4966.7 334.193 1
2 -2 5 5268.19 332.181 2
-2 -2 -5 4809.61 333.278 6
2 -2 5 5187.15 333.824 7
2 2 5 5472.66 334.567 3
-2 2 -5 5175.06 333.209 3
-2 2 -5 4927.23 334.398 7
-2 -2 -5 4697.19 331.911 4
2 2 5 5389.49 334.364 6
-2 2 -6 7060.97 478.544 7
2 2 6 7829.23 478.956 6
-2 -2 -6 7166.07 477.747 6
2 -2 6 7211.35 476.323 2
2 -2 6 7551.68 478.117 7
-2 -2 -6 7118.84 476.195 4
2 2 6 6934.8 478.828 1
-2 2 -6 7368.85 477.935 3
-2 2 -7 2516.99 176.483 3
-2 -2 -7 2611.86 176.32 6
2 -2 7 2773.77 176.388 7
2 2 7 2799.45 177.683 3
-2 2 -7 2893.86 177.793 5
2 2 7 2407.64 177.363 1
-2 -2 -7 2508.6 174.27 4
2 2 7 2951.61 177.884 6
-2 2 -8 269.39 23.9541 5
2 2 8 227.062 23.6408 1
-2 -2 -8 218.715 22.0563 6
-2 2 -8 214.681 22.3779 3
2 2 8 320.705 25.4331 6
2 2 8 244.675 24.5717 3
2 -2 8 279.467 22.0712 7
-2 -2 -9 314.249 29.7366 6
-2 2 -9 439.877 32.3121 5
2 2 9 440.23 33.0648 3
2 -2 9 350.265 28.7422 7
2 2 9 322.043 31.0652 1
-2 2 -9 358.893 31.0645 3
2 -2 10 1115.68 74.0149 7
2 2 10 1135.76 77.0282 3
-2 2 -10 921.62 75.4908 3
-2 -2 -10 942.716 74.744 6
-2 2 -10 1209.85 77.1769 5
-2 2 -10 1144.33 71.7556 2
2 2 10 838.362 75.889 1
2 -2 11 479.793 37.4943 7
2 2 11 572.017 42.7485 3
-2 2 -11 536.509 42.1253 5
2 2 11 409.695 40.8494 1
-2 -2 -11 402.645 38.761 6
-2 2 -11 538.224 35.0694 2
-2 2 -11 442.931 41.0234 3
2 -2 12 205.482 20.9434 7
-2 2 -12 171.881 26.3813 3
-2 2 -12 251.424 27.7465 5
2 2 12 208.862 27.1332 3
2 -2 12 175.365 29.2506 1
-2 2 -12 201.404 17.8432 2
2 2 12 189.345 26.1064 1
-2 2 -13 88.4755 12.3363 2
-2 2 -13 103.893 24.3721 5
2 -2 13 93.0951 16.4211 7
2 -2 13 57.7499 27.9558 1
2 2 13 67.4646 19.8605 1
-2 2 -13 86.7437 24.2573 3
-2 2 -14 35.4896 12.2541 2
2 -2 14 1.43228 26.0306 1
-2 2 -14 74.5696 27.1613 3
2 2 14 51.9116 22.9668 1
2 -2 14 87.9949 16.691 7
-2 2 -14 66.6375 24.976 5
2 -2 15 65.1545 17.442 7
-2 2 -15 79.4128 28.017 5
2 -2 15 1.52345 30.3846 1
2 2 15 36.8215 24.1056 1
-2 2 -15 53.258 26.9043 3
-2 2 -16 48.7234 30.5884 3
2 -2 16 24.5314 17.6277 7
2 2 16 -2.76827 26.9046 1
2 -2 16 1.59634 30.5081 1
-2 2 -16 50.6898 28.2168 5
2 2 16 69.9331 21.1144 7
2 -2 17 -1.1191 18.1123 7
2 -2 17 28.4567 34.5081 1
2 2 17 -34.2419 27.9809 1
2 2 17 13.8166 21.9341 7
-2 2 -17 36.647 32.408 5
-2 2 -17 -11.6962 31.1607 3
-2 2 -18 -1.37384 33.6191 3
-2 2 -18 1.23903 32.3482 5
-2 2 -19 -7.11808 37.3204 3
-2 -3 19 1.45467 29.6616 1
-2 -3 18 19.4728 29.6623 1
2 3 -18 -2.03681 46.1117 3
-2 -3 17 -10.3029 27.1068 1
2 -3 -17 36.9546 28.9366 3
2 3 -17 29.0534 43.6558 3
-2 -3 16 1.19792 24.5962 1
-2 3 16 16.049 12.395 7
2 3 -16 1.89808 41.5571 3
2 3 -16 2.42869 18.4721 2
-2 3 15 27.926 29.5241 7
2 3 -15 8.88967 18.2807 2
2 3 -15 3.23689 24.2999 5
2 3 -15 28.9334 39.4409 3
-2 -3 15 1.1479 23.2079 1
-2 3 14 50.0933 32.9623 7
2 3 -14 40.3026 16.5779 2
2 3 -14 10.0447 35.0887 3
-2 3 14 33.7475 23.5339 1
-2 -3 14 1.06546 22.1273 1
2 3 -14 42.1821 23.7878 5
2 3 -13 209.564 38.3035 3
2 3 -13 245.767 28.8161 5
2 -3 -13 170.829 22.3025 6
2 3 -13 275.129 22.4 2
-2 3 13 158.782 27.2846 1
2 -3 -13 172.879 26.2742 3
-2 3 13 252.287 38.9097 7
-2 3 12 339.257 35.6989 1
2 3 -12 381.401 30.5198 2
2 -3 -12 287.455 29.6595 6
2 3 -12 395.466 41.6892 3
2 3 -12 381.35 34.418 5
2 -3 -12 335.077 33.7938 3
-2 3 12 418.702 45.1427 7
-2 -3 12 299.725 32.9824 1
-2 3 11 266.066 29.6746 3
2 3 -11 278.992 35.8236 3
-2 -3 11 228.531 26.3207 1
2 -3 -11 219.676 23.5614 6
2 3 -11 291.159 24.6854 2
2 -3 -11 208.122 26.9854 3
-2 3 11 306.789 39.3922 7
2 3 -11 326.121 29.1935 5
-2 3 11 219.261 28.1682 1
2 -3 -11 287.627 27.3455 1
-2 -3 10 393.601 33.8522 1
2 -3 -10 469.297 35.1557 1
2 3 -10 404.704 34.7278 5
2 3 -10 382.785 31.8634 2
2 3 -10 337.584 39.0447 3
-2 3 10 340.667 35.676 1
2 3 -10 425.159 32.6625 7
-2 3 10 397.407 43.4929 7
2 -3 -10 407.615 31.6687 6
-2 3 10 402.085 36.0619 3
2 -3 -10 411.7 35.279 3
2 3 -9 649.327 53.5057 5
2 -3 -9 740.153 51.3847 6
-2 -3 9 781.124 53.7328 1
2 -3 -9 857.763 54.1613 1
-2 -3 9 729.719 53.2605 2
-2 3 9 685.09 54.9434 3
-2 3 9 627.234 54.2921 1
2 3 -9 728.532 52.8554 7
2 -3 -9 699.944 54.0286 3
2 3 -9 743.448 52.2419 2
2 3 -9 603.051 57.0867 3
-2 3 9 787.56 63.1306 7
2 3 -8 559.223 45.5063 7
2 -3 -8 643.925 42.9908 6
-2 -3 8 626.416 45.3228 2
-2 3 8 629.659 55.0764 7
2 3 -8 447.292 47.7754 3
2 3 -8 607.378 45.3377 5
2 3 -8 561.337 43.6577 2
2 -3 -8 584.561 45.403 3
2 -3 -8 740.004 46.024 1
-2 3 8 522.176 45.5991 1
-2 -3 8 630.768 44.6134 1
2 3 -7 791.678 65.1438 3
-2 3 7 899.846 61.5571 6
-2 3 7 873.175 71.7578 7
-2 3 7 841.792 62.7515 1
2 -3 -7 825.836 60.0615 6
-2 -3 7 892.744 61.435 1
2 3 -7 882.852 64.2907 7
-2 -3 7 829.523 62.1113 2
2 -3 -7 891.38 62.4233 3
2 3 -7 925.072 62.671 5
2 -3 -7 887.795 62.1078 1
2 3 -7 940.277 61.5592 2
2 3 -6 1008.31 64.4105 2
-2 3 6 882.97 74.1139 7
2 -3 -6 889.954 62.8399 6
2 3 -6 996.108 70.8639 7
-2 3 6 889.219 65.259 1
2 -3 -6 863.738 64.4165 3
-2 -3 6 925.054 65.0763 2
2 3 -6 949.143 64.9586 5
-2 -3 6 881.462 63.5791 1
-2 3 6 959.901 63.741 6
2 3 -5 1661.92 109.629 5
-2 3 5 1701.87 108.627 6
2 -3 -5 1481.93 109.102 3
2 3 -5 1989.89 120.242 7
-2 3 5 1544.94 119.342 7
-2 3 5 1718.35 110.593 1
2 -3 -5 1496.02 107.865 6
-2 -3 5 1467.65 109.562 2
2 3 -5 1804.55 109.426 2
2 3 -4 370.423 37.1641 7
2 3 -4 431.514 29.9061 5
-2 -3 4 346.155 29.9902 2
-2 3 4 435.084 28.7562 6
-2 3 4 421.872 31.0486 1
2 -3 -4 360.631 28.0577 6
-2 3 4 420.35 30.5905 3
-2 3 4 303.659 38.4841 7
-2 3 3 64.0273 10.0884 1
-2 3 3 66.6839 7.80412 6
2 -3 -3 37.2831 12.305 7
2 -3 -3 40.8838 6.90306 6
-2 3 3 63.9639 9.57886 3
2 3 -3 67.4078 12.9853 7
-2 -3 3 38.9555 8.53944 2
-2 3 2 1142.49 73.872 6
2 -3 -2 1025.1 73.3897 6
-2 -3 2 1012.51 74.6216 5
2 3 -2 983.994 76.5312 7
-2 3 2 1064.76 74.5158 3
-2 -3 2 1130.57 72.6214 1
-2 -3 2 1055.85 75.4772 2
2 3 -2 1179.81 75.1955 5
2 -3 -2 1267.34 78.7978 7
-2 3 1 173.208 16.9938 6
2 -3 -1 287.68 23.4498 7
-2 -3 1 250.149 15.6128 1
-2 3 1 170.141 17.2293 3
-2 -3 1 255.978 18.3127 5
-2 -3 1 245.929 19.2664 2
2 3 -1 176.497 19.1772 6
-2 -3 0 361.616 28.0809 6
-2 3 0 351.778 33.7509 7
2 3 0 352.817 29.2558 6
-2 -3 0 335.477 28.48 2
-2 -3 0 388.375 27.5522 5
-2 -3 0 389.643 26.4001 1
2 -3 0 481.538 31.7627 7
2 3 0 372.804 26.3763 1
-2 3 0 444.981 28.952 6
-2 -3 -1 1105.09 67.7076 1
2 3 1 894.195 67.2297 1
2 3 1 928.376 69.0157 6
-2 -3 -1 1045.85 68.5418 6
-2 3 -1 956.346 72.7778 7
2 -3 2 734.73 45.0648 7
2 -3 2 621.708 43.5363 5
2 3 2 542.366 43.2599 6
-2 -3 -2 715.248 42.5998 1
-2 3 -2 528.683 45.9751 7
-2 -3 -2 612.341 42.6893 6
2 3 2 537.957 41.6259 1
2 3 3 621.705 44.5317 6
-2 -3 -3 708.25 44.3443 1
2 -3 3 655.351 44.9845 5
-2 3 -3 545.144 47.2388 7
2 3 3 564.839 43.188 1
2 3 3 589.826 42.6505 4
-2 -3 -3 685.184 44.1552 6
-2 -3 -4 1292.39 88.0689 6
-2 3 -4 1159.95 90.8212 7
2 -3 4 1276.29 87.7441 2
2 -3 4 1293.52 89.9769 5
2 3 4 1239.44 88.224 1
2 3 4 1342.56 86.9125 4
2 3 4 1344.36 89.1355 6
-2 -3 -4 1378.86 88.9877 1
2 -3 5 1319.54 103.333 5
-2 -3 -5 1632.69 103.026 1
-2 -3 -5 1409.71 101.597 6
-2 3 -5 1491.02 101.951 3
2 3 5 1582.49 103.124 6
2 3 5 1486.34 102.312 1
2 -3 5 1416.11 101.117 2
-2 3 -5 1560.35 104.944 7
2 3 5 1645.27 103.9 3
2 -3 5 1637.34 102.79 7
-2 3 -6 2106.18 146.596 7
2 3 6 2480.51 146.855 3
-2 3 -6 2215.74 144.982 3
2 -3 6 2240.16 145.036 7
2 -3 6 2102.6 143.415 2
2 3 6 2004.32 144.996 1
-2 -3 -6 2056.73 144.192 6
2 3 7 1072.68 75.427 1
-2 3 -7 1134.53 76.9251 7
-2 -3 -7 1025.17 74.0962 6
-2 3 -7 1193.43 75.6513 3
2 -3 7 1018.28 72.7683 2
2 -3 7 1085.62 74.5964 7
-2 3 -8 613.666 45.5451 7
-2 3 -8 603.023 45.3316 3
2 -3 8 540.355 41.2777 2
-2 -3 -8 571.025 43.4393 6
2 3 8 544.052 44.7624 1
2 -3 8 632.731 43.7568 7
2 3 8 699.001 46.9855 3
-2 3 -9 527.862 38.5441 5
-2 3 -9 508.76 39.3085 3
2 3 9 416.265 37.137 1
2 3 9 588.216 41.1122 3
-2 -3 -9 457.101 36.086 6
-2 -3 -9 423.721 31.7724 4
2 -3 9 492.704 35.8301 7
-2 3 -10 382.861 34.0965 3
-2 -3 -10 331.752 29.1931 6
2 3 10 385.685 34.5744 3
-2 3 -10 395.675 33.6423 5
2 3 10 334.598 31.916 1
-2 -3 -10 314.153 24.2545 4
2 -3 10 385.892 29.4165 7
-2 -3 -11 178.516 23.1883 6
-2 3 -11 201.794 26.2197 5
2 -3 11 270.122 22.4614 7
2 3 11 148.151 24.3905 1
-2 -3 -11 196.701 16.0912 4
-2 3 -11 262.878 28.6843 3
2 3 11 250.982 29.0796 3
2 3 12 47.5077 21.4469 1
-2 3 -12 70.6533 22.8295 5
2 -3 12 43.8089 15.6572 7
-2 3 -12 58.9529 24.8838 3
-2 -3 -12 52.9772 8.47344 4
-2 3 -13 36.1103 26.0703 3
-2 3 -13 30.8992 24.0525 5
2 3 13 46.7363 22.1263 1
-2 -3 -13 39.1014 8.59136 4
2 -3 13 50.2763 17.0921 7
2 -3 13 16.9374 28.6094 1
-2 -3 -14 47.4589 9.37702 4
2 -3 14 21.2711 30.3504 1
2 3 14 14.6291 22.9386 1
2 -3 14 41.4248 18.1702 7
-2 3 -14 72.3922 29.9531 3
-2 3 -14 43.6901 25.8803 5
-2 3 -15 1.141 28.347 5
-2 3 -15 -11.2616 29.4208 3
2 -3 15 1.59812 30.8458 1
2 -3 15 -6.39074 18.9414 7
2 3 15 18.2162 24.7076 1
2 3 16 -1.39288 26.4553 1
-2 3 -16 -1.19854 29.1313 5
-2 3 -16 9.28805 32.7228 3
2 -3 16 1.66405 32.0438 1
2 -3 16 -25.6358 20.6683 7
-2 3 -17 37.8928 30.4602 5
2 -3 17 -11.9273 20.5174 7
-2 3 -17 17.8185 34.1555 3
2 -3 17 1.73963 34.8001 1
-2 3 -18 34.4163 39.5921 3
-2 -4 18 22.6747 29.2435 1
2 4 -18 60.5788 54.069 3
2 4 -17 57.9498 52.454 3
-2 -4 17 8.25728 25.7261 1
2 4 -16 2.0566 49.5501 3
-2 4 16 6.53737 30.7202 1
-2 -4 16 2.29811 25.3997 1
2 4 -16 16.238 27.6584 5
-2 4 15 79.2843 52.2888 7
-2 -4 15 3.23517 23.8271 1
2 4 -15 7.61593 18.4837 2
-2 4 15 3.07769 28.3646 1
2 4 -15 28.6971 26.4368 5
2 4 -15 17.4345 44.2099 3
2 4 -14 40.3833 40.233 3
-2 -4 14 1.00652 21.3876 1
-2 4 14 1.43869 25.9404 1
2 4 -14 29.3796 24.6873 5
-2 4 14 24.3828 52.8708 7
2 4 -13 130.796 39.273 3
2 4 -13 45.5491 17.1114 2
2 4 -13 50.4484 22.6786 5
-2 4 13 66.2424 54.0475 7
-2 -4 13 19.4194 21.2262 1
-2 4 13 30.7543 24.4055 1
-2 4 12 51.8011 52.777 7
-2 -4 12 42.0024 19.4724 1
2 -4 -12 74.4023 17.2514 6
-2 4 12 94.7014 24.8977 1
2 4 -12 112.638 23.3256 5
2 4 -12 128.193 34.2165 3
2 4 -12 102.495 19.6102 7
2 4 -12 82.3946 17.6941 2
-2 -4 11 159.951 23.117 1
2 4 -11 165.927 32.9339 3
2 4 -11 209.674 24.7806 7
-2 -4 11 147.79 22.4152 2
2 4 -11 183.679 24.0622 5
2 4 -11 180.441 21.461 2
2 -4 -11 146.665 19.1471 6
-2 4 11 131.406 25.816 1
2 4 -10 250.974 26.0126 5
2 4 -10 221.012 34.135 3
2 -4 -10 215.322 21.8475 6
-2 4 10 215.21 27.9155 1
-2 -4 10 221.294 24.7263 2
-2 -4 10 218.836 24.0038 1
-2 4 9 88.8444 44.8502 7
2 4 -9 61.1804 20.9892 7
2 -4 -9 52.0023 12.2429 6
2 4 -9 34.6437 14.2867 2
-2 4 9 34.6615 16.5441 1
2 4 -9 37.8532 22.6641 3
-2 -4 9 56.5773 16.3819 2
-2 4 9 58.8247 17.1624 6
2 4 -9 55.0453 17.3689 5
-2 -4 9 66.9043 14.9866 1
-2 -4 8 618.88 49.5256 2
2 -4 -8 627.916 47.0611 6
-2 -4 8 591.698 48.1181 1
-2 4 8 639.647 51.2659 1
2 4 -8 722.804 48.9426 2
-2 4 8 670.308 49.3837 6
2 4 -8 708.366 50.5719 5
2 4 -8 733.788 54.1067 7
-2 4 7 1386.19 88.8142 3
-2 4 7 1278.1 85.7293 6
2 4 -7 1254.09 85.6144 2
-2 4 7 1388.07 106.469 7
2 -4 -7 1143.97 83.9816 6
-2 -4 7 1171.67 86.6425 2
2 4 -7 1242.74 86.6095 5
2 4 -7 1300.8 93.3112 7
-2 4 6 1291.24 88.0658 6
-2 -4 6 1084.29 88.992 2
-2 4 6 1648.55 112.102 7
2 -4 -6 1241.72 87.0506 6
2 4 -6 1326.61 89.1945 5
-2 4 6 1275.22 90.0219 1
2 4 -6 1607.36 102.061 7
-2 4 6 1392.68 90.7449 3
-2 -4 5 311.31 32.3758 2
-2 4 5 457.59 31.3421 6
-2 4 5 504.134 54.0854 7
-2 4 5 417.9 33.2182 1
2 4 -5 501.2 48.0251 7
2 -4 -5 364.167 29.9314 6
-2 4 5 481.156 34.2222 3
2 4 -5 405.695 32.0984 5
-2 4 4 26.8593 32.6988 7
2 4 -4 17.5321 23.9154 7
-2 4 4 25.3164 13.1885 3
-2 -4 4 10.0205 11.9002 2
2 -4 -4 -3.17685 7.45569 6
2 -4 -4 3.58098 10.3661 1
-2 4 4 26.317 9.00396 6
2 4 -4 41.5905 11.2306 5
-2 4 4 10.8886 11.1325 1
2 -4 -3 309.546 26.2031 6
-2 -4 3 308.705 28.8247 5
-2 4 3 454.275 28.1597 6
-2 4 3 458.021 30.2722 3
-2 -4 3 309.642 29.4903 2
2 -4 -3 343.74 27.9936 1
-2 4 3 354.301 49.4169 7
2 4 -3 386.191 35.3567 7
-2 4 2 94.3073 12.7232 6
-2 -4 2 113.997 9.64393 1
2 4 -2 86.6809 16.8734 6
2 -4 -2 105.612 12.8396 1
-2 -4 2 105.339 13.6974 5
-2 -4 2 95.2257 14.7654 2
-2 4 2 101.463 13.7258 3
2 4 -2 90.9361 17.3187 7
2 4 -1 1799.09 117.34 6
2 -4 -1 1957.31 119.001 7
-2 4 1 1850.36 114.865 6
2 4 -1 1355.86 116.704 7
-2 -4 1 1592.29 115.037 2
2 -4 -1 1582.7 114.493 1
-2 -4 1 1654.89 114.046 5
-2 -4 1 1742.77 112.419 1
-2 4 0 3506.53 198.237 6
2 4 0 2969.19 198.567 6
-2 -4 0 2650.7 195.932 5
-2 -4 0 2945.29 195.218 1
-2 4 0 2765.96 207.996 7
2 -4 0 3097.72 200.747 7
2 -4 1 3916.05 232.846 7
-2 -4 -1 3367.5 228.321 6
2 4 1 3261.88 227.539 1
-2 4 -1 3160.98 237.826 7
-2 -4 -1 3675.15 227.644 1
2 4 1 3251.24 229.942 6
-2 -4 -2 5506.49 333.725 1
2 -4 2 4626.94 334.327 5
2 4 2 4955.94 333.378 1
2 4 2 4393.31 334.917 6
-2 4 -2 5185.05 342.993 7
-2 -4 -2 4951.57 333.917 6
2 -4 3 1594.9 112.193 5
2 4 3 1492.85 110.686 1
-2 -4 -3 1840.59 111.545 1
-2 4 -3 1691.12 119.393 7
-2 -4 -3 1686.42 111.402 6
-2 4 -4 782.634 62.1166 7
-2 -4 -4 776.176 53.9317 6
2 4 4 693.976 53.2268 1
-2 -4 -4 810.2 54.1814 1
2 -4 4 795.311 55.9709 5
2 4 4 749.545 52.0854 4
2 -4 5 479.967 36.5519 2
-2 -4 -5 457.449 36.9102 6
-2 -4 -5 480.865 37.9514 1
2 -4 5 409.166 38.888 5
-2 4 -5 580.494 45.8987 7
2 4 5 522.374 34.6265 4
2 -4 5 516.397 39.8494 7
2 4 5 513.386 37.3052 1
-2 4 -6 841.197 63.1976 7
-2 -4 -6 860.754 58.8236 1
-2 4 -6 816.061 58.4523 3
-2 -4 -6 779.167 56.6536 6
2 -4 6 862.239 59.2393 7
2 4 6 783.171 57.5743 1
2 -4 6 719.186 56.2806 2
2 -4 6 689.344 59.3706 5
-2 -4 -7 812.048 56.0157 1
2 -4 7 789.363 55.7674 7
2 4 7 918.32 58.6152 3
-2 4 -7 865.663 56.5479 3
2 -4 7 654.398 52.719 2
2 4 7 633.824 54.2011 1
-2 4 -7 809.861 59.3647 7
-2 -4 -7 705.368 53.4974 6
-2 -4 -8 198.005 20.5595 6
-2 4 -8 230.729 25.039 3
-2 4 -8 225.051 26.4094 7
2 -4 8 176.875 18.4115 2
2 4 8 183.695 26.0957 3
2 4 8 171.265 21.8781 1
2 -4 8 203.136 23.1471 7
-2 -4 -9 83.377 16.8363 6
2 -4 9 93.4178 14.3787 2
-2 4 -9 142.279 23.3388 7
-2 4 -9 147.211 23.8318 3
2 4 9 100.648 19.3584 1
2 4 9 160.629 24.7601 3
2 -4 9 94.4604 18.7288 7
2 -4 10 143.586 21.3992 7
2 4 10 181.893 27.8263 3
-2 4 -10 156.579 27.4323 3
2 4 10 149.743 22.3144 1
2 -4 10 128.493 15.8983 2
-2 4 -10 135.483 24.1521 7
-2 -4 -10 139.002 19.3784 6
2 4 11 19.2627 19.7287 1
-2 4 -11 17.1097 21.5883 5
-2 4 -11 45.5295 26.5189 3
2 -4 11 -23.6246 18.9204 7
2 4 11 43.109 23.8982 6
-2 4 -12 34.1748 29.0854 3
2 4 12 4.39609 20.7472 1
2 -4 12 14.5337 18.6135 7
-2 4 -12 34.4886 22.028 5
2 -4 13 -24.1545 21.1106 7
2 4 13 43.963 23.2182 1
-2 4 -13 53.7945 32.3094 3
-2 4 -13 -8.57653 24.3999 5
-2 4 -14 59.4607 34.6638 3
2 -4 14 4.63093 30.3694 1
-2 4 -14 76.6655 29.5357 5
2 -4 14 40.3572 18.9933 7
2 4 14 45.9306 25.3902 1
2 -4 15 45.2231 21.7173 7
-2 4 -15 42.9005 37.4393 3
2 -4 15 11.473 32.058 1
-2 4 -15 47.3239 29.2757 5
2 4 15 13.5439 26.3279 1
2 -4 16 23.7184 32.9926 1
-2 4 -16 68.2296 40.4907 3
2 4 16 32.913 28.1204 1
2 -4 16 33.9415 21.5851 7
-2 4 -16 -9.90151 31.9494 5
-2 4 -17 15.1577 43.5185 3
2 -4 17 1.76208 37.3746 1
-2 -5 18 31.0505 27.0673 1
2 5 -17 34.3806 57.1603 3
-2 -5 17 -19.3367 24.3503 1
-2 -5 16 10.4439 24.3749 1
2 5 -16 -8.73044 52.7931 3
-2 5 16 -27.8389 33.4192 1
2 5 -16 -10.7008 27.3237 5
2 5 -15 53.35 27.4744 5
2 5 -15 -6.27908 49.2637 3
-2 5 15 -1.64333 30.862 1
-2 -5 15 3.94466 22.9579 1
2 5 -14 113.917 43.063 3
-2 -5 14 49.8485 21.6369 1
-2 5 14 52.8879 89.6898 7
2 5 -14 28.1412 25.6233 5
-2 5 14 -13.8849 30.3815 1
2 5 -13 71.76 40.1067 3
2 5 -13 11.331 22.8219 5
-2 5 13 -5.76458 27.8445 1
-2 -5 13 21.3402 19.8075 1
2 5 -12 13.559 21.1073 5
-2 5 12 18.2464 86.4008 7
2 5 -12 52.8802 34.9404 3
-2 -5 12 8.10896 19.0582 1
-2 5 12 -2.67877 25.2769 1
2 5 -12 6.44522 25.2626 7
-2 -5 12 -0.87666 18.8652 2
2 5 -11 72.0852 32.6859 3
2 5 -11 118.172 22.8876 5
-2 5 11 93.9637 26.3871 1
2 -5 -11 78.3995 17.142 6
-2 -5 11 70.2075 22.1439 2
-2 -5 11 34.9041 18.8947 1
2 5 -11 163.55 29.0066 7
-2 5 11 223.235 84.7896 7
2 -5 -10 326.921 30.286 6
2 5 -10 333.717 42.3811 3
-2 5 10 447.671 36.3857 6
-2 -5 10 300.546 34.5471 2
-2 -5 10 326.105 32.3416 1
-2 5 10 381.702 36.9832 1
2 5 -10 398.35 34.8338 5
2 5 -10 492.423 43.0349 7
2 -5 -9 477.979 42.5159 6
2 5 -9 868.952 56.591 7
-2 5 9 632.445 49.0411 1
-2 -5 9 515.729 45.87 2
-2 5 9 716.912 47.9597 6
-2 5 9 744.52 52.7331 3
2 -5 -9 646.197 47.4579 1
2 5 -9 456.847 50.692 3
-2 -5 9 466.033 43.5803 1
-2 5 8 846.895 71.3747 1
2 -5 -8 875.67 67.255 6
2 5 -8 1280.75 81.774 7
-2 5 8 1235.32 75.5778 3
-2 5 8 995.416 69.8295 6
-2 -5 8 863.838 70.4631 2
2 -5 -8 984.854 70.2507 1
2 5 -8 926.755 70.3432 5
-2 5 7 1090.1 65.3795 3
2 -5 -7 734.656 57.392 6
2 -5 -7 778.276 59.8488 1
-2 5 7 822.272 61.5366 1
-2 -5 7 700.142 60.247 2
2 5 -7 752.069 59.7154 5
-2 5 7 837.12 59.5698 6
2 5 -7 1083.32 76.0685 7
2 5 -6 349.788 31.2435 5
2 -5 -6 305.631 27.7683 6
-2 -5 6 291.765 32.1434 2
2 -5 -6 374.178 30.7982 1
-2 5 6 365.346 32.5549 1
2 5 -6 456.007 51.3712 7
-2 5 6 374.582 30.4932 6
-2 5 6 431.239 36.2279 3
2 -5 -5 154.208 18.1526 1
-2 5 5 132.663 17.4962 6
2 5 -5 71.0597 35.1743 7
-2 5 5 151.632 23.3933 3
-2 5 5 131.841 20.1223 1
2 -5 -5 132.705 15.0599 6
2 5 -5 146.992 20.2529 5
-2 -5 5 133.256 20.5071 2
-2 5 5 136.42 54.2858 7
2 5 -4 364.546 47.2943 7
2 -5 -4 427.455 33.131 6
-2 5 4 451.397 35.4521 6
-2 -5 4 402.837 36.4526 5
2 -5 -4 452.613 35.5316 1
-2 -5 4 462.575 37.2253 2
-2 5 4 520.846 38.6215 3
-2 5 3 740.116 81.3896 7
2 5 -3 846.305 56.4684 6
-2 5 3 653.328 46.7749 6
2 5 -3 481.95 55.2565 7
-2 -5 3 595.647 47.1444 5
-2 -5 3 644.428 43.5751 1
2 -5 -3 593.052 46.3092 1
-2 -5 3 569.694 47.6149 2
-2 5 3 643.983 48.6321 3
2 5 -2 515.692 53.1137 7
-2 5 2 678.903 47.5101 6
-2 5 2 659.532 48.2668 3
2 5 -2 723.28 52.8913 6
2 -5 -2 761.885 52.912 7
2 -5 -2 592.295 46.0027 1
-2 -5 2 638.034 43.7398 1
-2 -5 2 590.364 46.3856 5
-2 -5 2 577.21 47.138 2
-2 -5 1 251.599 19.819 1
-2 -5 1 242.312 21.8941 5
-2 -5 1 244.17 23.3672 2
2 -5 -1 305.769 29.3423 7
2 -5 -1 218.54 22.476 1
2 5 -1 256.253 29.5467 7
-2 -5 0 140.445 15.5404 5
-2 5 0 180.559 21.4703 6
2 5 0 167.858 24.0236 7
2 -5 0 230.282 24.9266 7
2 -5 0 150.932 17.2459 1
-2 -5 0 174.574 14.7732 1
-2 5 0 162.677 47.4766 7
-2 5 -1 671.615 65.7671 7
2 5 1 432.527 44.0444 7
2 -5 1 579.814 44.145 7
-2 -5 -1 510.951 37.5611 1
-2 5 -1 581.091 43.7679 6
2 -5 2 101.58 19.6497 7
-2 -5 -2 131.522 15.4676 6
2 -5 2 121.819 14.7949 5
2 5 2 94.5201 13.343 1
-2 -5 -2 121.957 13.2726 1
2 5 3 96.0011 13.0938 1
-2 -5 -3 93.163 14.2795 6
2 -5 3 104.437 15.0529 5
-2 5 -3 124.645 37.433 7
-2 -5 -3 115.227 13.7118 1
-2 -5 -4 173.217 18.6489 6
2 5 4 207.746 18.8918 1
2 -5 4 178.895 21.3475 5
2 5 4 184.265 17.2632 4
-2 -5 -4 167.183 18.9655 1
-2 5 -5 163.348 36.3456 7
2 -5 5 110.13 15.171 2
2 -5 5 105.305 20.0671 7
2 -5 5 111.707 18.8978 5
2 5 5 113.202 11.9416 4
-2 -5 -5 120.89 16.8482 1
-2 -5 -5 103.186 15.676 6
2 5 5 103.937 15.4493 1
2 5 6 86.0852 24.0457 3
-2 -5 -6 85.8078 15.8981 6
2 -5 6 84.0632 19.0642 5
2 -5 6 93.9268 19.2349 7
2 5 6 56.635 14.7719 1
-2 -5 -6 126.299 18.0636 1
2 -5 6 62.556 14.6611 2
-2 5 -6 58.887 32.1373 7
-2 5 -7 245.577 30.5639 3
-2 -5 -7 339.655 27.3684 6
2 5 7 325.291 34.8533 3
-2 -5 -7 390.427 30.424 1
2 -5 7 306.981 27.2908 2
2 -5 7 370.807 31.3019 7
2 5 7 212.86 26.6399 1
-2 -5 -8 224.124 23.977 6
2 -5 8 203.596 22.7275 2
2 5 8 232.718 28.5409 6
-2 5 -8 303.962 38.0188 7
-2 5 -8 238.341 30.0531 3
2 -5 8 262.95 26.509 7
2 5 8 273.849 33.5904 3
2 5 8 213.052 25.0694 1
-2 -5 -8 276.118 27.8118 1
2 -5 9 231.188 23.2825 2
2 5 9 197.636 26.315 1
2 5 9 263.562 30.6304 6
2 -5 9 278.487 28.1068 7
-2 5 -9 284.144 33.8788 3
-2 5 -9 255.136 35.9641 7
-2 -5 -9 224.277 24.34 6
2 5 10 320.486 34.9019 6
2 -5 10 281.135 29.5288 7
2 5 10 252.656 30.2867 1
2 -5 10 210.664 24.9844 2
-2 5 -10 393.754 38.394 7
-2 5 -10 424.525 39.8255 3
-2 5 -11 376.946 39.0358 7
2 5 11 278.786 34.3636 1
2 5 11 447.157 40.0759 6
-2 5 -11 492.691 45.108 3
2 -5 11 337.117 33.2916 7
2 -5 11 266.886 28.082 2
2 -5 12 81.2293 23.1473 7
-2 5 -12 170.467 39.4463 3
2 5 12 60.6935 24.5102 1
-2 5 -12 132.157 28.9389 5
2 5 12 170.717 33.3817 6
2 -5 13 16.7465 21.2388 7
-2 5 -13 42.5475 38.386 3
2 5 13 15.7021 23.8744 1
-2 5 -13 34.1688 27.3043 5
-2 5 -14 23.9557 40.8688 3
2 -5 14 -31.481 22.5047 7
-2 5 -14 7.37136 29.7156 5
2 5 14 33.5749 26.1265 1
2 -5 15 -15.3769 22.3978 7
2 5 15 41.2225 27.0121 1
2 -5 15 8.00078 34.6613 1
-2 5 -15 62.5537 45.2973 3
-2 5 -15 -15.3049 30.5842 5
2 -5 16 0.82666 22.4135 7
-2 5 -16 28.5524 44.8747 3
2 -5 16 1.6438 36.0217 1
2 6 -17 -14.1386 65.6594 3
-2 -6 17 -6.53233 25.3354 1
2 6 -16 -34.0733 58.2985 3
-2 -6 16 -3.67163 23.6615 1
-2 -6 15 35.0369 23.567 1
2 6 -15 -5.91472 27.7462 5
2 6 -15 69.0955 52.2395 3
-2 6 15 -3.47009 35.2414 1
2 6 -14 8.24847 45.8446 3
2 6 -14 4.51608 26.0569 5
-2 -6 14 28.028 21.1408 1
-2 6 14 14.7751 31.8232 1
-2 -6 13 -3.80909 22.0167 2
-2 6 13 -15.3944 30.1519 1
2 6 -13 -15.3003 40.1885 3
2 6 -13 24.9546 23.8223 5
-2 -6 13 9.33649 20.0947 1
-2 -6 12 11.2336 18.6713 1
2 6 -12 -17.87 35.2967 3
-2 6 12 31.5769 26.8066 1
2 6 -12 2.05303 23.5543 5
-2 -6 12 8.95089 22.419 2
-2 6 11 6.66725 25.5812 1
-2 -6 11 0.70104 17.1992 1
2 6 -11 25.0444 34.0094 3
2 6 -11 -13.7138 21.0534 5
-2 6 11 17.4578 25.8936 6
-2 6 11 69.9852 129.461 7
-2 -6 11 -4.01391 22.5334 2
2 6 -11 64.0927 34.627 7
2 6 -10 -24.4797 32.0211 3
-2 -6 10 21.7 16.3737 1
-2 6 10 6.24877 21.7506 1
2 6 -10 -17.962 35.6076 7
2 -6 -10 20.9207 16.2145 6
-2 6 10 35.7962 23.6106 6
2 6 -10 1.92528 22.492 5
-2 -6 10 -9.66174 20.5014 2
2 6 -9 143.495 38.8161 7
2 6 -9 28.4608 21.068 5
2 -6 -9 17.1912 15.1793 6
-2 6 9 23.8977 21.8373 6
-2 6 9 61.6432 24.4021 1
-2 6 9 100.915 107.208 7
-2 -6 9 -4.95182 20.1671 2
-2 6 8 96.1347 23.2791 1
-2 6 8 90.8541 22.2034 6
2 6 -8 100.098 21.8045 5
2 -6 -8 54.0855 15.52 6
2 6 -8 160.719 40.0134 7
-2 6 8 115.974 32.1138 3
-2 -6 8 61.683 22.4838 2
2 -6 -8 56.5664 18.8338 1
2 -6 -7 163.325 20.8431 6
2 6 -7 315.473 48.596 7
-2 6 7 240.998 29.3185 1
-2 6 7 215.144 26.5892 6
-2 -6 7 185.344 26.6274 2
-2 6 7 318.313 36.9373 3
2 -6 -7 210.256 24.4471 1
2 6 -6 56.0915 42.3729 7
-2 6 6 164.388 81.0365 7
-2 6 6 126.07 22.0421 6
2 -6 -6 72.4615 15.3623 6
-2 6 6 172.784 29.7585 3
2 -6 -6 100.415 19.3603 1
-2 -6 6 57.5359 21.7503 2
-2 -6 5 508.209 45.6867 2
2 -6 -5 469.756 40.7961 6
-2 6 5 625.927 45.6047 6
2 6 -5 630.245 64.7282 7
2 -6 -5 534.786 43.8663 1
2 6 -4 1303.29 120.772 7
-2 -6 4 1618.15 105.191 1
-2 -6 4 1503.41 109.617 2
-2 -6 4 1467.6 108.666 5
2 -6 -4 1384.2 107.599 1
-2 6 4 1584.03 109.383 6
-2 6 3 2269.93 152.107 7
2 6 -3 1100.91 112.452 7
-2 -6 3 1454.01 99.299 1
2 -6 -3 1356.57 101.923 1
-2 -6 3 1387.67 102.177 5
-2 6 3 1638 104.304 6
-2 -6 3 1402.71 103.403 2
-2 6 3 2017.33 108.04 3
-2 6 2 1364.62 84.5289 6
2 -6 -2 1023.75 80.4027 1
-2 -6 2 1155.37 78.206 1
-2 -6 2 1110.88 81.8553 2
-2 -6 2 1095.46 80.7063 5
-2 6 2 1581.36 86.2885 3
-2 6 2 1725.89 130.156 7
2 6 -2 753.59 88.5977 7
2 -6 -1 314.689 28.9297 1
-2 -6 1 295.746 28.036 5
-2 -6 1 383.799 26.7044 1
2 6 -1 314.33 39.2395 7
-2 -6 1 325.23 29.7432 2
-2 6 0 290.701 27.5282 6
2 6 0 177.99 30.1715 7
-2 -6 0 116.037 15.5896 5
2 -6 0 150.627 18.8422 1
-2 -6 0 155.173 15.473 1
-2 6 0 283.379 61.5947 7
2 -6 0 174.7 25.7589 7
-2 -6 -1 235.42 21.0945 1
2 -6 1 264.126 24.9313 1
2 -6 1 263.937 29.4396 7
2 6 1 300.809 33.6926 7
-2 6 -2 297.388 31.7724 6
-2 -6 -2 135.082 17.612 1
-2 6 -2 395.234 64.593 7
2 6 2 165.756 29.2454 7
-2 -6 -3 44.469 13.4589 1
-2 -6 -3 29.9199 13.5282 6
2 6 3 54.5488 14.062 1
-2 -6 -4 113.937 17.1882 6
2 -6 4 88.1395 20.9735 7
-2 -6 -4 118.668 17.9583 1
2 6 4 140.007 18.2438 1
2 6 5 203.216 23.1464 1
-2 -6 -5 229.877 24.418 1
2 6 5 281.143 30.3639 6
-2 -6 -5 206.382 23.1661 6
2 6 5 224.575 20.227 4
2 -6 5 221.716 27.1324 7
2 -6 5 228.686 24.8783 5
2 6 6 193.215 23.4258 1
2 6 6 199.89 18.2769 4
2 6 6 267.746 37.2044 3
2 -6 6 205.61 25.485 5
2 -6 6 221.114 23.5513 2
-2 -6 -6 213.276 24.897 1
-2 -6 -6 219.991 23.3691 6
2 -6 6 208.527 26.8544 7
2 6 6 255.806 30.2012 6
2 6 7 78.6285 17.9423 1
2 -6 7 89.2668 21.1509 7
-2 6 -7 161.527 45.201 7
2 6 7 147.516 25.4236 6
-2 -6 -7 122.145 20.9455 1
-2 -6 -7 104.305 18.6827 6
2 -6 7 71.719 18.4376 2
2 -6 8 43.0366 16.5217 2
2 -6 8 21.3491 19.5748 7
2 6 8 44.783 17.7919 1
-2 -6 -8 40.1249 22.0603 1
-2 6 -8 82.0495 42.8078 7
-2 6 -8 37.1235 25.211 3
2 6 8 53.2968 24.9203 6
2 6 9 36.7409 25.7371 6
-2 6 -9 57.4644 30.4789 3
2 -6 9 28.1726 20.4858 7
2 6 9 61.2574 20.2781 1
2 -6 9 38.186 17.0221 2
-2 6 -9 95.8728 38.6058 7
2 -6 10 37.8304 16.6764 2
-2 6 -10 76.7577 35.8707 3
2 6 10 78.7009 29.9355 6
2 6 10 34.1631 21.5413 1
2 -6 10 42.4621 21.4577 7
2 -6 11 46.1538 17.6142 2
-2 6 -11 106.152 39.6072 3
2 6 11 100.063 32.1389 6
2 6 11 50.5068 22.3354 1
2 -6 11 38.9511 21.827 7
2 -6 12 14.0748 16.3094 2
2 6 12 17.7244 24.8469 1
-2 6 -12 6.30539 42.6652 3
2 -6 12 0.93271 22.0234 7
2 6 12 48.5214 34.4573 6
2 6 13 38.0175 25.8099 1
2 -6 13 -8.14037 21.7887 7
-2 6 -13 77.1963 50.3487 3
2 6 13 20.8552 36.0504 6
2 -6 14 7.95869 22.7026 7
2 6 14 31.0584 27.6544 1
2 -6 15 -10.4694 34.3096 1
2 -6 15 5.09727 22.4662 7
-2 6 -15 53.9609 52.5831 3
2 -6 16 -0.82284 22.5031 7
2 -6 16 13.8372 34.2667 1
2 7 -16 -25.3905 62.3241 3
2 7 -15 68.9767 57.0424 3
-2 -7 14 18.5409 19.6133 1
2 7 -14 62.3849 51.2051 3
-2 -7 14 -6.88674 25.2257 2
2 7 -13 17.4629 43.5399 3
-2 7 13 25.0706 34.8461 1
-2 -7 13 19.2066 18.9448 1
2 7 -13 21.8336 29.5464 5
-2 -7 13 10.4369 24.4456 2
-2 7 12 53.7742 34.0327 1
2 7 -12 98.1388 40.9794 3
-2 7 12 66.135 36.3448 6
2 7 -12 16.8906 28.6438 5
-2 -7 12 59.5516 19.3112 1
-2 -7 12 -1.07027 26.5571 2
-2 7 11 4.4447 30.1419 1
2 7 -11 17.0632 36.8027 3
-2 -7 11 5.34153 25.6531 2
-2 7 11 41.759 33.3678 6
-2 -7 11 30.1625 17.9227 1
2 7 -10 56.3137 43.2106 7
-2 -7 10 38.0053 17.0068 1
-2 7 10 14.6516 29.1757 6
-2 7 10 36.1432 29.7022 1
-2 -7 10 17.0769 23.8076 2
-2 7 9 7.90232 27.1799 1
2 7 -9 100.307 44.836 7
-2 7 9 37.7982 28.1839 6
-2 -7 9 58.1735 24.2772 2
-2 7 8 -1.02035 25.1777 6
-2 -7 8 30.2207 22.8982 2
2 -7 -8 8.84999 15.3676 6
2 7 -8 52.8909 45.1542 7
2 -7 -7 21.3537 15.0264 6
2 7 -7 20.3807 44.7461 7
-2 7 7 -48.5126 118.912 7
-2 7 7 32.4195 25.025 6
-2 -7 7 20.5413 21.9215 2
2 7 -6 29.0651 44.9382 7
-2 -7 6 35.1144 21.4503 2
2 -7 -6 46.819 16.08 6
-2 7 6 66.8835 24.9313 6
-2 7 6 138.583 37.9855 3
2 -7 -6 54.6875 19.301 1
2 7 -5 33.1781 46.8883 7
-2 -7 5 88.969 23.7283 2
-2 7 5 168.308 27.5999 6
-2 -7 5 126.657 15.1661 1
2 -7 -5 102.117 20.8873 1
-2 7 4 234.496 37.1252 3
-2 7 4 219.085 28.9944 6
-2 7 4 210.085 90.9468 7
-2 -7 4 152.721 15.9378 1
-2 -7 4 146.169 21.9195 5
2 -7 -4 129.586 21.1546 1
2 7 -4 110.272 45.1261 7
-2 -7 4 130.478 24.1527 2
-2 7 3 210.013 83.4819 7
-2 7 3 253.585 36.6787 3
-2 -7 3 167.222 24.2371 2
-2 7 3 153.506 29.5005 6
-2 -7 3 177.427 16.7852 1
-2 -7 3 161.73 22.348 5
2 -7 -3 143.973 20.9311 1
2 7 -3 173.871 43.5206 7
-2 7 2 295.507 36.1713 3
-2 7 2 335.575 87.376 7
-2 7 2 291.651 33.1735 6
2 7 -2 143.229 44.6026 7
-2 -7 2 235.388 23.5973 5
2 -7 -2 193.105 23.0526 1
-2 -7 2 199.06 19.0212 1
-2 -7 2 211.093 25.1311 2
2 7 -1 25.3174 34.1436 7
-2 -7 1 65.312 17.3078 2
2 -7 -1 52.7768 16.6125 1
-2 -7 1 42.5598 11.831 1
-2 -7 1 45.7565 13.9274 5
-2 7 1 91.7184 28.7883 6
-2 7 0 8.31318 26.2518 6
-2 -7 0 -2.09026 11.8442 1
-2 7 0 20.5643 69.4539 7
-2 -7 0 7.20835 14.5438 2
-2 -7 0 7.49002 11.4852 5
2 -7 0 20.9444 14.7307 1
2 7 0 21.675 31.0477 7
-2 -7 -1 77.967 13.6904 1
2 -7 1 77.6391 17.4023 1
-2 7 -1 121.642 29.6322 6
-2 7 -1 143.241 70.8159 7
2 7 1 70.4666 32.9046 7
-2 -7 -1 54.9803 12.5813 5
2 -7 1 54.258 13.7705 5
2 7 1 68.3485 29.8965 6
-2 7 -2 121.179 32.7695 6
2 7 2 61.3389 28.5669 6
-2 -7 -2 64.5364 15.4333 1
2 7 2 70.8607 33.2774 7
2 -7 2 103.175 18.5622 1
-2 -7 -3 124.558 18.4033 1
-2 7 -3 259.547 35.4532 6
2 7 3 141.113 31.0248 6
-2 7 -3 304.619 73.8888 7
2 -7 4 206.988 27.3705 7
2 7 4 135.165 29.9396 6
-2 -7 -4 153.263 21.0498 1
2 -7 4 172.388 20.7387 2
-2 -7 -4 170.482 21.941 6
-2 -7 -5 169.632 22.7426 1
2 7 5 221.569 25.1977 1
2 -7 5 204.705 22.767 2
2 7 5 135.111 20.0661 4
2 7 5 269.439 33.335 6
2 -7 5 203.378 28.3525 7
2 7 6 231.638 32.1356 6
2 -7 6 214.897 27.8245 7
-2 -7 -6 177.801 25.7183 1
2 -7 6 199.045 24.5292 2
2 7 6 183.863 25.5739 1
2 7 6 189.905 18.9778 4
-2 -7 -7 303.057 31.0008 1
2 -7 7 249.089 28.6332 2
2 7 7 277.663 31.0229 1
2 -7 7 296.617 32.9844 7
2 7 7 342.731 37.7639 6
2 7 8 93.6895 23.5554 1
2 7 8 146.916 33.9169 6
-2 7 -8 143.154 33.6757 3
-2 -7 -8 166.3 25.6383 1
2 -7 8 91.3032 22.0356 2
2 -7 8 90.0668 24.8536 7
2 -7 9 40.6837 22.5044 7
2 -7 9 35.1637 18.4527 2
2 7 9 36.2382 31.0226 6
-2 7 -9 27.2853 36.1016 3
2 -7 10 7.13282 18.5048 2
2 -7 10 22.5713 22.4099 7
-2 7 -10 44.63 39.4478 3
2 7 10 21.7149 34.4009 6
2 7 10 1.07343 21.9542 1
2 7 11 19.5342 26.1043 1
2 7 11 44.0505 34.7204 6
2 -7 11 -23.2079 22.4526 7
2 -7 11 -7.58971 19.1012 2
-2 7 -12 24.5069 50.2266 3
2 -7 12 2.86876 22.7999 7
2 7 12 -18.3473 25.4057 1
2 7 12 40.0967 41.8352 6
-2 7 -13 -11.1002 58.2858 3
2 -7 13 -8.52267 22.9987 7
2 7 13 -24.707 27.8633 1
2 7 13 46.3905 43.2338 6
2 -7 14 22.2525 24.9261 7
2 -7 15 20.3366 34.9871 1
2 -7 15 31.5547 24.707 7
2 8 -14 27.2159 53.0776 3
2 8 -13 -9.86843 46.7574 3
-2 -8 13 -10.7824 26.435 2
2 8 -12 44.9768 43.5472 3
-2 8 12 72.2441 45.0549 6
-2 8 12 6.71733 36.1233 1
-2 -8 12 -50.7319 29.4092 2
-2 -8 11 12.4504 17.1316 1
2 8 -11 -22.6413 39.429 3
-2 -8 11 11.9134 27.4323 2
-2 8 11 39.4579 41.3478 6
-2 8 10 -17.8579 36.1227 6
-2 -8 10 11.2289 26.969 2
-2 -8 10 27.0119 16.7189 1
-2 8 9 -10.605 35.6508 6
-2 -8 9 22.2581 25.8254 2
-2 8 8 30.5133 34.0865 6
-2 -8 8 50.8332 26.088 2
-2 -8 7 55.2013 25.5209 2
-2 -8 7 51.7577 15.0268 1
-2 8 7 11.4761 33.5248 6
-2 -8 6 17.5987 23.6066 2
-2 -8 6 26.6675 13.3517 1
-2 8 6 53.4965 33.6375 6
-2 -8 5 79.2032 24.893 2
-2 -8 5 78.6424 14.0442 1
-2 -8 4 63.5994 23.2845 2
-2 -8 4 88.9992 14.1327 1
2 8 -4 151.579 47.8479 6
-2 8 4 126.069 34.3715 6
2 -8 -4 69.6756 20.7951 1
-2 8 3 173.902 36.362 6
-2 -8 3 81.4923 22.1553 2
2 8 -3 143.622 46.3895 6
-2 8 3 206.091 42.1237 3
-2 -8 3 83.188 14.2657 1
2 -8 -3 74.7743 20.3833 1
-2 -8 2 36.1629 16.3588 5
-2 -8 2 62.1114 20.5429 2
-2 8 2 97.2131 33.913 6
2 -8 -2 61.7324 18.2621 1
-2 8 2 146.451 38.0479 3
-2 -8 2 41.6384 12.8629 1
2 8 -2 103.561 42.8884 6
-2 8 1 96.1558 35.9733 6
-2 -8 1 43.243 18.7557 2
2 8 -1 11.1585 42.3748 6
-2 -8 1 35.5673 16.6151 5
2 -8 -1 32.3698 17.9627 1
-2 -8 1 46.6639 13.0297 1
-2 -8 0 118.447 16.6079 1
-2 8 0 201.12 39.9687 6
-2 -8 0 141.641 20.0351 2
2 -8 0 183.338 21.6832 1
-2 -8 0 112.02 17.3706 5
2 8 0 190.284 41.1238 6
2 8 1 572.394 53.6119 6
-2 8 -1 669.24 54.9225 6
-2 -8 -1 428.97 33.0506 1
2 -8 1 477.423 37.3158 1
-2 -8 -1 307.929 31.9461 5
2 8 2 448.965 49.6917 6
2 -8 2 473.145 34.8334 1
-2 -8 -2 389.824 30.7145 1
-2 8 -3 316.673 46.0958 6
2 8 3 185.887 39.093 6
2 -8 3 274.925 26.7641 1
-2 -8 -3 191.888 23.5618 1
2 -8 4 15.459 24.2137 7
2 -8 4 26.185 17.6741 2
-2 8 -4 17.5996 39.061 6
2 8 4 19.4513 33.3196 6
-2 -8 -4 25.4849 16.7556 1
2 -8 5 67.9784 19.0415 2
2 -8 5 55.0122 26.834 7
-2 -8 -5 49.2436 19.3161 1
2 8 5 80.1123 35.763 6
2 8 5 32.5127 17.7272 4
2 -8 6 90.7384 21.2185 2
2 -8 6 112.32 26.1414 7
2 8 6 92.4718 37.0316 6
-2 -8 -6 84.1822 22.0482 1
2 8 6 66.6369 16.0598 4
2 -8 7 69.1023 26.1204 7
2 8 7 41.7122 23.918 1
2 8 7 84.4419 38.3657 6
2 -8 7 53.9376 21.037 2
2 -8 8 -4.42666 24.3427 7
2 -8 8 4.69037 21.5479 2
2 8 8 9.03843 36.6928 6
2 8 8 -4.25959 23.4462 1
2 8 9 3.04075 37.1786 6
2 -8 9 46.1539 20.6995 2
2 8 9 -4.45132 25.3698 1
2 -8 9 24.0867 25.6799 7
-2 8 -9 25.7473 38.9291 3
2 -8 10 24.8215 26.3537 7
2 8 10 -6.40098 41.3832 6
2 8 10 35.9124 26.8498 1
-2 8 -10 38.2213 45.3627 3
2 -8 10 20.9861 20.5182 2
-2 8 -11 78.0517 52.9837 3
2 8 11 24.7976 42.7651 6
2 -8 11 24.7334 27.1927 7
2 8 11 -9.69292 26.8255 1
2 8 12 15.4057 28.3588 1
2 -8 12 29.5744 27.1475 7
2 -8 13 59.9101 28.8781 7
2 -8 14 48.7529 28.1112 7
-2 9 12 39.3299 56.4039 6
-2 -9 12 -22.1383 29.9355 2
2 9 -12 5.66393 49.0586 3
2 9 -11 -22.9197 43.934 3
-2 9 11 -1.7644 51.6357 6
-2 -9 11 -1.0991 29.6883 2
-2 9 10 80.8843 48.5653 6
-2 -9 10 29.2088 28.9664 2
2 9 -9 -2.54362 67.4337 6
-2 9 9 90.1323 47.6874 6
-2 -9 9 27.9644 27.5296 2
-2 9 8 76.0972 46.1824 6
2 9 -8 41.9841 62.5143 6
-2 -9 8 98.5608 29.714 2
-2 -9 7 50.414 27.6547 2
-2 9 7 32.0695 43.2061 6
2 9 -7 72.8737 60.3434 6
-2 -9 6 29.3902 26.972 2
2 9 -6 50.6684 57.8015 6
-2 9 6 35.3525 43.5113 6
2 9 -5 32.9682 57.0595 6
-2 9 5 30.2999 42.1813 6
-2 -9 5 11.0284 24.1252 2
-2 -9 4 7.80968 22.5391 2
2 9 -4 -11.4951 53.472 6
-2 9 4 8.17895 43.4264 6
-2 -9 4 12.3866 12.3288 1
2 9 -3 22.5595 52.6001 6
-2 -9 3 3.74974 20.4836 2
-2 9 3 90.3033 44.2328 6
-2 -9 3 -4.68101 12.3814 1
-2 -9 2 7.19268 13.169 1
-2 -9 2 8.99994 20.7603 2
2 9 -2 24.8055 56.1108 6
-2 9 2 16.8069 43.0155 6
-2 -9 1 11.8728 13.0015 1
2 9 -1 2.20061 51.5773 6
-2 9 1 -20.4877 44.342 6
-2 -9 1 26.8282 19.2558 2
2 9 0 31.0657 47.9539 6
-2 -9 0 11.7309 17.9185 2
-2 9 0 17.8953 46.8505 6
-2 -9 0 37.9838 13.9213 1
-2 -9 -1 18.5443 14.5086 1
-2 -9 -1 45.5887 18.976 2
2 -9 1 19.3821 17.8249 1
-2 9 -1 83.0258 47.7272 6
2 9 1 36.7144 44.5177 6
2 -9 2 -2.75364 17.0379 1
-2 9 -2 42.3639 46.0264 6
2 9 2 -11.4548 45.0418 6
-2 -9 -2 18.198 14.954 1
-2 -9 -3 4.76907 15.7247 1
2 -9 3 24.489 18.4929 2
2 -9 3 9.12106 18.0781 1
-2 9 -3 3.51611 45.7211 6
2 9 3 57.6367 44.6598 6
-2 9 -4 23.3737 46.9181 6
2 -9 4 38.9381 20.0621 2
2 9 4 14.6278 43.639 6
-2 -9 -4 24.9267 19.8004 1
2 -9 5 21.5632 20.7573 2
-2 9 -5 43.1306 47.0295 6
2 9 5 5.35404 42.6037 6
-2 -9 -5 15.2951 18.9009 1
-2 9 -6 38.3721 49.4308 6
2 9 6 59.0182 44.3523 6
2 -9 6 8.72595 20.7672 2
-2 9 -7 43.3774 50.486 6
2 9 7 27.4059 46.627 6
2 -9 7 -5.58444 21.2062 2
2 9 8 10.8772 48.4147 6
2 -9 8 17.048 21.0481 2
2 -9 9 33.5868 22.2391 2
-2 9 -9 -43.374 43.945 3
2 9 9 10.8765 46.8241 6
2 9 10 42.8428 30.3195 1
2 9 11 13.1069 29.5468 1
-2 10 10 6.21189 61.3403 6
-2 10 9 -2.02206 57.5955 6
-2 -10 8 40.0724 27.9777 2
-2 10 8 41.265 57.78 6
-2 -10 7 43.8568 27.8245 2
-2 10 7 39.7988 57.6108 6
-2 10 6 5.98152 55.9809 6
-2 -10 6 -2.11863 27.6003 2
2 10 -5 23.3627 68.8156 6
-2 10 5 69.0587 55.6247 6
-2 -10 5 -15.3391 26.2439 2
-2 -10 4 23.9584 24.7714 2
2 10 -4 25.9004 65.3228 6
-2 10 4 41.8122 53.77 6
2 10 -3 47.1123 68.0204 6
-2 10 3 86.0667 57.4242 6
-2 -10 3 53.4511 24.3631 2
-2 -10 2 13.3189 22.9454 2
2 10 -2 124.814 67.1252 6
-2 10 2 30.1924 54.5257 6
-2 -10 1 26.3093 21.844 2
-2 10 1 -15.8322 55.652 6
2 10 -1 57.2751 61.7486 6
-2 -10 0 18.8416 22.0358 2
-2 10 0 -2.02587 56.2241 6
2 10 0 31.0025 62.3144 6
-2 -10 -1 30.0668 21.3062 2
2 10 1 107.869 62.2984 6
-2 10 -1 45.7269 56.9322 6
-2 10 -2 65.9722 57.45 6
2 10 2 73.0217 58.027 6
-2 -10 -2 23.5852 21.1552 2
2 -10 2 32.4575 20.7062 2
-2 10 -3 51.8944 56.0265 6
-2 -10 -3 44.1477 21.1743 2
2 10 3 81.1535 57.9834 6
2 -10 3 22.0053 20.8786 2
-2 10 -4 92.7583 57.2907 6
2 -10 4 -4.72114 20.4676 2
2 10 4 30.8792 58.2057 6
-2 10 -5 39.3697 56.0153 6
2 -10 5 13.09 21.9669 2
2 10 5 10.8078 55.7147 6
2 10 6 67.4273 58.5781 6
-2 10 -6 57.2148 56.8172 6
2 -10 6 9.17462 23.776 2
2 -10 7 0.82855 22.827 2
-2 10 -7 29.2141 55.6952 6
-2 11 5 91.7024 70.493 6
-2 11 4 107.201 72.0765 6
-2 11 3 72.7677 70.3149 6
-2 11 2 48.4191 67.0392 6
-2 11 1 38.8961 66.3549 6
-2 11 0 -17.732 64.5249 6
-2 11 -1 -67.6256 67.4799 6
-2 11 -2 50.1238 66.9691 6
-3 0 18 1.58999 33.1672 1
3 0 -18 10.1311 37.1079 3
3 0 -17 -41.8904 36.1937 3
-3 0 17 1.50171 29.6817 1
3 0 -16 -6.07267 31.2971 3
-3 0 16 1.40582 27.9918 1
-3 0 15 -1.31171 25.5253 1
3 0 -15 61.6561 28.7992 3
3 0 -15 7.57968 17.4621 2
3 0 -14 31.192 27.2266 3
3 0 -14 26.8318 16.0253 2
-3 0 14 1.21177 24.2244 1
-3 0 13 358.211 32.2726 3
3 0 -13 434.773 30.3863 2
3 0 -13 366.069 33.3251 6
3 0 -12 680.232 55.8154 6
3 0 -12 861.825 54.2751 2
-3 0 12 666.444 57.295 1
-3 0 12 659.41 55.172 3
3 0 -11 1764.9 109.774 2
-3 0 11 1429.29 111.713 1
-3 0 11 1536.93 110.774 3
3 0 -10 764.284 49.5929 2
3 0 -10 671.801 49.8012 1
-3 0 10 628.905 51.2681 1
-3 0 10 608.955 50.5663 3
3 0 -9 409.397 28.7123 2
-3 0 9 327.214 29.4573 1
-3 0 9 334.976 29.4497 3
3 0 -9 330.975 28.2542 1
3 0 -9 312.073 31.7415 3
-3 0 8 36.7556 11.6166 1
3 0 -8 27.8264 14.0641 3
3 0 -8 57.6914 10.9526 1
-3 0 8 41.6705 12.3269 3
3 0 -8 59.2035 11.1958 2
3 0 -7 29.4002 11.8968 3
3 0 -7 36.408 9.98987 2
-3 0 7 19.5444 11.3733 3
-3 0 7 25.8265 9.35712 1
3 0 -7 42.7252 9.03441 1
3 0 -6 240.189 22.6038 3
-3 0 6 251.184 21.7406 3
-3 0 6 245.662 20.7064 1
3 0 -6 254.265 19.8941 1
3 0 -5 84.026 11.8817 3
-3 0 5 80.7618 10.8573 3
-3 0 5 69.5867 8.91196 1
3 0 -5 89.5855 9.02083 1
3 0 -4 2317.89 148.398 1
-3 0 4 2235.73 148.89 1
3 0 -4 2183.74 148.785 2
3 0 -4 2262.02 147.28 7
3 0 -4 2067.27 149.395 3
3 0 -3 731.991 52.1073 3
3 0 -3 777.257 51.6732 2
3 0 -3 738.191 51.0061 1
3 0 -3 757.038 50.3575 7
3 0 -2 -0.20731 3.40948 1
3 0 -2 0.3027 4.75288 3
3 0 -2 2.07591 4.19427 2
-3 0 1 6369.56 417.709 4
3 0 -1 6428.7 417.005 6
3 0 -1 6407.68 417.732 4
3 0 -1 6094.9 417.863 2
3 0 0 17667.6 1077.43 6
-3 0 0 16003.4 1077.32 6
3 0 0 15269.5 1077.86 2
-3 0 0 16439.6 1078.01 4
-3 0 -1 8229.86 549.726 6
-3 0 -1 7861.98 549.592 2
3 0 1 8724.31 549.847 2
3 0 1 8822.65 549.838 6
3 0 2 226.143 15.5828 6
-3 0 -2 204.759 14.5111 2
3 0 2 210.416 14.81 2
3 0 2 198.532 14.9986 5
-3 0 -3 6818.93 429.822 5
-3 0 -3 6528.78 428.81 2
3 0 3 6311.4 429.518 3
3 0 4 16054.1 1068.66 3
-3 0 -4 16792.8 1068.93 5
-3 0 -4 16210.9 1067.48 2
-3 0 -5 16042.9 1053.38 2
-3 0 -5 16448.4 1055.24 5
3 0 5 15797.4 1054.82 3
-3 0 -6 7040.65 456.367 5
3 0 6 6812.39 455.963 3
3 0 7 988.17 68.195 3
3 0 8 293.121 24.4645 3
-3 0 -8 290.377 20.2769 2
-3 0 -9 3.6826 10.2832 3
3 0 9 -9.49875 10.9876 7
3 0 9 14.3616 11.9502 3
3 0 9 13.9643 14.2087 1
-3 0 -9 5.28769 5.16736 2
-3 0 -10 8.97794 12.3649 3
3 0 10 1.56517 13.1561 3
3 0 10 -7.80305 16.8741 1
3 0 10 15.7452 12.1031 7
-3 0 -10 10.8394 6.05391 2
3 0 11 42.7164 14.1349 7
3 0 11 40.6688 15.5042 3
-3 0 -11 42.9458 14.9695 3
-3 0 -11 47.8606 7.87771 2
3 0 11 28.8085 17.9278 1
3 0 12 -3.44459 18.7406 1
-3 0 -12 18.0345 7.94532 2
3 0 12 9.07785 15.6092 3
3 0 12 10.5248 14.8341 7
3 0 13 14.4507 16.0123 7
-3 0 -13 11.5034 8.553 2
3 0 13 16.144 17.1054 3
3 0 13 11.1775 22.3313 1
3 0 14 -5.50607 18.0877 3
-3 0 -14 20.297 9.90267 2
3 0 14 19.9165 17.7089 7
-3 0 -15 3.76531 10.7725 2
3 0 15 -3.69303 18.8265 7
-3 0 -15 7.859 25.0174 5
-3 0 -16 27.5721 27.3813 5
3 0 16 14.2737 19.7344 7
3 0 17 33.1303 22.1984 7
-3 0 -17 40.6389 30.1181 5
-3 0 -18 56.381 31.0421 5
-3 -1 19 3.23397 33.4427 1
3 1 -18 36.1166 39.2023 3
3 -1 -18 31.1318 34.4486 3
-3 -1 18 1.52855 31.2872 1
-3 1 18 1.65291 32.3492 1
3 -1 -17 11.895 32.5498 3
-3 -1 17 30.3074 29.7855 1
-3 1 17 1.57657 32.7768 1
3 1 -17 50.4099 39.7235 3
3 1 -16 73.6284 37.3845 3
3 -1 -16 60.6899 31.7691 3
-3 -1 16 46.9378 28.4438 1
-3 1 16 -1.47164 27.3817 1
3 -1 -15 61.5692 28.7137 3
-3 -1 15 1.23526 25.7326 1
3 1 -15 78.8602 17.7059 2
-3 1 15 32.7901 27.0133 1
3 1 -15 98.6887 33.8983 3
3 1 -14 65.0839 30.5678 3
3 -1 -14 71.1599 20.6501 6
3 -1 -14 72.3142 19.0073 2
-3 -1 14 1.13189 24.3399 1
-3 1 14 25.2089 24.2268 1
3 1 -14 64.0984 16.8272 2
-3 -1 13 13.4167 20.4837 1
3 1 -13 25.9555 14.9792 2
3 -1 -13 39.6039 18.4357 6
3 -1 -13 36.9628 16.8467 2
-3 1 13 38.1661 22.0283 1
3 1 -13 34.7509 26.6748 3
-3 1 12 132.231 21.3169 3
3 -1 -12 116.405 20.6347 1
3 1 -12 175.216 28.8612 3
-3 1 12 128.546 23.3775 1
3 -1 -12 126.137 18.5131 6
3 1 -12 139.642 17.5878 2
-3 1 11 390.986 34.8923 3
3 -1 -11 350.557 31.8618 6
3 1 -11 411.732 31.1975 2
-3 1 11 382.856 34.8386 1
-3 -1 11 376.667 34.3215 1
3 -1 -11 398.351 32.85 1
3 -1 -11 329.31 34.6589 3
-3 1 10 449.914 37.7705 3
3 -1 -10 479.762 35.62 6
3 1 -10 453.06 34.9001 2
-3 -1 10 429.925 36.7662 1
-3 1 10 403.106 37.5594 1
3 -1 -10 468.215 39.568 3
3 -1 -10 494.558 36.5602 1
3 1 -9 488.716 34.1651 2
3 -1 -9 485.504 35.0781 1
-3 1 9 436.315 36.0489 3
3 -1 -9 418.569 33.916 6
-3 1 9 397.986 36.1109 1
-3 -1 9 451.773 35.6316 1
3 -1 -9 434.327 37.0044 3
-3 1 8 1775.07 119.335 3
3 -1 -8 1683.49 117.443 6
3 -1 -8 1644.07 119.811 3
3 1 -8 1845.41 117.937 2
3 -1 -8 1831.45 118.608 1
-3 -1 8 1675.85 118.609 1
3 1 -7 3414.57 213.601 2
3 1 -7 3554.12 213.742 1
3 1 -7 3004.37 216.13 3
-3 -1 7 2983.1 213.695 1
3 -1 -7 3298.3 213.926 1
3 -1 -7 3035.59 215.087 3
-3 1 7 3201.72 211.074 7
3 -1 -7 3055.27 212.783 6
-3 1 7 3321.44 214.787 3
3 1 -6 2780.26 183.506 7
-3 1 6 2801.37 183.22 7
3 -1 -6 2787.42 185.337 1
3 1 -6 3240.13 185.174 1
-3 -1 6 2638.68 185.097 1
3 -1 -6 2617.68 186.304 3
3 1 -6 2736.17 187.606 3
3 -1 -6 2620.39 184.251 6
3 -1 -5 979.337 64.8725 4
3 1 -5 983.567 68.2989 3
-3 -1 5 902.281 66.3012 2
3 1 -5 1071.4 65.7012 1
-3 -1 5 899.933 65.6158 1
3 -1 -5 955.024 66.239 1
3 -1 -5 929.667 65.0163 6
3 -1 -5 942.786 67.0956 3
3 1 -5 1028.06 65.4618 7
3 -1 -5 972.002 66.0659 7
3 -1 -4 371.536 29.6687 7
-3 -1 4 341.649 28.4256 1
-3 1 4 599.095 28.8798 7
-3 -1 4 341.085 29.2084 2
3 -1 -4 355.053 27.9607 4
3 1 -4 587.797 28.9479 1
3 -1 -4 347.427 27.8346 6
3 -1 -4 352.636 29.1011 1
3 1 -4 600.732 30.6851 2
3 -1 -4 350.633 29.7822 3
3 -1 -3 761.615 47.3824 6
3 1 -3 603.024 48.8052 2
3 -1 -3 765.518 49.1991 1
-3 -1 3 782.311 49.4476 2
3 1 -3 567.502 47.6346 1
-3 1 3 633.414 47.9548 4
3 -1 -3 772.576 48.0248 4
-3 1 3 626.59 48.1287 7
-3 -1 3 863.954 48.5735 1
3 -1 -3 816.705 48.8655 7
3 -1 -3 806.147 49.4043 3
-3 1 2 563.362 43.7661 3
3 1 -2 596.602 44.0079 2
3 -1 -2 728.593 44.1789 7
3 1 -2 594.418 42.7381 1
-3 -1 2 736.059 44.3953 2
-3 1 2 580.274 43.5601 7
3 -1 -2 735.39 43.9519 3
3 -1 -2 702.445 44.4022 1
3 -1 -1 5630.7 354.807 3
-3 1 1 5336.35 354.998 3
3 1 -1 5081.18 355.12 6
3 -1 -1 5615.54 355.625 7
3 1 -1 5283.59 355.472 2
-3 1 0 8348.96 545.835 6
3 1 0 8308.28 547.11 2
3 -1 0 8426.05 545.99 3
3 -1 0 8413.44 547.44 7
3 1 0 8189.55 546.914 4
3 1 0 8072.49 546.758 6
3 1 1 5086.07 329.431 6
-3 1 -1 4590.65 329.758 7
3 -1 1 4872.66 329.868 7
3 1 1 5280.46 329.608 2
-3 -1 -1 5090.99 329.254 4
3 1 2 945.073 60.4632 6
-3 -1 -2 878.766 59.961 2
-3 -1 -2 858.645 59.7962 4
3 -1 2 890.169 60.7062 7
3 1 3 1144.23 77.9156 6
3 -1 3 1137.65 78.0841 5
-3 -1 -3 1090.59 77.1869 2
-3 -1 -3 1165.25 77.1499 4
3 -1 3 1177.17 76.2094 3
3 -1 4 489.724 31.918 3
3 1 4 456.242 33.6545 6
3 1 4 428.606 33.2114 3
-3 1 -5 1426.39 105.627 3
3 -1 5 1638.75 105.724 3
3 1 5 1587.1 106.937 3
3 1 5 1714.99 107.696 6
-3 1 -5 1717.84 107.419 5
3 -1 6 429.029 30.6293 7
-3 1 -6 355.304 29.1221 3
-3 1 -6 418.304 31.1441 5
3 1 6 484.743 32.4347 6
3 1 6 431.39 31.0044 3
3 -1 6 390.172 28.9701 3
3 1 7 25.157 10.9202 3
3 1 7 15.4496 10.1393 1
3 -1 7 27.5698 7.94773 3
-3 1 -7 23.5352 10.1107 5
3 -1 7 41.0431 9.93939 7
-3 1 -7 20.7664 7.97383 3
3 -1 8 589.517 40.7807 3
3 -1 8 651.791 42.0727 7
-3 1 -8 616.538 43.2538 5
3 1 8 581.1 42.6933 3
3 1 8 481.252 43.1779 1
-3 1 -8 502.274 41.1545 3
3 1 9 804.776 67.179 1
-3 1 -9 816.839 64.8043 3
-3 -1 -9 919.993 66.2085 6
-3 1 -9 1110.54 67.507 5
3 -1 9 998.478 65.3516 7
3 1 9 1029.01 66.7649 3
3 -1 9 888.138 64.2943 3
-3 1 -10 1038.64 66.4471 5
3 1 10 955.323 65.3514 3
3 1 10 675.995 65.0022 1
3 -1 10 960.099 64.0209 7
3 -1 10 872.679 62.7615 3
-3 1 -10 929.731 59.6778 2
-3 -1 -10 870.095 64.7504 6
-3 1 -10 743.715 63.6169 3
-3 1 -11 152.549 22.2064 3
-3 -1 -11 237.969 24.3161 6
3 -1 11 229.337 21.6377 3
3 1 11 172.179 23.9263 3
3 1 11 133.767 23.9825 1
-3 1 -11 228.209 25.17 5
-3 1 -11 216.215 15.6184 2
3 -1 11 239.58 22.1226 7
-3 1 -12 38.0201 7.51238 2
3 1 12 27.8857 18.3131 3
3 1 12 39.367 19.2519 1
-3 1 -12 16.907 19.1073 5
-3 1 -12 39.1666 17.956 3
3 -1 12 44.7499 15.2443 7
3 -1 12 47.2675 14.0719 3
-3 1 -13 -2.00903 7.50397 2
3 1 13 -5.34315 19.1887 3
3 1 13 -3.43906 20.1537 1
3 -1 13 4.99588 15.5312 3
3 1 13 8.88589 16.1104 7
-3 1 -13 12.7424 21.1138 5
-3 -1 -13 7.25107 10.0016 2
-3 1 -13 -0.83408 18.8631 3
3 -1 13 -1.72293 16.5157 7
-3 1 -14 41.7101 23.0334 3
-3 -1 -14 35.3955 11.9203 2
3 -1 14 26.7979 16.7203 3
-3 1 -14 38.717 23.8553 5
3 -1 14 29.3722 17.9492 7
3 1 14 65.7715 18.9725 7
3 1 14 76.687 24.3529 1
-3 1 -15 96.3529 25.6655 3
3 -1 15 71.6287 20.2907 7
3 1 15 72.4629 21.8829 7
3 -1 15 50.6131 30.132 1
-3 1 -15 100.82 28.5606 5
-3 -1 -15 70.3634 14.0288 2
3 1 15 57.0108 25.496 1
3 -1 16 80.4574 20.9727 7
3 -1 16 19.1737 31.1181 1
3 1 16 73.1757 22.761 7
3 1 16 58.1401 26.2472 1
3 -1 17 38.3121 20.1091 7
3 1 17 32.6846 23.1502 7
-3 1 -17 43.3591 30.6564 5
3 1 17 45.0946 28.7788 1
3 -1 17 64.6006 33.7637 1
-3 -1 -18 31.2114 30.6678 5
-3 1 -18 37.2182 31.294 5
-3 -2 19 -1.52299 33.8804 1
-3 -2 18 -14.3831 29.8105 1
3 2 -18 27.5729 44.9388 3
-3 2 18 3.53777 34.9335 1
-3 -2 17 -1.34171 28.8037 1
3 -2 -17 11.3813 30.6935 3
-3 2 17 -1.65812 29.9641 1
3 2 -17 9.47518 41.7243 3
-3 -2 16 -1.23689 25.7929 1
-3 2 16 1.53907 30.5549 1
3 2 -16 76.1797 38.8341 3
-3 -2 15 1.14461 23.85 1
-3 2 15 -1.43398 26.5975 1
3 2 -15 0.59889 16.4881 2
3 2 -15 1.74016 35.3649 3
3 2 -14 78.5229 34.7737 3
3 -2 -14 69.9007 18.3775 6
3 2 -14 55.7664 16.5338 2
-3 2 14 42.4069 23.9955 1
-3 -2 14 1.05729 22.0093 1
3 -2 -13 357.477 31.8198 6
-3 2 13 347.677 24.7416 7
3 2 -13 408.638 45.2933 3
3 -2 -13 286.331 36.8231 3
-3 2 13 386.432 24.7099 7
-3 2 13 314.842 36.5752 1
3 2 -13 424.491 31.5912 2
3 -2 -12 692.288 49.0807 1
-3 2 12 710.755 49.8148 3
-3 2 12 580.676 41.1627 7
3 2 -12 666.969 45.4216 2
3 -2 -12 530.828 44.9243 6
-3 -2 12 580.469 48.0938 1
3 2 -12 542.876 54.6329 3
3 -2 -12 569.38 49.6253 3
3 -2 -11 761.756 61.0886 3
3 -2 -11 773.698 53.9028 4
3 -2 -11 769.039 56.8231 6
-3 2 11 814.039 54.6401 7
3 2 -11 867.311 65.5739 3
3 2 -11 848.331 57.4184 2
-3 -2 11 726.899 58.856 1
-3 2 11 854.443 60.7628 3
3 -2 -11 821.848 59.4201 1
-3 2 10 104.498 12.7686 7
3 2 -10 118.099 15.8545 2
3 2 -10 107.379 24.2186 3
-3 2 10 115.955 19.4308 3
3 -2 -10 122.869 15.2516 6
-3 -2 10 115.231 17.3636 1
3 -2 -10 127.669 17.3239 1
3 -2 -10 117.706 10.4661 4
3 -2 -10 111.393 20.4272 3
3 2 -9 2.784 10.8203 2
3 -2 -9 -5.51463 11.9299 1
3 -2 -9 3.81092 14.0053 3
-3 2 9 -2.17773 15.5378 3
3 -2 -9 15.2434 9.42008 6
-3 -2 9 -3.53255 10.878 1
3 2 -9 16.7028 7.2182 7
3 -2 -9 0.29505 4.88463 4
-3 2 9 -5.81026 9.12164 7
-3 2 8 92.5557 13.0477 7
3 2 -8 103.307 14.7562 2
3 2 -8 97.5636 12.6342 7
3 -2 -8 149.58 13.6442 6
3 -2 -8 144.204 18.1565 3
3 -2 -8 172.936 16.345 1
-3 -2 8 127.591 14.5433 1
3 -2 -8 153.401 10.573 4
3 -2 -7 590.37 42.2225 6
-3 -2 7 620.709 44.62 2
3 2 -7 555.029 43.2351 7
3 2 -7 626.067 43.8524 2
3 -2 -7 645.951 44.4733 1
-3 -2 7 608.314 43.2958 1
3 -2 -7 612.861 40.7572 4
3 -2 -7 636.479 45.571 3
-3 2 7 575.865 42.7785 7
3 2 -6 1210.72 90.312 7
-3 2 6 1211.15 86.8123 7
3 -2 -6 1296.85 86.0052 6
-3 2 6 1165.71 88.5754 1
-3 -2 6 1304.59 88.1471 2
3 -2 -6 1416.73 88.1298 1
-3 -2 6 1279.42 86.7254 1
3 -2 -6 1336.33 88.3884 3
3 2 -6 1304.4 87.5292 2
3 -2 -5 3943.03 259.473 6
-3 2 5 3898.34 262.168 1
-3 -2 5 3898.62 261.465 2
3 -2 -5 4120.04 261.358 1
-3 -2 5 3930.19 259.854 1
3 -2 -5 4029.58 261.472 3
3 -2 -5 4205.85 262.48 7
-3 2 5 3710.62 260.596 7
3 2 -5 3780.62 262.183 7
-3 2 4 1453.48 96.5366 3
3 -2 -4 1438.26 96.1501 3
3 -2 -4 1451.06 98.5999 7
-3 2 4 1380.62 94.4458 4
-3 2 4 1378.56 94.7008 6
3 -2 -4 1442.47 94.4302 6
-3 -2 4 1363.99 96.4442 2
-3 2 4 1530.22 97.8512 1
-3 -2 4 1469.96 94.5131 1
3 -2 -4 1445.1 96.3523 1
-3 2 4 1352.97 95.9598 7
-3 2 3 216.202 18.6133 7
3 2 -3 141.053 18.967 2
3 -2 -3 243.563 16.5965 6
3 -2 -3 303.273 21.6236 7
-3 2 3 230.797 16.547 6
3 -2 -3 256.013 18.9033 1
-3 -2 3 262.219 16.3207 1
3 -2 -3 222.908 18.2584 3
-3 -2 3 212.48 18.3649 2
-3 2 3 225.597 16.8825 4
-3 2 3 208.054 18.7851 3
-3 2 2 1269.17 86.9371 6
3 2 -2 1278.98 87.9646 5
3 -2 -2 1551.43 90.2772 7
3 -2 -2 1339.75 89.1459 1
-3 -2 2 1307.95 89.2049 2
3 2 -2 1366.33 89.0746 2
-3 2 2 1179.5 89.0083 7
3 -2 -2 1392.06 88.1034 3
3 2 -2 1430.34 90.5458 6
-3 2 2 1277.57 88.3866 3
-3 2 1 2643.01 170.203 6
3 2 -1 2505.8 172.108 6
-3 2 1 2505.25 170.891 3
3 -2 -1 2551.36 170.551 3
-3 -2 1 2405.62 171.931 2
3 -2 -1 2777.2 172.413 7
3 2 -1 2635.61 171.955 2
3 2 -1 2610.76 170.795 5
-3 2 0 2487.13 164.328 3
3 2 0 2590.87 166.051 6
3 2 0 2411.17 164.098 1
3 -2 0 2676.72 166.341 7
3 2 1 2382.52 162.392 6
3 -2 1 2696.1 163.099 7
-3 -2 -1 2554.13 160.677 5
-3 2 -1 2208.53 163.176 7
3 2 1 2256.43 161.256 1
3 2 2 701.183 50.1614 4
3 -2 2 795.987 51.4623 5
-3 -2 -2 818.824 51.226 2
3 2 2 715.247 50.9645 6
3 -2 2 918.919 52.0132 7
-3 2 -2 654.072 51.8573 7
3 2 2 642.963 50.0301 1
3 2 3 677.821 42.6859 6
3 2 3 590.721 41.7445 1
-3 2 -3 648.773 43.6294 7
3 2 4 1416.62 94.9518 1
3 2 4 1619.37 95.5573 6
-3 2 -4 1473.56 92.7989 3
3 -2 4 1201.91 95.1865 5
3 -2 4 1328.62 92.757 2
-3 -2 -4 1336.59 93.2301 4
-3 2 -4 1520.07 95.9836 7
3 2 5 1667.46 95.4692 3
-3 -2 -5 1229.38 93.633 6
3 -2 5 1309.5 94.3592 7
-3 2 -5 1526.37 95.4975 7
3 -2 5 1283.69 91.7127 2
-3 2 -5 1508.6 92.7594 3
-3 -2 -5 1248.98 92.4467 4
-3 2 -5 1767.51 96.0858 5
3 2 5 1376.69 94.7707 1
3 2 5 1722.54 95.5561 6
-3 2 -6 395.615 26.9129 5
3 2 6 398.983 27.0985 6
-3 -2 -6 258.044 24.4836 6
3 2 6 321.341 25.9886 1
-3 -2 -6 266.923 22.49 4
-3 2 -6 327.436 23.6261 3
3 2 6 354.774 26.8089 3
3 -2 6 313.308 25.6836 7
-3 2 -7 214.629 19.4306 3
3 2 7 197.155 21.5543 1
3 2 7 253.873 22.7137 3
3 2 7 260.251 23.0726 6
-3 2 -7 274.143 22.3985 5
-3 -2 -7 233.891 18.098 4
-3 -2 -7 234.973 20.7852 6
3 -2 7 217.685 21.0474 7
-3 -2 -8 845.733 56.4973 6
3 2 8 870.039 58.7145 6
3 2 8 783.891 57.5358 3
3 -2 8 906.111 56.6202 7
-3 2 -8 837.236 57.492 5
-3 -2 -8 758.162 53.7108 4
3 2 8 642.723 56.9081 1
-3 2 -8 716.825 55.3264 3
3 2 9 545.742 48.7811 1
-3 -2 -9 637.699 48.3901 6
3 2 9 702.113 50.0063 3
-3 2 -9 601.378 47.3142 3
-3 2 -9 822.825 50.7074 5
-3 -2 -9 590.006 44.9352 4
3 -2 9 768.885 48.46 7
-3 -2 -10 579.988 46.164 6
-3 2 -10 689.629 49.08 5
3 -2 10 676.279 45.7479 7
3 2 10 497.741 46.9486 1
-3 2 -10 520.545 45.7434 3
3 2 10 723.149 48.9256 3
-3 -2 -11 300.538 29.5166 6
3 -2 11 307.934 27.4704 7
3 2 11 327.104 32.0268 3
3 2 11 259.414 29.9916 1
-3 2 -11 263.151 28.6146 3
-3 2 -12 22.3748 18.574 3
3 -2 12 78.314 15.8323 7
-3 2 -12 22.3565 20.3584 5
3 2 12 17.9091 18.395 1
3 2 12 36.4132 22.5953 3
3 -2 13 47.2949 16.3241 7
-3 2 -13 29.9238 21.4319 3
3 -2 13 4.33139 25.7781 1
-3 2 -13 52.7783 24.6749 5
3 2 13 54.7338 20.127 1
3 -2 14 61.4372 17.3972 7
3 -2 14 -1.55526 28.2628 1
-3 2 -14 43.3699 25.3734 5
3 2 14 30.7102 22.13 1
-3 2 -14 33.9151 23.1632 3
-3 2 -15 2.05196 24.689 3
3 -2 15 19.0512 18.314 7
3 -2 15 1.6453 30.4025 1
-3 -2 -15 9.17733 13.5162 4
-3 2 -15 8.94897 28.475 5
3 2 15 16.8284 23.4688 1
3 -2 16 2.44503 19.145 7
3 2 16 32.8992 26.3959 1
-3 2 -16 -18.6346 26.868 3
3 -2 16 1.73498 32.7371 1
-3 2 -16 37.379 29.2382 5
3 2 16 -6.29736 22.5423 7
3 2 17 1.4557 23.9826 7
3 -2 17 16.2359 34.964 1
-3 2 -17 12.8226 30.4722 3
3 -2 17 16.5436 19.7827 7
-3 2 -17 44.1185 31.7309 5
-3 -3 19 12.5058 31.9395 1
3 3 -18 101.143 52.3361 3
-3 -3 18 1.30966 29.0988 1
-3 3 17 -1.72808 33.6184 1
3 3 -17 43.7411 48.165 3
3 3 -17 53.9114 29.8285 5
-3 -3 17 -8.53787 27.1304 1
-3 -3 16 18.3431 25.828 1
3 3 -16 50.3474 25.7559 5
3 3 -16 76.0917 44.7887 3
-3 3 15 98.6846 12.8805 7
3 3 -15 83.0789 19.5317 2
3 3 -15 82.0307 24.5848 5
3 -3 -15 60.746 27.2836 3
-3 -3 15 16.02 24.813 1
3 -3 -14 58.097 24.0966 3
3 3 -14 100.837 37.9963 3
-3 -3 14 20.3491 22.0449 1
3 3 -14 77.7594 24.2029 5
3 3 -14 45.0979 17.4223 2
-3 3 14 41.5948 14.4718 7
3 -3 -13 38.134 22.7433 3
3 3 -13 40.0659 15.7741 2
-3 3 13 20.6348 17.0337 7
3 -3 -13 16.8257 15.9491 6
-3 -3 13 3.51497 18.9502 1
3 3 -12 116.975 33.0763 3
3 3 -12 60.2981 16.9933 2
3 -3 -12 65.1946 20.9604 3
3 -3 -12 55.2971 15.3198 6
-3 -3 12 71.9922 18.6867 1
-3 3 12 39.4285 19.3277 7
3 -3 -11 75.0571 14.5344 6
3 -3 -11 77.0122 18.7611 1
-3 3 11 37.5947 20.4691 7
3 3 -11 102.218 27.8902 3
3 3 -11 82.8034 16.6393 2
-3 -3 11 93.4115 17.8522 1
3 -3 -11 81.8542 20.2697 3
-3 3 11 85.1582 22.1894 1
3 3 -11 95.4159 13.8843 7
3 -3 -10 385.471 32.5958 1
3 -3 -10 315.859 28.6505 6
-3 3 10 349.735 34.4951 1
3 3 -10 391.953 30.5123 2
-3 -3 10 329.684 30.8899 1
3 3 -10 425.292 30.359 7
-3 3 10 378.793 35.2038 7
3 3 -10 343.121 39.3503 3
3 -3 -10 344.657 32.8687 3
3 3 -9 485.704 48.7223 3
3 -3 -9 509.959 39.9708 6
3 3 -9 661.914 43.0597 7
-3 -3 9 502.433 42.4068 2
-3 3 9 540.745 44.688 1
3 3 -9 584.92 41.8662 2
-3 -3 9 531.069 41.5039 1
3 -3 -9 602.39 43.1862 1
-3 3 9 585.231 46.6437 7
3 -3 -9 539.972 43.4019 3
3 3 -8 829.734 67.9848 3
3 -3 -8 837.358 60.9305 6
3 -3 -8 822.852 63.4549 3
3 3 -8 990.043 63.0841 2
-3 3 8 844.362 64.6699 1
3 3 -8 894.119 63.4748 5
3 -3 -8 960.149 63.4312 1
-3 -3 8 846.329 62.0544 1
-3 -3 8 877.313 63.8489 2
-3 3 8 888.436 66.9265 7
3 3 -8 976.537 64.574 7
-3 3 7 956.969 70.6095 7
3 3 -7 1069.69 66.9972 2
3 -3 -7 859.445 64.5694 6
-3 3 7 953.197 68.4459 1
3 3 -7 998.358 71.574 7
-3 -3 7 920.034 67.311 2
3 3 -7 992.088 67.3043 5
3 -3 -7 984.312 67.2125 1
-3 3 7 988.298 68.2793 3
-3 -3 7 928.485 65.3372 1
3 -3 -7 915.588 67.0353 3
-3 3 6 430.165 38.6344 1
3 -3 -6 537.453 35.535 6
-3 3 6 472.357 35.9847 6
-3 3 6 451.445 41.2731 7
3 3 -6 452.672 37.3112 5
-3 -3 6 521.233 38.2914 2
-3 3 6 499.698 39.0149 3
3 -3 -6 582.864 38.3797 1
3 3 -6 482.694 37.4284 2
-3 -3 6 514.679 35.5731 1
3 -3 -6 523.756 38.0265 3
3 -3 -5 1078.39 68.2007 6
-3 3 5 1021.69 73.4448 7
-3 3 5 992.852 68.4697 6
-3 3 5 1013.02 71.7701 1
-3 3 5 1035.58 70.8637 3
-3 -3 5 1073.29 70.9707 2
3 -3 -5 1137.86 70.6624 1
3 -3 -5 1108.11 70.2275 3
-3 3 5 927.119 67.1808 4
-3 -3 5 1022.95 67.9621 1
3 3 -5 920.678 73.2518 7
3 3 -5 933.91 69.6482 5
3 -3 -4 720.796 39.0984 6
-3 -3 4 668.655 37.8516 1
-3 3 4 432.436 38.4471 6
-3 3 4 415.354 40.9771 1
3 -3 -4 671.086 41.3655 1
-3 -3 4 628.759 41.6962 2
3 3 -4 418.195 39.5063 5
-3 3 4 439.612 40.4771 3
3 3 -4 403.172 41.1387 7
-3 3 4 417.35 42.8999 7
3 -3 -4 652.204 40.382 3
3 -3 -4 735.412 45.3823 7
-3 3 3 1223.29 84.6409 3
-3 3 3 1192.83 83.0229 6
3 -3 -3 1626.71 90.1141 7
3 3 -3 1229.97 84.3643 5
3 -3 -3 1387.87 83.1064 6
-3 -3 3 1466.57 86.206 2
-3 3 3 1222.97 87.6902 7
3 -3 -3 1439.83 85.4504 1
3 3 -2 827.777 57.1767 6
-3 3 2 752.435 54.0925 3
3 3 -2 801.575 54.1983 5
-3 -3 2 691.369 55.1245 2
-3 3 2 800.147 53.0387 6
-3 3 2 773.871 57.4934 7
3 -3 -2 847.172 57.9591 7
3 -3 -1 2764.43 178.246 7
3 3 -1 2822.44 177.594 6
-3 3 1 3008.01 175.139 6
-3 -3 1 2353.87 175.009 5
-3 -3 1 2316.25 176.506 2
-3 3 1 2630.01 175.092 3
3 3 0 3971.01 253.067 6
-3 3 0 3801.98 250.624 3
3 -3 0 3968.23 253.583 7
-3 -3 0 3576.45 250.831 5
3 3 0 3828.73 249.819 1
3 3 1 3114.07 200.975 6
3 3 1 2912.51 198.61 1
3 -3 1 3486.44 201.941 7
-3 -3 -1 3117.5 198.913 5
-3 -3 -1 2779.24 199.72 6
-3 3 -1 2873.41 202.747 7
-3 3 -1 2998.72 198.608 3
-3 -3 -2 1271.47 89.6583 6
3 3 2 1360.85 90.8551 6
3 3 2 1347.19 88.8781 1
3 -3 2 1179.64 90.0598 5
3 3 2 1399.37 89.538 4
-3 3 -2 1278.17 92.7214 7
3 -3 2 1436.6 91.3484 7
-3 -3 -3 1553.94 99.9468 6
3 3 3 1486.46 100.542 6
3 3 3 1523.67 98.9954 4
-3 3 -3 1365.44 102.253 7
3 -3 3 1476.42 100.708 5
3 3 3 1401.89 99.0957 1
-3 3 -4 944.971 64.3152 3
3 3 4 986.276 66.8918 6
-3 3 -4 863.305 68.2547 7
3 3 4 945.793 64.5811 4
3 3 4 901.427 65.5368 1
3 -3 4 1032.23 67.913 5
-3 -3 -4 991.227 65.7889 6
-3 3 -5 1636.03 101.892 3
-3 3 -5 1505.46 105.433 7
3 3 5 1658.74 104.624 6
3 -3 5 1378.55 104.413 5
3 -3 5 1424.9 101.489 2
3 3 5 1522.12 103.221 1
3 -3 5 1555.05 103.653 7
-3 -3 -5 1465.86 102.701 6
-3 -3 -6 651.891 48.7593 6
3 3 6 716.478 50.6778 6
-3 3 -6 650.989 51.5926 7
3 -3 6 732.974 49.8714 7
-3 3 -6 721.568 48.1729 3
-3 3 -6 774.228 51.7693 5
3 -3 6 626.374 46.7857 2
3 3 6 617.278 49.4109 1
3 3 6 778.235 51.7041 3
3 -3 7 97.7354 14.3982 7
-3 3 -7 65.8786 13.3487 3
3 3 7 90.0996 16.382 6
3 -3 7 83.7009 9.28542 2
3 3 7 107.139 18.0776 3
-3 3 -7 74.3632 16.2097 5
3 3 7 81.2329 14.3808 1
-3 -3 -7 70.0097 13.1763 6
-3 3 -7 68.9795 16.8352 7
3 3 8 723.518 51.4595 6
-3 -3 -8 664.855 48.6999 6
3 -3 8 730.986 49.2465 7
-3 3 -8 662.907 48.7192 3
-3 3 -8 682.689 50.7348 5
3 3 8 770.983 52.1144 3
-3 -3 -8 610.88 45.498 4
3 3 8 618.585 49.7781 1
-3 -3 -9 1199.8 81.522 6
-3 3 -9 1215.64 81.7501 3
3 3 9 902.494 85.464 6
-3 3 -9 1348.02 84.0124 5
-3 -3 -9 1096.4 77.9182 4
3 3 9 1004.74 82.2321 1
3 -3 9 1273.23 81.5448 7
3 3 9 1372.76 84.63 3
3 3 10 596.804 69.8844 6
3 3 10 1205.21 69.2562 3
-3 3 -10 1158.39 68.128 5
-3 -3 -10 844.302 64.0719 6
-3 -3 -10 806.291 60.3089 4
3 3 10 843.221 65.9948 1
-3 3 -10 957.775 65.2835 3
3 -3 10 970.881 64.2337 7
3 -3 11 229.077 21.7016 7
3 3 11 223.215 28.2495 3
-3 3 -11 177.848 24.1407 3
3 3 11 161.529 23.9487 1
-3 -3 -11 163.418 15.4228 4
3 -3 12 31.3493 16.3006 7
-3 3 -12 27.0936 22.0206 3
3 3 12 -3.06906 19.3671 1
-3 3 -12 13.1392 20.9348 5
-3 -3 -12 20.3242 8.78848 4
3 -3 13 60.1388 18.3046 7
-3 3 -13 45.1654 24.2966 3
3 3 13 32.1429 20.9882 1
-3 3 -13 15.9102 23.2186 5
-3 -3 -13 49.1567 10.1244 4
3 -3 14 1.63067 30.9757 1
-3 3 -14 45.1662 26.0776 5
3 -3 14 35.202 18.0987 7
3 3 14 14.4706 22.6441 1
3 -3 15 -1.73948 33.3322 1
3 -3 15 15.1496 19.1015 7
-3 3 -15 -5.52773 27.3728 5
3 3 15 16.9981 25.0284 1
-3 3 -15 21.4262 27.9029 3
-3 3 -16 -12.6154 30.6078 3
3 3 16 -6.96437 25.3195 1
3 -3 16 32.6552 20.8891 7
-3 3 -16 -1.15624 29.2628 5
3 -3 16 21.848 35.0166 1
-3 3 -17 -6.07798 34.1701 3
3 -3 17 4.228 22.2413 7
-3 -4 19 -4.90257 30.2923 1
-3 -4 18 12.7803 27.6019 1
-3 -4 17 1.09838 26.0513 1
3 4 -17 58.1256 52.0869 3
-3 -4 16 1.03895 23.9386 1
3 4 -16 10.6115 46.9942 3
-3 4 16 -8.61577 35.2932 1
3 4 -16 19.4019 26.136 5
3 4 -15 38.6436 45.624 3
-3 4 15 -8.09489 31.0962 1
3 4 -15 11.9622 24.8821 5
-3 -4 15 1.90734 20.6797 1
3 4 -14 72.5241 41.4823 3
-3 4 14 28.6975 28.6784 1
-3 -4 14 11.4185 20.1255 1
3 4 -14 23.7733 23.5426 5
-3 4 14 -17.174 28.9035 7
3 4 -14 34.4624 19.0352 2
3 -4 -13 61.552 22.7541 3
3 4 -13 39.4971 19.087 2
3 -4 -13 42.5795 17.0378 6
-3 4 13 27.8195 32.6723 7
-3 -4 13 29.0127 19.556 1
3 4 -13 96.7927 37.5711 3
3 4 -13 55.4938 22.9276 5
-3 4 13 66.2187 27.8314 1
3 4 -12 175.131 23.0116 2
-3 -4 12 115.269 22.3485 1
3 4 -12 203.43 38.4882 3
3 -4 -12 127.353 19.3449 6
3 4 -12 225.146 23.0842 7
-3 4 12 169.187 27.1367 1
3 4 -12 196.859 25.8384 5
3 -4 -12 124.862 25.0495 3
-3 4 12 140.469 36.4229 7
3 4 -11 457.98 34.5463 7
3 -4 -11 323.717 34.1768 3
3 4 -11 401.999 31.8352 2
-3 -4 11 324.073 33.8462 2
3 4 -11 338.515 42.5407 3
-3 4 11 404.899 47.97 7
-3 4 11 340.437 36.1733 1
3 4 -11 435.078 34.9552 5
3 -4 -11 301.034 29.4387 6
-3 -4 11 318.798 30.8976 1
3 -4 -10 364.671 34.4339 3
3 4 -10 378.788 42.7458 3
3 -4 -10 349.186 30.1244 6
-3 4 10 471.011 49.7638 7
-3 4 10 355.503 36.9187 1
3 4 -10 457.896 35.7283 5
3 4 -10 462.005 33.245 2
-3 -4 10 318.324 34.0271 2
3 -4 -10 390.78 34.9003 1
-3 -4 10 283.989 31.2392 1
3 4 -10 494.988 37.4958 7
-3 4 10 434.386 38.4267 3
3 4 -9 391.675 35.9418 7
3 -4 -9 353.187 29.1776 6
-3 4 9 363.13 47.6323 7
-3 -4 9 427.076 30.468 1
-3 4 9 342.913 34.4481 1
-3 -4 9 364.145 33.3463 2
3 4 -9 348.471 32.9262 5
3 4 -9 298.476 39.8531 3
3 4 -9 371.804 31.3798 2
3 -4 -9 385.674 32.7589 3
3 -4 -9 412.755 33.4303 1
-3 4 9 335.928 35.1114 3
3 -4 -8 291.049 24.4081 6
-3 4 8 276.722 26.259 6
3 4 -8 385.952 35.2093 7
-3 4 8 336.549 30.3854 1
-3 -4 8 298.665 29.0189 2
3 4 -8 314.023 27.9282 5
-3 -4 8 258.102 24.3639 1
3 4 -8 320.378 27.2881 2
-3 4 8 340.419 31.0628 3
-3 4 8 261.002 42.5852 7
3 4 -7 113.941 30.2371 7
-3 -4 7 111.887 18.8319 2
3 -4 -7 116.23 14.0259 6
-3 4 7 141.864 20.1106 1
-3 4 7 125.327 20.8952 3
3 4 -7 161.067 18.7322 5
3 4 -7 126.537 17.5802 2
-3 4 7 79.3517 32.9557 7
-3 4 7 142.493 16.1104 6
-3 -4 7 148.713 14.2863 1
3 -4 -6 219.625 19.0217 6
-3 4 6 251.478 20.5072 6
-3 4 6 235.782 36.0379 7
-3 4 6 246.749 24.823 3
3 4 -6 218.961 21.7306 5
-3 -4 6 214.237 23.173 2
-3 4 6 268.029 24.433 1
3 4 -6 261.953 22.328 2
-3 -4 6 189.67 17.7855 1
3 4 -6 236.327 34.3697 7
-3 4 5 319.698 39.103 7
3 -4 -5 298.907 23.8293 6
-3 -4 5 255.888 27.5949 2
-3 4 5 380.161 25.2712 6
-3 -4 5 276.066 22.4464 1
-3 4 5 332.798 29.1182 1
-3 4 5 410.807 29.5894 3
3 4 -5 327.828 26.6143 5
3 4 -5 364.741 27.2409 2
-3 4 5 311.608 22.3263 4
3 4 -5 322.892 34.4835 7
-3 4 4 240.448 33.5013 7
3 4 -4 253.929 21.7955 5
-3 -4 4 235.085 17.1404 1
3 4 -4 206.431 25.6725 7
3 -4 -4 269.928 26.7814 7
-3 4 4 252.592 19.9139 6
-3 4 4 265.02 23.0109 3
-3 -4 4 228.658 23.5018 2
3 -4 -4 233.114 19.0222 6
3 4 -3 383.569 33.9547 6
-3 4 3 329.122 25.3164 6
3 4 -3 298.483 29.7891 7
3 4 -3 355.962 27.6402 5
-3 -4 3 254.404 27.5241 2
-3 4 3 329.18 36.8533 7
-3 4 3 357.013 27.7619 3
3 -4 -3 378.351 32.2895 7
-3 4 2 681.612 58.1602 7
-3 4 2 788.992 49.2417 6
3 4 -2 735.267 54.5542 6
-3 -4 2 654.105 49.4113 5
-3 -4 2 584.655 50.68 2
3 -4 -2 725.801 53.9363 7
-3 4 2 687.958 49.6259 3
-3 4 1 1531.1 97.7598 3
3 4 -1 1555.74 100.9 6
-3 4 1 1770.19 98.3784 6
3 -4 -1 1209.62 98.0719 1
-3 -4 1 1424.94 95.1965 1
-3 -4 1 1352.26 97.3165 5
-3 -4 1 1244.62 98.9199 2
3 -4 -1 1577.02 102.368 7
-3 4 0 2504.88 140.721 6
3 -4 0 2319.03 143.552 7
-3 -4 0 1971.93 138.581 5
-3 -4 0 1764.11 140.106 2
3 4 0 2161.8 141.989 6
-3 4 0 2126.14 138.934 3
-3 -4 0 2015.02 137.562 1
3 4 1 1219.1 86.8895 6
3 -4 1 1508.13 89.0496 7
-3 -4 -1 1317.99 83.9854 1
3 4 1 1193.13 83.4032 1
-3 -4 -1 1174.5 83.842 5
-3 4 -1 1222.33 91.967 7
3 -4 2 109.609 17.1487 7
-3 -4 -2 104.398 12.6406 6
3 4 2 60.9202 13.1822 6
-3 -4 -2 121.395 11.4458 1
3 4 2 66.3138 9.23708 1
3 -4 2 78.7052 12.4207 5
-3 4 -2 21.8757 20.8457 7
-3 -4 -3 1263.98 87.0238 6
3 4 3 1462.32 89.4487 6
-3 4 -3 1367.51 94.5286 7
3 -4 3 1130.2 87.4498 5
3 4 3 1224.72 86.1901 1
3 4 3 1327.5 86.666 4
-3 -4 -4 3173.49 207.553 6
3 4 4 3316.59 209.17 6
3 4 4 2970.16 206.941 1
-3 4 -4 3083.73 212.611 7
3 4 4 3183.67 206.313 4
3 -4 4 2918.78 208.485 5
3 4 5 4063.8 288.944 1
-3 4 -5 4191.7 293.471 7
3 -4 5 4177.73 290.767 5
-3 -4 -5 4338.56 289.067 6
3 -4 5 4411.66 288.344 2
-3 4 -5 4481.38 288.823 3
3 -4 5 4612.13 290.743 7
3 4 5 4522.56 290.861 6
-3 4 -6 1542.61 111.948 7
-3 -4 -6 1469.4 106.894 6
3 4 6 1730.47 109.662 6
3 -4 6 1712.74 109.018 7
3 -4 6 1357.84 109.016 5
3 4 6 1880.39 111.496 3
3 -4 6 1425.13 105.982 2
3 4 6 1503.54 107.506 1
-3 4 -6 1769.88 107.625 3
-3 -4 -7 543.084 41.4413 6
3 4 7 555.136 44.6357 6
-3 4 -7 617.591 42.7894 3
3 -4 7 516.42 39.5487 2
3 4 7 448.742 41.5845 1
3 -4 7 597.574 43.3953 7
3 4 7 676.923 47.1748 3
-3 4 -7 578.796 47.6161 7
3 -4 8 121.182 19.3204 7
3 4 8 154.637 25.0749 3
3 4 8 98.9072 17.5063 1
-3 4 -8 121.067 19.4993 3
-3 -4 -8 133.312 17.5308 6
3 -4 8 108.329 13.5889 2
-3 4 -8 115.685 21.9156 5
-3 4 -8 168.813 23.9967 7
3 -4 9 15.6001 14.9709 7
-3 4 -9 38.6273 19.0741 3
-3 -4 -9 15.8113 15.2913 6
-3 4 -9 20.1497 18.9461 5
3 -4 9 31.7671 10.4534 2
3 4 9 10.7163 16.0897 1
-3 4 -9 66.1576 22.0089 7
3 4 9 47.7567 22.8527 3
3 -4 10 61.0569 17.7953 7
3 4 10 53.4166 18.4868 1
-3 4 -10 81.0977 21.5583 3
-3 4 -10 80.2403 22.1097 5
3 4 10 96.2056 25.9035 3
3 -4 11 14.2043 17.5655 7
-3 4 -11 35.4094 22.3066 3
-3 4 -11 19.9476 21.6663 5
3 4 11 -2.94983 20.4023 1
-3 4 -12 4.7683 25.1554 3
3 4 12 12.7698 20.8248 1
3 -4 12 13.0954 18.4306 7
-3 4 -12 1.03422 23.036 5
3 -4 13 -9.74017 21.0362 7
3 4 13 34.4415 23.457 1
-3 4 -13 45.7328 25.1277 5
-3 4 -13 4.08791 26.9513 3
3 -4 14 -13.931 22.0715 7
-3 4 -14 74.5506 32.6649 3
3 4 14 4.95528 23.3148 1
-3 4 -14 -12.5834 28.4005 5
3 -4 15 -7.91184 23.8407 7
3 -4 15 1.75786 34.5935 1
-3 4 -15 -17.4341 31.5301 3
3 4 15 23.9074 25.7947 1
-3 4 -15 -22.7315 29.5688 5
3 4 16 27.005 28.5978 1
-3 4 -16 44.7234 34.8204 3
3 -4 16 -19.7523 23.3729 7
-3 4 -16 8.71838 31.0383 5
3 -4 16 3.692 36.3302 1
3 -4 17 17.9288 22.9913 7
-3 -5 18 5.01261 25.6944 1
-3 -5 17 25.1176 25.5039 1
3 5 -17 -51.2564 55.5996 3
-3 -5 16 21.7041 23.2288 1
3 5 -16 -8.30103 28.7988 5
3 5 -16 -17.9068 52.3676 3
3 5 -15 57.4032 47.5213 3
-3 -5 15 2.5146 19.7229 1
-3 5 15 17.303 32.8657 1
3 5 -15 10.3193 27.1931 5
-3 5 14 -32.9621 51.6338 7
-3 -5 14 -8.85505 19.5321 1
3 5 -14 34.816 42.8992 3
3 5 -14 13.1113 25.4752 5
-3 -5 13 14.2091 18.4459 1
-3 5 13 12.0476 28.3067 1
3 5 -13 11.3924 37.1897 3
3 5 -13 13.5246 23.4259 5
-3 5 12 24.4233 61.7629 7
-3 5 12 59.0205 27.9708 1
-3 -5 12 42.954 17.5069 1
3 5 -12 30.4787 19.4745 2
3 -5 -12 51.6181 16.8041 6
3 5 -12 37.4076 34.8166 3
3 5 -12 27.362 22.4285 5
-3 -5 12 18.1633 21.227 2
3 5 -12 55.1245 25.6283 7
3 5 -11 112.891 21.1517 2
-3 5 11 93.5846 26.0173 1
3 -5 -11 108.602 17.7239 6
3 5 -11 109.26 34.7671 3
-3 5 11 37.6235 63.8591 7
3 5 -11 130.136 28.4791 7
3 5 -11 116.908 23.4907 5
-3 -5 11 123.177 24.2029 2
-3 -5 11 106.232 17.6389 1
3 -5 -10 72.0259 15.871 6
-3 5 10 57.1274 62.8714 7
-3 5 10 103.79 22.7103 6
-3 5 10 101.964 25.2748 1
-3 -5 10 70.871 22.1839 2
3 5 -10 55.9223 29.3038 3
3 5 -10 114.712 21.9888 5
-3 -5 10 76.9631 15.3181 1
-3 5 9 22.6121 20.5141 1
-3 -5 9 41.5621 18.7565 2
3 -5 -9 24.1854 13.6411 6
-3 -5 9 18.3505 12.1651 1
-3 5 9 -23.65 62.3396 7
3 5 -9 33.5592 16.7338 5
-3 5 9 24.5337 25.2727 3
-3 5 9 40.9186 18.7569 6
3 5 -9 54.989 28.5838 7
-3 5 8 75.5964 17.1899 6
-3 5 8 56.8964 57.3565 7
-3 5 8 106.031 22.0529 1
-3 5 8 121.094 25.452 3
3 -5 -8 76.7675 15.0437 6
3 -5 -8 104.484 19.1298 1
3 5 -8 100.734 30.7311 7
-3 -5 8 86.7733 20.6677 2
-3 -5 8 73.5512 13.2739 1
3 -5 -7 588.226 45.6953 6
-3 5 7 652.966 51.8003 1
3 -5 -7 611.896 48.5387 1
-3 -5 7 573.261 50.733 2
3 5 -7 640.689 49.1613 5
3 5 -7 762.098 63.3695 7
-3 5 7 884.212 54.0048 3
-3 -5 7 540.673 44.7021 1
-3 5 7 765.368 48.4194 6
-3 -5 6 641.654 47.7387 1
3 -5 -6 652.482 48.7819 6
-3 5 6 759.873 50.808 6
3 5 -6 802.105 65.866 7
-3 5 6 700.466 54.2303 1
3 5 -6 728.648 51.967 5
-3 -5 6 600.847 53.0888 2
3 -5 -6 703.365 52.2393 1
-3 5 6 675.949 46.5393 4
-3 5 6 898.823 56.111 3
-3 5 6 992.102 83.9446 7
3 -5 -5 691.882 51.6788 6
-3 5 5 827.182 53.7193 6
3 -5 -5 687.955 54.1574 1
3 5 -5 760.466 55.0986 5
-3 -5 5 678.362 55.9854 2
-3 5 5 842.79 57.3887 3
-3 5 5 931.029 81.319 7
3 5 -5 609.867 63.2567 7
-3 5 4 882.162 61.7808 6
3 -5 -4 790.177 60.1354 6
-3 -5 4 942.111 58.4088 1
-3 5 4 736.662 81.0487 7
3 -5 -4 853.222 62.3914 1
-3 5 4 936.744 64.478 3
-3 -5 4 754.294 63.8012 2
3 5 -4 699.348 68.0524 7
-3 -5 3 864.447 58.0311 1
-3 -5 3 808.335 63.9328 2
-3 5 3 893.924 61.9611 6
3 -5 -3 794.962 62.0172 1
-3 5 3 863.441 80.8015 7
3 5 -3 714.406 66.2199 7
-3 5 3 1001.28 64.303 3
3 5 -2 423.376 39.6195 6
3 -5 -2 375.23 32.8724 1
-3 5 2 422.224 33.2005 6
-3 -5 2 419.352 32.8207 5
3 -5 -2 538.383 39.5031 7
-3 -5 2 418.078 28.3423 1
-3 -5 2 374.973 34.0999 2
-3 5 2 440.273 54.3272 7
3 5 -2 279.954 36.3337 7
-3 5 2 456.241 34.5141 3
3 5 -1 353.096 34.7032 6
-3 5 1 409.394 30.8357 6
3 -5 -1 330.461 29.7294 1
-3 -5 1 345.792 28.8515 5
-3 -5 1 339.5 30.5664 2
-3 -5 1 349.043 25.2753 1
-3 5 1 403.722 30.6322 3
3 -5 -1 405.331 34.642 7
3 5 -1 321.61 33.3411 7
-3 5 0 487.179 32.0348 6
3 5 0 445.126 34.2014 6
3 -5 0 386.57 34.0918 7
-3 -5 0 311.315 28.6482 2
-3 -5 0 297.962 26.0332 5
-3 -5 0 311.149 24.5799 1
3 5 1 431.963 36.3454 6
-3 5 -1 625.101 37.8989 6
-3 5 -1 596.666 53.3304 7
-3 -5 -1 359.119 29.6959 5
3 -5 1 415.31 36.4994 7
-3 -5 -1 368.112 29.5114 1
3 5 2 208.858 25.0066 6
3 5 2 218.312 18.5249 1
3 -5 2 172.219 19.3025 5
3 -5 2 224.123 25.3845 7
-3 -5 -2 210.983 18.9559 1
-3 -5 -3 184.157 17.7171 1
-3 -5 -3 156.876 18.2444 6
3 5 3 173.177 21.5035 6
-3 5 -3 170.207 35.737 7
3 5 3 173.872 16.3481 1
3 -5 3 132.734 17.3614 5
3 5 4 48.4873 11.0181 1
-3 -5 -4 31.1218 12.8711 6
-3 5 -4 10.737 33.996 7
3 5 4 60.3751 17.4675 6
3 -5 4 43.8773 13.772 5
-3 -5 -4 39.9107 13.6953 1
3 5 4 32.0483 10.957 4
3 -5 5 44.2836 17.5876 7
-3 5 -5 24.4568 29.5358 7
-3 -5 -5 37.9318 14.1989 6
3 -5 5 41.798 15.7064 5
3 5 5 41.6655 12.8283 1
3 -5 5 59.0731 12.3693 2
3 5 5 49.6795 10.8925 4
3 -5 6 8.59539 11.7602 2
-3 -5 -6 2.87534 14.0844 6
-3 5 -6 0.66998 15.8322 3
3 -5 6 -9.51344 17.7719 5
3 -5 6 5.20512 16.5372 7
3 5 6 -3.04532 12.0297 1
-3 5 -6 36.7672 28.8302 7
-3 -5 -7 14.6502 15.2374 6
3 -5 7 -6.0686 12.2321 2
-3 5 -7 30.5425 18.5487 3
-3 5 -7 25.9871 28.1398 7
3 -5 7 -11.1935 17.9374 5
3 5 7 -8.25047 14.0349 1
3 -5 7 -23.1421 19.8829 7
3 5 7 -3.38871 22.7764 3
-3 5 -8 90.0934 22.6973 3
-3 -5 -8 56.8108 17.1713 6
3 -5 8 57.8549 20.0442 7
3 5 8 94.0706 27.228 3
3 -5 8 49.3754 12.9351 2
3 5 8 47.4798 16.5358 1
-3 5 -8 86.5292 28.8575 7
3 -5 9 7.93703 11.9816 2
-3 5 -9 48.3021 26.9606 7
3 -5 9 0.85412 21.1623 7
-3 5 -9 49.5141 24.7872 3
3 5 9 32.4033 17.2015 1
3 -5 10 -22.2992 21.1667 7
-3 5 -10 25.5379 26.8129 3
-3 5 -10 5.97379 25.8795 7
3 -5 10 4.50556 12.3706 2
3 5 10 20.6413 18.3562 1
-3 5 -11 25.5689 30.0954 3
3 -5 11 26.981 21.0726 7
3 5 11 8.16331 21.2318 1
3 -5 12 78.3867 22.5507 7
3 5 12 41.9156 22.8824 1
3 5 12 70.1392 32.1174 6
-3 5 -12 73.3184 33.7532 3
-3 5 -12 52.9069 29.5469 5
3 -5 13 51.51 22.4009 7
-3 5 -13 63.5686 34.3626 3
-3 5 -13 11.5036 31.2421 5
3 5 13 30.7001 24.8699 1
-3 5 -14 42.5298 36.4369 3
-3 5 -14 55.4951 32.8424 5
3 5 14 41.6168 26.5572 1
3 -5 14 34.6238 23.0009 7
3 -5 15 41.1985 24.3362 7
-3 5 -15 44.1668 38.4218 3
-3 5 -15 5.42267 34.5026 5
3 -5 15 40.9397 36.2387 1
3 5 15 62.7516 28.0637 1
3 -5 16 31.3017 25.0106 7
3 -5 16 30.6026 38.8903 1
-3 -6 16 5.40001 20.9923 1
3 6 -16 -20.5574 53.1673 3
3 6 -15 42.5163 52.7082 3
-3 -6 15 0.72202 20.4788 1
3 6 -15 30.9825 27.3067 5
3 6 -14 16.538 46.9472 3
-3 -6 14 16.0362 19.2301 1
3 6 -14 54.1136 26.9288 5
-3 6 14 10.4174 34.6493 1
-3 6 13 53.8392 30.0703 1
3 6 -13 54.4866 43.0846 3
-3 6 13 -10.6368 94.8672 7
3 6 -13 30.8534 24.6814 5
-3 -6 13 15.5715 18.0701 1
-3 -6 13 21.8971 24.7845 2
-3 6 12 112.833 99.2048 7
-3 6 12 70.5136 31.4946 1
3 6 -12 55.9401 37.9792 3
3 6 -12 78.9725 25.0629 5
-3 -6 12 16.2608 24.6875 2
-3 -6 12 54.5276 17.247 1
-3 -6 11 48.6034 15.4895 1
-3 6 11 28.9176 28.272 1
3 6 -11 28.2086 23.1785 5
3 -6 -11 52.9026 18.1908 6
3 6 -11 13.817 33.9983 3
-3 6 11 39.4914 104.239 7
-3 -6 11 36.0505 24.2379 2
-3 6 11 62.6109 27.6762 6
3 6 -11 95.7633 35.101 7
3 6 -10 99.6795 33.6873 7
-3 6 10 16.2414 25.1779 1
-3 -6 10 32.598 13.473 1
-3 6 10 74.8114 24.7773 6
3 6 -10 39.8671 29.1012 3
3 -6 -10 37.677 16.1658 6
3 6 -10 46.2831 20.4773 5
-3 -6 10 33.2902 23.4117 2
-3 6 9 -5.06213 22.8847 1
-3 6 9 51.7313 21.8184 6
-3 -6 9 29.2763 12.2944 1
3 6 -9 11.6968 19.2177 5
3 -6 -9 22.6367 14.4531 6
-3 -6 9 4.23304 21.8897 2
3 6 -9 77.4887 35.6654 7
-3 -6 8 79.4578 12.8328 1
-3 6 8 113.661 31.5613 3
3 -6 -8 81.8998 15.1672 6
-3 6 8 50.2378 84.9685 7
-3 6 8 65.4684 19.8256 6
-3 6 8 72.077 25.0472 1
3 6 -8 48.7661 21.4609 5
-3 -6 8 79.9982 22.4561 2
3 6 -8 71.4909 37.2572 7
-3 -6 7 122.021 24.3304 2
-3 6 7 216.071 82.8591 7
-3 6 7 196.658 31.5725 3
3 -6 -7 131.303 17.1687 6
3 6 -7 132.778 40.1731 7
-3 6 7 113.353 21.3276 6
-3 -6 7 116.129 14.0123 1
3 -6 -7 142.654 21.6922 1
3 6 -7 111.671 24.2711 5
3 6 -6 225.16 43.5396 7
-3 6 6 273.573 27.5248 6
-3 6 6 320.064 34.9834 3
-3 -6 6 250.222 30.463 2
3 -6 -6 279.786 27.7023 1
3 -6 -6 238.611 23.5155 6
-3 6 5 534.662 42.7657 3
3 6 -5 305.178 46.1805 7
-3 6 5 378.979 34.5509 6
-3 -6 5 433.384 28.8162 1
-3 6 5 555.746 83.4286 7
3 -6 -5 337.611 33.9238 1
-3 -6 5 345.122 37.0555 2
3 6 -5 228.824 55.0263 6
3 6 -4 373.753 49.4204 7
-3 6 4 567.76 40.5665 6
-3 -6 4 476.964 33.5772 1
3 -6 -4 449.773 38.8191 1
-3 -6 4 438.67 41.1921 2
3 6 -4 253.685 56.1496 6
-3 6 4 855.045 85.2542 7
-3 6 4 651.493 45.9218 3
-3 -6 3 83.9032 20.1878 2
3 6 -3 52.3669 26.0592 7
-3 6 3 148.854 24.2595 3
-3 6 3 118.807 59.4085 7
3 -6 -3 83.798 16.4297 1
-3 -6 3 96.5023 9.54754 1
-3 -6 3 89.7562 17.5915 5
-3 6 3 86.3043 18.8373 6
3 6 -3 22.8689 33.0486 6
-3 6 2 58.6897 50.0358 7
-3 6 2 47.0204 20.5935 3
-3 -6 2 42.2789 17.0302 2
-3 -6 2 26.2676 7.04276 1
3 6 -2 -2.72792 27.9131 6
3 -6 -2 34.9478 15.0831 1
-3 6 2 12.4938 18.1449 6
-3 -6 2 22.7827 14.3626 5
3 -6 -2 75.0001 22.3454 7
3 6 -2 38.7871 23.2879 7
-3 6 1 889.853 52.7922 6
-3 -6 1 618.491 46.2795 5
-3 -6 1 596.971 48.0735 2
-3 -6 1 586.724 43.0867 1
3 -6 -1 625.103 47.8651 1
-3 6 1 863.955 51.4388 3
3 6 -1 541.965 52.8632 7
3 -6 -1 799.558 53.9583 7
3 -6 0 1558.23 97.3026 1
-3 6 0 2096.03 101.776 6
3 6 0 530.764 104.024 6
-3 -6 0 1278.65 94.2153 5
-3 -6 0 1293 96.4551 2
-3 -6 0 1405.62 93.1293 1
3 -6 0 1646.1 101.176 7
3 6 0 1190.17 100.892 7
-3 -6 -1 906.252 71.3685 5
3 -6 1 1265.2 79.4934 7
-3 6 -1 1577.05 81.2448 6
-3 -6 -1 1080.55 71.5736 1
-3 -6 -1 900.058 73.5627 2
-3 6 -1 1904.32 112.044 7
3 6 1 868.204 78.4328 7
-3 -6 -2 367.218 26.839 1
3 -6 2 280.422 27.0021 5
-3 -6 -2 297.973 25.481 5
-3 6 -2 622.563 40.049 6
3 -6 2 173.124 33.6081 7
-3 6 -2 766.135 69.0443 7
3 6 3 152.588 17.6227 1
-3 -6 -3 124.021 16.6496 1
-3 -6 -3 129.069 17.4424 6
3 -6 3 103.44 16.6204 5
-3 -6 -4 331.242 29.7458 6
3 6 4 353.174 29.5885 1
3 -6 4 309.532 30.3742 5
3 6 4 383.37 29.5502 4
-3 -6 -4 305.314 29.5774 1
-3 -6 -5 389.978 35.6978 6
3 6 5 518.505 36.2681 1
3 -6 5 397.456 40.2939 7
3 -6 5 437.298 37.1989 5
-3 -6 -5 398.356 36.7441 1
3 6 5 479.01 34.1037 4
3 -6 5 387.985 34.6885 2
3 -6 6 87.399 24.2901 7
3 -6 6 110.238 18.1373 2
-3 -6 -6 99.9535 18.7261 6
3 6 6 160.108 19.2675 1
3 -6 6 88.4271 20.5899 5
3 6 6 143.341 15.1122 4
3 -6 7 103.103 18.1164 2
-3 6 -7 117.663 25.7594 3
3 6 7 117.55 19.0381 1
3 -6 7 118.874 23.9491 7
-3 6 -7 178.636 46.3249 7
3 -6 8 205.548 28.2479 7
3 6 8 147.061 23.3099 1
3 -6 8 176.529 21.308 2
-3 6 -9 222.74 35.0309 3
3 6 9 177.402 32.7336 6
3 -6 9 143.657 26.8321 7
3 6 9 126.79 23.731 1
3 -6 9 145.072 19.868 2
-3 6 -10 78.4258 33.8577 3
3 -6 10 27.8591 14.7168 2
3 6 10 97.4281 30.6161 6
3 6 10 52.1588 21.3877 1
3 -6 10 71.5864 24.2366 7
3 -6 11 10.3353 23.0609 7
3 6 11 29.1361 21.9612 1
-3 6 -11 31.7113 38.6212 3
3 6 11 -9.23806 32.0148 6
3 -6 11 17.3118 15.0337 2
3 -6 12 4.11974 23.9507 7
-3 6 -12 1.33543 41.426 3
3 6 12 -4.24018 33.7809 6
3 6 12 56.8704 24.1196 1
-3 6 -13 28.1018 42.9819 3
3 -6 13 23.3954 24.4033 7
3 6 13 52.3018 39.5105 6
3 6 13 13.152 25.2009 1
-3 6 -14 42.0938 44.1075 3
3 -6 14 -3.00151 24.8406 7
3 6 14 2.5659 26.3068 1
3 -6 15 -20.421 26.1983 7
3 -6 16 -18.4811 24.8604 7
3 7 -15 147.407 57.0914 3
3 7 -14 12.6512 46.5571 3
-3 -7 14 2.16229 25.6746 2
-3 7 13 28.2426 34.999 1
3 7 -13 27.9445 45.3147 3
3 7 -13 20.0137 28.4723 5
-3 -7 13 10.2895 26.7449 2
-3 -7 13 12.5062 17.1707 1
-3 -7 12 2.02045 15.5337 1
3 7 -12 -34.0907 41.5014 3
-3 7 12 6.63754 33.3462 1
3 7 -12 -3.43627 27.3987 5
-3 -7 12 -8.12667 26.3264 2
-3 -7 11 17.866 14.268 1
3 7 -11 -17.6258 37.2355 3
-3 7 11 35.2928 31.3325 6
3 7 -11 -12.4654 26.9843 5
-3 7 11 45.1988 31.7529 1
-3 -7 11 -11.651 26.641 2
3 7 -10 121.176 40.9503 7
-3 7 10 63.7017 31.9908 1
-3 -7 10 50.2059 26.7623 2
-3 -7 10 42.8093 13.574 1
-3 7 10 62.3776 30.3594 6
-3 -7 9 59.9549 25.5804 2
-3 7 9 48.993 27.6015 6
-3 -7 9 41.6956 12.9079 1
3 7 -9 98.7295 42.1426 7
3 -7 -9 67.8809 17.4974 6
3 -7 -8 18.8451 15.6 6
-3 -7 8 23.4392 11.4351 1
-3 -7 8 48.6055 24.7563 2
-3 7 8 29.7782 24.8817 6
3 7 -8 35.1318 40.3148 7
3 -7 -7 10.7443 14.6062 6
-3 7 7 14.91 24.0203 6
-3 -7 7 11.0414 23.7554 2
-3 -7 7 6.10725 9.98268 1
3 7 -7 -19.2682 43.269 7
-3 7 7 -11.8032 116.963 7
-3 -7 6 34.6126 9.74147 1
-3 -7 6 27.8876 22.3617 2
3 7 -6 -23.8839 42.3516 6
3 7 -6 -61.4412 46.4806 7
-3 7 6 10.3162 23.4257 6
-3 7 6 38.1674 99.6473 7
-3 7 6 23.3807 34.7126 3
-3 -7 5 36.1925 8.95846 1
-3 7 5 -40.6103 97.2726 7
3 7 -5 36.5329 39.5939 7
-3 -7 5 28.8836 23.1686 2
-3 7 5 26.0399 32.026 3
-3 7 5 -2.76939 23.1805 6
3 -7 -5 40.1808 17.7991 1
-3 7 4 14.174 82.5133 7
3 7 -4 87.8025 39.4343 7
-3 7 4 102.192 32.8627 3
-3 -7 4 24.5147 20.9323 2
3 7 -4 36.4307 41.6313 6
-3 7 4 54.4821 24.0469 6
3 -7 -4 43.5182 17.1344 1
-3 -7 4 55.0361 8.74748 1
-3 -7 3 58.3112 9.4577 1
3 7 -3 49.7529 34.1215 7
-3 7 3 115.317 29.4022 3
-3 -7 3 69.5575 21.4059 2
-3 7 3 36.2474 24.2279 6
3 -7 -3 77.7286 18.1928 1
-3 -7 3 93.7975 18.6177 5
3 7 -2 48.1364 30.1737 7
-3 7 2 181.656 31.2045 3
-3 -7 2 119.722 20.8763 2
-3 7 2 97.2923 25.4975 6
-3 -7 2 68.7824 10.111 1
3 -7 -2 77.8289 18.1505 1
-3 -7 2 92.2841 17.3498 5
-3 7 2 135.894 73.8535 7
-3 7 1 291.6 33.1034 6
3 -7 -1 163.449 21.7935 1
-3 7 1 264.838 31.4231 3
3 7 -1 145.255 34.6289 7
-3 -7 1 139.692 21.6938 2
-3 -7 1 123.443 18.5872 5
-3 -7 1 129.159 14.3489 1
3 -7 0 113.572 30.8401 7
-3 -7 0 152.98 18.6357 5
-3 -7 0 164.812 22.7088 2
-3 7 0 287.15 34.1999 6
3 -7 0 187.778 23.7793 1
3 7 0 204.636 35.4631 7
-3 -7 0 162.73 17.0819 1
-3 7 0 325.223 30.9091 3
3 7 1 181.847 34.8443 7
3 -7 1 104.945 29.3163 7
3 -7 1 223.092 23.4713 1
-3 -7 -1 133.436 16.7394 5
-3 -7 -1 152.532 16.8941 1
-3 -7 -1 149.394 21.3674 2
-3 7 -1 259.756 34.0761 6
-3 -7 -2 211.237 20.4129 1
-3 -7 -2 184.164 19.1832 5
3 -7 2 145.154 31.1399 7
-3 7 -3 268.244 36.5118 6
-3 -7 -3 130.221 18.9927 1
3 7 4 113.664 19.8553 1
3 7 4 77.5145 19.9357 4
-3 -7 -4 118.303 18.2168 1
3 7 5 86.4744 19.2191 1
3 -7 5 98.0962 24.8076 7
-3 -7 -5 80.5679 19.3154 1
3 7 5 83.544 16.4153 4
3 -7 5 93.3192 17.5347 2
3 -7 6 42.8808 17.4703 2
3 7 6 24.6686 17.6971 1
3 -7 6 13.0358 22.138 7
3 7 6 21.4663 27.9748 6
-3 -7 -6 20.327 17.5572 1
3 7 6 38.535 13.6135 4
3 -7 7 21.6822 22.7385 7
3 7 7 34.3341 18.9101 1
3 -7 7 18.3646 17.6457 2
3 7 7 52.9614 28.2863 6
3 -7 8 52.736 24.2011 7
3 -7 8 5.94985 18.0956 2
3 7 8 15.7908 19.362 1
-3 7 -8 18.9399 32.8146 3
3 7 8 24.6297 30.8364 6
3 7 9 62.4296 34.3807 6
3 7 9 81.0867 22.4677 1
3 -7 9 72.6748 18.4534 2
3 -7 9 39.5992 25.2052 7
3 -7 10 50.954 26.2674 7
3 7 10 49.4363 22.6693 1
3 7 10 69.2331 33.9768 6
3 -7 10 77.7524 19.3396 2
3 -7 11 3.14947 23.8646 7
-3 7 -11 50.8667 48.9936 3
3 7 11 32.3438 23.4811 1
3 7 11 14.7732 37.4843 6
3 -7 12 37.3618 25.1758 7
3 7 12 5.77946 26.0275 1
-3 7 -12 22.9855 50.0177 3
3 7 12 43.1371 42.4411 6
3 7 13 -22.2376 26.7159 1
3 -7 13 -1.01071 24.419 7
3 -7 14 -11.7797 25.0276 7
3 -7 15 17.194 25.7584 7
3 8 -13 52.5144 46.9042 3
-3 -8 13 1.17966 28.8846 2
3 8 -12 -1.89265 42.5365 3
-3 8 12 28.5909 43.493 6
-3 -8 12 -30.1928 31.2802 2
-3 8 11 -32.0087 39.211 6
3 8 -11 1.77761 38.3886 3
-3 -8 11 13.0279 29.0047 2
-3 8 10 90.6429 38.2509 6
-3 -8 10 28.3956 12.737 1
-3 -8 10 45.8647 29.1743 2
-3 8 9 87.2989 36.0818 6
-3 -8 9 42.2847 12.6014 1
-3 -8 9 55.5832 27.4518 2
-3 -8 8 52.2474 27.9386 2
-3 -8 8 45.1886 12.214 1
-3 8 8 64.9578 33.9832 6
3 8 -8 50.7036 62.4001 6
-3 -8 8 79.128 13.2624 1
-3 -8 7 72.7129 27.0458 2
-3 -8 7 25.0878 10.4928 1
-3 -8 7 26.1026 10.2238 1
-3 8 7 68.7768 33.5566 6
-3 8 7 16.9682 7.12596 4
-3 -8 6 -1.11363 25.3867 2
-3 8 6 7.26597 31.4344 6
-3 -8 6 33.7887 9.52245 1
-3 8 5 52.9426 31.7145 6
-3 -8 5 34.7469 9.19733 1
-3 -8 5 2.1274 23.2673 2
-3 -8 4 3.03569 23.2429 2
-3 8 4 18.6996 41.0999 3
-3 8 4 26.1128 31.7863 6
-3 -8 4 10.899 8.6261 1
-3 -8 3 -6.83173 21.7131 2
-3 -8 3 5.67791 8.87149 1
-3 8 3 -1.26669 32.5315 6
-3 8 3 9.90373 38.7392 3
-3 -8 3 8.11761 18.4452 5
-3 8 2 50.2286 35.4423 3
-3 8 2 58.0392 33.5085 6
3 -8 -2 48.7273 18.432 1
-3 -8 2 32.2915 9.66377 1
-3 -8 2 29.8984 17.5704 5
-3 -8 2 39.9529 20.8475 2
-3 -8 1 76.0119 12.2431 1
-3 -8 1 116.812 22.6076 2
-3 -8 1 62.7901 17.4296 5
-3 8 1 114.155 35.4773 6
3 -8 -1 82.9993 19.649 1
-3 8 1 148.096 35.8734 3
-3 -8 0 57.3747 12.5954 1
3 -8 0 93.84 20.8424 1
-3 8 0 57.5385 36.207 6
-3 8 0 100.173 32.9992 3
-3 -8 0 57.2171 16.5141 5
3 -8 1 62.5384 20.3244 1
-3 -8 -1 35.8385 19.3387 2
-3 -8 -1 33.0543 13.0787 1
-3 -8 -1 53.6799 14.0388 5
3 -8 2 44.0387 20.7601 1
-3 8 -2 8.64145 34.9117 6
3 -8 2 15.1188 27.1011 7
-3 -8 -2 5.95111 11.7294 5
3 8 2 -9.80043 35.5723 6
-3 -8 -2 32.7566 14.2623 1
-3 8 -3 54.6529 38.0072 6
-3 -8 -3 27.3971 15.0943 1
-3 -8 -3 21.2356 11.4379 5
3 -8 3 52.3387 20.75 1
3 8 3 17.3583 35.8964 6
3 -8 4 104.685 19.1471 2
3 8 4 145.616 39.4314 6
3 8 4 76.7928 24.619 4
-3 -8 -4 123.231 19.7285 1
3 -8 5 169.733 27.2037 7
3 8 5 131.592 37.9038 6
-3 -8 -5 112.538 21.0192 1
3 8 5 99.4122 20.5128 4
3 -8 6 91.1589 27.4057 7
3 8 6 72.8565 23.1274 1
3 -8 6 91.1814 20.3479 2
3 8 6 102.196 39.2272 6
3 8 6 85.8149 17.6118 4
3 8 7 55.8487 22.3522 1
3 -8 7 51.4414 26.6613 7
3 -8 7 39.4737 20.8368 2
3 8 7 49.8359 37.9195 6
3 -8 8 5.67017 19.7856 2
3 -8 8 44.0798 25.804 7
3 8 8 33.6747 22.7411 1
-3 8 -8 17.8884 37.9358 3
3 8 8 -3.1 38.6476 6
3 -8 9 13.4504 25.8164 7
3 8 9 15.4143 22.7548 1
-3 8 -9 25.6855 44.9362 3
3 8 9 29.9911 39.3576 6
3 -8 9 27.7408 19.6246 2
3 8 10 3.30398 42.1329 6
3 8 10 1.07893 24.6694 1
-3 8 -10 60.6875 50.2833 3
3 -8 10 6.64632 25.9653 7
3 -8 11 4.3607 26.4021 7
3 8 11 13.6303 43.7024 6
3 8 11 20.5724 26.5026 1
3 -8 12 36.5069 27.7285 7
3 8 12 -40.9925 30.2423 1
3 -8 13 17.9655 28.0035 7
-3 9 12 33.5967 54.6482 6
-3 -9 12 9.64979 31.4229 2
3 9 -11 -32.3745 41.2215 3
-3 9 11 20.5507 51.5504 6
-3 -9 11 23.5861 31.2854 2
-3 9 10 8.00381 46.9557 6
-3 -9 10 18.258 31.8149 2
-3 9 9 15.6733 45.7415 6
-3 -9 9 39.0459 30.4583 2
-3 9 8 27.1773 42.4107 6
-3 -9 8 30.2379 28.2614 2
-3 9 7 15.3148 44.0362 6
-3 -9 7 69.4964 27.8694 2
-3 -9 6 16.8486 27.1131 2
-3 9 6 63.2589 42.1365 6
-3 -9 5 51.6425 27.6362 2
-3 9 5 161.325 45.4639 6
-3 -9 4 72.92 26.8 2
-3 9 4 181.301 46.8817 6
-3 9 3 68.1558 42.3223 6
-3 -9 3 77.048 11.3834 1
-3 -9 3 41.1289 23.9598 2
-3 -9 2 43.3638 23.516 2
-3 9 2 63.161 44.0402 6
3 9 -2 4.89565 56.7265 6
-3 -9 2 29.9475 10.766 1
-3 -9 1 15.2253 11.1921 1
-3 -9 1 13.0441 21.7061 2
-3 9 1 13.0984 44.7012 6
3 9 -1 -11.4294 52.5334 6
-3 -9 0 7.98069 19.9718 2
-3 9 0 34.2279 44.2603 6
3 9 0 -15.0159 47.0989 6
-3 -9 0 9.49445 12.1967 1
-3 9 0 2.75497 38.499 3
-3 9 -1 23.8847 37.1356 3
-3 9 -1 6.81376 44.7238 6
3 9 1 -2.05852 48.9319 6
-3 -9 -1 6.29381 13.239 1
-3 -9 -1 39.3832 20.3443 2
-3 9 -2 58.273 44.403 6
-3 -9 -2 30.838 14.7279 1
-3 -9 -2 5.12072 19.295 2
3 9 2 79.8309 45.9331 6
-3 9 -3 76.3341 44.3648 6
-3 -9 -3 -16.1402 15.873 1
3 9 3 23.1911 45.2133 6
-3 9 -4 -11.7902 45.7197 6
-3 -9 -4 -7.5052 17.4076 1
3 9 4 5.69466 46.0936 6
3 -9 4 14.7836 18.4552 2
3 9 4 -31.6331 28.2813 4
3 -9 5 -3.54819 18.0714 2
3 -9 5 1.27811 28.0337 7
-3 9 -5 20.1349 46.2786 6
3 9 5 -12.909 44.0759 6
-3 -9 -5 3.44514 18.0495 1
3 -9 6 -2.55278 29.021 7
3 -9 6 -2.95296 19.3516 2
-3 9 -6 40.8382 47.2429 6
3 9 6 -12.9219 44.3677 6
3 -9 7 11.8741 20.1148 2
3 -9 7 15.0388 30.869 7
3 9 7 22.4725 47.393 6
3 -9 8 45.6372 29.1825 7
-3 9 -8 28.4667 41.592 3
3 9 8 -14.897 47.4282 6
3 -9 8 -1.49398 21.1374 2
3 -9 9 10.9823 29.3421 7
3 9 9 15.8597 26.6064 1
3 9 10 37.6584 28.0082 1
-3 10 10 47.6434 61.3613 6
-3 10 9 50.6084 60.1506 6
-3 10 8 47.0635 56.3752 6
-3 10 7 -7.63401 56.4198 6
-3 -10 6 60.0336 28.8836 2
-3 10 6 5.7664 55.3647 6
-3 -10 5 -6.53831 27.2747 2
-3 10 5 11.4148 54.5872 6
-3 -10 4 20.9041 26.4809 2
3 10 -4 33.5621 71.3945 6
-3 10 4 42.1464 56.0575 6
-3 10 3 30.9938 54.2295 6
-3 -10 3 -21.5276 24.5601 2
-3 -10 2 44.005 25.2319 2
-3 10 2 1.92889 52.8893 6
3 10 -2 2.7273 66.5683 6
-3 10 1 -7.63624 54.5313 6
3 10 -1 -56.9964 68.2749 6
-3 -10 1 14.6006 23.5077 2
-3 -10 0 48.2995 23.2727 2
-3 10 0 78.8739 54.4837 6
3 10 0 85.9977 63.3406 6
-3 10 -1 80.6601 55.6982 6
-3 -10 -1 43.1138 22.4991 2
3 10 1 12.2019 60.2912 6
-3 -10 -2 33.867 21.5277 2
-3 10 -2 25.2397 55.827 6
3 10 2 89.822 58.6918 6
-3 10 -3 39.261 52.0949 6
3 -10 3 3.00472 19.9206 2
3 10 3 11.6489 56.087 6
3 -10 4 7.60119 21.1598 2
3 10 4 49.9802 57.5402 6
-3 10 -4 78.3555 53.1994 6
3 -10 5 17.038 21.5023 2
-3 10 -5 117.656 55.5676 6
3 -10 6 43.6898 21.73 2
-3 10 -6 9.10229 51.3238 6
-3 10 -7 110.198 54.4986 6
-3 11 7 -29.5847 71.1887 6
-3 11 6 -2.3108 71.2661 6
-3 11 5 -13.6234 69.8952 6
-3 11 4 -2.23577 67.7752 6
-3 11 3 18.022 66.849 6
-3 11 2 81.9292 67.7061 6
-3 11 1 15.2461 64.9322 6
-3 11 0 -21.1224 65.0308 6
-3 11 -1 -44.3984 62.7303 6
-3 11 -2 40.5289 64.2955 6
-3 11 -3 4.27446 63.2792 6
4 0 -18 88.9179 41.2468 3
-4 0 18 12.762 34.1604 1
4 0 -17 99.3162 37.2622 3
-4 0 17 1.49787 30.3528 1
4 0 -16 70.8102 35.7825 3
-4 0 16 25.3192 29.5419 1
4 0 -15 -6.134 30.6048 3
-4 0 15 6.57207 25.4639 1
4 0 -14 24.8979 17.3244 2
4 0 -14 24.4321 22.0168 6
-4 0 14 1.21062 22.9034 1
4 0 -13 50.1561 21.6597 6
-4 0 13 15.4924 21.704 1
4 0 -13 78.5356 18.4196 2
-4 0 12 1.00436 18.8905 1
4 0 -12 47.5262 16.2406 2
4 0 -11 182.583 20.61 2
4 0 -11 131.586 19.6608 1
-4 0 11 122.928 21.0521 1
4 0 -11 140.657 25.1809 3
4 0 -10 40.2703 18.7473 3
4 0 -10 25.6236 13.2698 1
-4 0 10 17.4505 14.0974 1
4 0 -10 48.3898 14.5026 2
4 0 -9 93.0961 19.7743 3
4 0 -9 124.483 16.455 2
-4 0 9 83.7922 16.3021 1
4 0 -9 126.668 15.0871 1
4 0 -8 618.021 52.6695 3
4 0 -8 785.86 50.8178 2
-4 0 8 635.555 50.6772 1
4 0 -8 710.093 49.5691 1
4 0 -7 2208.07 161.47 3
-4 0 7 2285.45 159.923 1
4 0 -7 2552.29 159.191 1
4 0 -6 1543.75 101.74 1
4 0 -6 1389.24 103.941 3
-4 0 6 1553.74 102.929 1
-4 0 5 17.4472 8.04919 1
4 0 -5 23.5682 10.5315 3
4 0 -5 15.0371 6.36003 1
4 0 -5 4.72322 9.05998 2
4 0 -5 18.891 4.65189 7
-4 0 4 24.2143 7.3042 1
4 0 -4 17.1918 7.84557 3
4 0 -4 15.2344 4.6932 7
4 0 -4 16.5511 5.75385 1
4 0 -4 18.6137 6.36292 4
4 0 -4 5.18121 7.23861 2
4 0 -3 481.426 35.5571 3
4 0 -3 464.039 34.0037 1
4 0 -3 531.917 35.3682 2
4 0 -2 135.84 10.4972 6
4 0 -2 140.04 12.6271 2
4 0 -2 146.43 12.0387 4
-4 0 1 1039.33 68.9559 6
4 0 -1 1018.51 68.8241 6
4 0 -1 1113.27 70.3694 2
-4 0 1 1003.35 69.8605 4
4 0 -1 1036.45 69.9065 4
-4 0 0 5783.21 378.962 6
4 0 0 5602.76 379.723 2
-4 0 0 5678.72 379.768 4
4 0 0 5891.38 378.976 6
-4 0 -1 4416.44 285.066 6
-4 0 -1 4009.57 284.901 2
4 0 1 4500.78 285.438 2
4 0 1 4451.83 285.115 6
-4 0 -1 4357.95 285.774 4
-4 0 -2 7395.87 485.624 6
4 0 2 7500.92 485.769 6
-4 0 -2 7050.82 484.989 2
4 0 2 7297.48 485.55 5
4 0 2 7846.95 485.471 2
4 0 3 3791.59 239.666 6
-4 0 -3 3619.71 238.13 2
-4 0 -3 3476.57 239.259 6
4 0 4 1720.98 113.893 3
-4 0 -4 1604.53 114.421 6
-4 0 -4 1714.86 112.686 2
-4 0 -4 1769.88 114.244 5
4 0 5 889.118 60.5468 3
-4 0 -5 840.228 61.3715 6
-4 0 -5 882.907 58.6634 2
-4 0 -5 955.665 61.0817 5
-4 0 -6 274.981 23.6397 6
-4 0 -6 298.583 22.8866 5
4 0 6 275.265 22.3358 3
-4 0 -7 1768.82 128.868 6
-4 0 -7 2033.17 128.703 5
4 0 7 1907.31 128.024 3
-4 0 -8 1829.27 136.333 6
4 0 8 2041.26 135.456 3
-4 0 -8 2153.42 136.269 5
4 0 9 1707.76 112.365 3
-4 0 -9 1423.28 113.014 6
4 0 9 1672.24 112.767 7
-4 0 -9 1809.71 113.709 5
-4 0 -10 87.492 18.6752 6
4 0 10 82.9198 15.7009 3
-4 0 -10 87.5888 17.1605 5
4 0 10 80.4992 15.2032 7
4 0 11 1.66548 15.2848 3
-4 0 -11 0.61438 3.63683 2
-4 0 -11 14.6024 17.2103 5
4 0 11 18.2489 15.1502 7
4 0 11 4.57241 18.9897 1
4 0 12 119.16 19.5142 7
4 0 12 51.778 18.481 3
-4 0 -12 105.439 21.2755 5
4 0 12 74.3609 23.4407 1
4 0 13 12.5987 16.5335 3
-4 0 -13 10.2325 19.6206 5
4 0 13 3.96543 22.8423 1
4 0 13 31.3378 18.0579 7
4 0 14 9.95275 17.7229 3
-4 0 -14 54.4299 22.9943 5
4 0 14 4.2572 25.5352 1
4 0 14 19.6536 19.7303 7
4 0 15 99.9673 24.1151 7
4 0 15 34.5447 24.55 1
-4 0 -15 121.592 26.7015 5
-4 0 -16 72.108 27.038 5
4 0 16 14.1303 28.682 1
-4 0 -17 35.6921 28.4589 5
4 0 17 49.0563 24.5589 7
-4 0 -18 -20.7505 30.2438 5
-4 -1 19 1.56628 32.5672 1
4 1 -18 30.5997 42.1535 3
4 -1 -18 9.86761 35.8714 3
-4 1 18 -1.74698 34.4265 1
-4 -1 18 11.9946 32.1941 1
4 1 -17 29.6966 38.8933 3
4 -1 -17 27.0044 34.22 3
-4 1 17 4.91105 32.8391 1
-4 -1 17 11.2154 29.5394 1
4 1 -16 36.84 37.4808 3
-4 1 16 12.1777 28.6583 1
-4 -1 16 1.3021 26.4166 1
4 1 -15 -3.33836 32.7304 3
-4 1 15 1.40669 27.1176 1
-4 -1 15 -1.21726 24.1528 1
4 1 -14 92.1748 33.2635 3
4 -1 -14 95.1051 20.904 6
-4 1 14 50.6427 27.367 1
-4 -1 14 54.9277 25.2975 1
4 1 -14 111.314 21.2355 2
4 -1 -13 275.24 26.8807 1
4 -1 -13 232.405 24.8119 6
-4 1 13 1.19025 29.6298 1
4 -1 -13 344.692 26.4265 2
4 -1 -13 255.7 32.1574 3
-4 -1 13 1.02731 28.0975 1
4 1 -13 273.259 24.7365 2
-4 1 12 286.199 30.5333 3
4 -1 -12 274.675 27.8243 6
4 -1 -12 338.291 29.8478 1
4 -1 -12 286.598 32.5105 3
4 -1 -12 377.934 29.302 2
4 1 -12 292.111 27.5169 2
-4 1 12 294.055 32.9013 1
4 -1 -11 432.794 35.3777 6
4 1 -11 439.476 35.3581 2
-4 1 11 387.38 38.0151 1
-4 -1 11 479.244 37.8783 1
4 -1 -11 464.929 36.6467 1
-4 1 11 398.989 37.65 3
4 -1 -11 438.851 39.7071 3
4 -1 -10 74.946 19.8422 3
-4 -1 10 74.6883 16.3519 1
4 -1 -10 96.5027 16.0963 1
4 1 -10 50.6932 13.9198 2
-4 1 10 39.2748 17.6238 3
4 -1 -10 74.9526 14.1211 6
-4 1 10 45.3675 16.9385 1
4 -1 -9 11.1666 15.2835 3
4 1 -9 6.55579 11.4607 2
4 1 -9 10.6583 17.5904 3
4 -1 -9 9.0564 10.2546 6
-4 1 9 13.3084 13.2665 1
4 1 -9 1.50971 11.3448 1
4 -1 -9 0.56343 11.5695 1
-4 -1 9 -3.1761 11.6284 1
-4 1 8 363.043 28.6703 1
4 -1 -8 272.343 24.759 6
4 1 -8 421.6 26.7972 1
4 1 -8 377.168 32.2161 3
4 1 -8 394.211 27.0633 2
-4 -1 8 262.752 26.2912 1
4 -1 -8 284.432 26.1346 1
4 -1 -8 275.913 28.5293 3
4 -1 -7 991.742 74.0828 6
-4 1 7 1199.51 77.3323 1
-4 -1 7 1079.73 75.6238 1
4 1 -7 1079.25 78.8087 3
4 -1 -7 1118.91 75.6253 1
4 -1 -7 1093.11 73.9347 4
4 -1 -7 1044.52 77.3561 3
4 1 -7 1210.55 75.0824 1
4 1 -6 1998.26 128.28 3
4 -1 -6 1807.92 123.747 6
-4 1 6 1957.68 126.629 1
-4 -1 6 1882.97 125.039 1
4 -1 -6 1906.34 125.273 1
4 1 -6 2005.71 124.41 1
4 -1 -6 1632.43 124.53 7
4 -1 -6 1820 126.415 3
4 1 -5 1659.57 114.154 3
4 -1 -5 1662.61 110.078 6
-4 -1 5 1750.24 111.581 1
-4 -1 5 1618.31 111.979 2
4 -1 -5 1735.83 111.78 1
4 -1 -5 1662.7 110.457 4
4 1 -5 1803.11 110.758 1
4 -1 -5 1806.23 111.69 7
4 -1 -5 1655.72 112.547 3
4 -1 -4 871.506 55.6862 3
-4 1 4 816.398 53.5704 7
4 -1 -4 879.855 54.5391 7
-4 -1 4 947.818 55.0354 1
4 -1 -4 672.427 52.7903 6
-4 -1 4 791.348 55.188 2
4 -1 -4 839.618 54.8302 1
4 1 -4 652.756 55.4959 2
4 1 -4 810.937 53.6255 1
4 -1 -4 866.227 53.9156 4
-4 1 4 760.799 55.3673 3
-4 1 3 1431.36 97.1879 3
4 -1 -3 1337.21 96.7676 3
4 -1 -3 1466.28 94.7572 6
4 -1 -3 1578.15 96.9403 7
4 -1 -3 1457.8 96.9449 1
-4 -1 3 1538.79 97.374 2
4 1 -3 1426.71 95.7122 1
4 1 -3 1221.13 97.2203 2
-4 1 3 1386.49 96.167 4
4 1 -2 347.023 24.8666 6
4 -1 -2 338.852 24.9786 7
4 1 -2 357.969 25.3389 2
4 1 -2 357.327 25.2252 4
4 -1 -2 349.745 24.6115 3
4 1 -2 306.296 23.5066 1
4 -1 -1 908.114 67.972 3
4 1 -1 1141.46 68.8166 6
-4 -1 1 935.103 68.2223 6
4 1 -1 1140.49 69.3357 2
4 -1 -1 1066.05 69.2289 7
-4 -1 0 100.731 9.38017 6
4 1 0 88.6056 9.39919 6
4 -1 0 121.636 8.61264 3
-4 -1 0 124.452 9.98318 2
4 1 0 92.2869 10.3478 2
4 1 0 90.3962 10.1692 4
4 -1 0 137.552 11.3765 7
-4 1 0 96.567 7.84827 6
-4 -1 -1 66.3339 7.48719 6
4 1 1 55.8071 7.23144 6
-4 1 -1 52.972 6.11342 6
-4 -1 -1 71.5071 7.35595 2
-4 -1 -1 69.9345 7.78365 4
4 1 1 52.6858 8.06564 2
4 -1 1 66.9364 8.38377 7
-4 -1 -2 2195.36 150.881 6
4 -1 2 2277.03 150.281 2
4 1 2 2489.43 151.492 6
-4 1 -2 2324.8 150.718 6
4 -1 2 2144.6 151.272 5
-4 -1 -2 2213.22 150.749 2
-4 -1 -2 2213.97 150.89 4
4 -1 2 2389.52 151.979 7
4 1 3 5687.93 359.694 6
-4 -1 -3 5208.33 359.141 6
-4 1 -3 5357.22 359.212 6
4 -1 3 5470.16 357.833 2
4 -1 3 5151.74 359.715 5
-4 -1 -3 5687.35 357.917 5
-4 -1 -3 5442.16 358.75 2
-4 -1 -3 5239.96 359.031 4
4 -1 3 5166.63 359.827 7
4 -1 3 5502.6 357.706 3
-4 -1 -4 5705.21 396.505 6
-4 1 -4 5875.42 396.826 6
4 -1 4 5563.63 396.953 5
-4 -1 -4 6372.25 395.539 5
4 1 4 6261.43 397.161 6
-4 -1 -4 6081.18 395.905 2
-4 -1 -4 5851.15 396.219 4
4 -1 4 6054.49 395.141 3
4 1 5 3548.97 236.979 3
4 -1 5 3370.15 235.439 3
-4 -1 -5 3749.18 236.164 5
-4 -1 -5 3513.24 235.841 2
4 1 5 3705.47 237.831 6
-4 1 -5 3423.24 237.356 6
-4 1 -5 4006.18 237.884 5
4 -1 6 872.047 60.1701 3
-4 1 -6 836.034 62.4965 6
4 1 6 916.72 63.1176 6
-4 1 -6 884.664 62.2643 5
-4 -1 -6 903.969 60.2473 2
4 -1 6 961.082 62.4537 7
4 1 6 851.236 61.7522 3
-4 1 -7 187.823 22.3375 6
4 1 7 210.238 21.76 3
-4 1 -7 212.613 21.3257 5
4 -1 7 276.069 19.7105 3
4 -1 7 310.247 22.4051 7
4 1 8 399.421 43.1174 1
-4 1 -8 622.746 43.6703 5
4 -1 8 616.617 40.6667 3
-4 1 -8 480.042 43.2456 6
4 1 8 577.951 42.9254 3
4 -1 8 677.752 42.9776 7
-4 1 -9 119.919 20.786 6
4 1 9 131.602 19.1505 3
4 1 9 89.0583 20.472 1
-4 1 -9 165.417 19.6686 5
4 -1 9 192.939 18.7369 7
4 -1 9 165.755 15.9349 3
4 -1 10 107.251 15.0908 3
-4 1 -10 120.039 21.4175 6
4 1 10 82.1018 19.6368 1
-4 1 -10 165.493 20.7939 5
4 -1 10 138.406 18.0866 7
4 1 10 116.983 19.5695 3
4 -1 11 96.7664 15.0032 3
-4 1 -11 58.752 20.4423 6
-4 1 -11 145.655 21.3678 5
4 -1 11 112.802 17.9152 7
4 1 11 58.7051 20.2846 1
4 1 12 81.319 21.461 3
4 -1 12 105.999 17.1737 3
-4 1 -12 152.769 24.1036 5
4 1 12 74.4822 21.5265 1
4 -1 12 95.3698 18.8624 7
4 1 13 18.7563 20.728 3
4 -1 13 54.2402 16.3871 3
4 1 13 70.4672 23.7906 1
-4 1 -13 97.172 25.2295 5
-4 -1 -13 53.5615 10.2375 2
4 1 13 79.6287 20.4589 7
4 -1 13 45.2683 18.3571 7
-4 -1 -14 27.0976 10.3215 2
4 1 14 -1.28746 22.9429 1
4 -1 14 18.7698 15.9819 3
4 1 14 -9.83572 20.9764 7
4 -1 14 22.5742 19.4677 7
-4 -1 -14 47.6894 23.1722 5
-4 1 -14 30.637 26.0117 5
4 1 15 13.9972 25.5694 1
-4 -1 -15 50.4916 23.6932 5
4 -1 15 13.7578 20.8562 7
-4 1 -15 45.055 28.7796 5
4 1 15 21.6082 22.4086 7
4 -1 16 -2.0536 21.347 7
4 1 16 12.0889 28.0671 1
-4 -1 -16 -8.68883 25.0534 5
-4 1 -16 22.0698 28.4985 5
4 1 16 8.3466 23.7848 7
4 -1 17 42.9621 22.4507 7
-4 -1 -17 7.02486 27.3156 5
-4 1 -17 32.8838 29.8564 5
4 1 17 20.1512 25.4342 7
-4 -1 -18 36.3695 28.2281 5
-4 1 -18 25.4111 30.5285 5
-4 -2 19 10.0943 31.877 1
4 2 -18 41.7047 47.4638 3
-4 2 18 -1.81517 35.6917 1
-4 -2 18 16.2784 29.77 1
-4 -2 17 3.86212 27.4388 1
4 2 -17 39.9466 43.0634 3
-4 2 17 24.028 33.2688 1
4 2 -16 91.2433 43.5672 3
-4 2 16 1.60768 31.4392 1
-4 -2 16 8.46468 25.3647 1
4 -2 -15 43.1413 27.1799 3
4 2 -15 12.8949 36.6986 3
-4 2 15 1.51061 27.7054 1
-4 -2 15 13.5041 24.6648 1
4 2 -14 1.88317 18.1747 2
4 -2 -14 -1.24646 25.2279 3
4 2 -14 25.8422 33.7488 3
-4 -2 14 1.0373 22.478 1
4 -2 -14 34.4569 17.9187 6
-4 2 14 1.39795 25.7995 1
4 -2 -14 9.81496 8.98933 4
4 -2 -13 20.4666 21.2219 3
4 2 -13 -1.62246 32.3366 3
4 -2 -13 50.4027 15.9457 6
-4 2 13 36.9712 23.6575 1
4 -2 -13 19.8641 8.7758 4
4 2 -13 12.6315 15.9675 2
-4 -2 13 0.94556 19.8784 1
-4 2 12 38.5014 20.8284 3
-4 -2 12 52.8237 18.7948 1
4 -2 -12 40.6288 17.5188 1
4 -2 -12 18.9795 21.4106 3
4 -2 -12 41.2216 14.6965 6
-4 2 12 20.8861 21.3871 1
4 -2 -12 28.989 8.49368 4
4 2 -12 42.2919 15.5417 2
4 2 -12 55.433 26.0074 3
4 2 -11 15.6137 14.0031 2
4 -2 -11 24.0703 18.2404 3
4 -2 -11 2.14618 15.224 1
4 -2 -11 11.1615 12.4632 6
-4 2 11 8.47689 18.9894 1
4 -2 -11 -7.20939 7.2408 4
-4 2 11 9.74389 4.46629 7
-4 -2 11 -7.5951 14.9337 1
4 -2 -10 126.468 21.0478 3
4 -2 -10 140.146 18.8131 1
4 -2 -10 128.015 15.096 6
-4 2 10 125.063 11.3017 7
4 2 -10 160.245 18.1885 2
-4 -2 10 112.925 17.8692 1
4 -2 -10 139.955 12.0287 4
4 -2 -9 102.371 17.1326 3
-4 -2 9 79.2433 14.103 1
4 -2 -9 97.7878 12.3173 6
4 -2 -9 103.014 16.0626 1
4 -2 -9 94.3342 9.64816 4
4 2 -9 122.806 15.6218 2
4 2 -9 106.052 10.3607 7
-4 2 9 78.4566 9.70022 7
4 2 -8 115.024 14.8473 2
-4 2 8 100.707 10.9572 7
4 -2 -8 108.29 11.7249 6
4 -2 -8 97.2868 14.6449 1
-4 -2 8 108.065 13.7677 1
4 2 -8 125.41 12.5503 7
4 -2 -8 112.215 10.0678 4
4 -2 -8 108.349 16.7996 3
4 -2 -7 21.7764 11.4827 3
4 2 -7 35.0076 15.3801 3
4 2 -7 39.6674 11.4753 2
-4 -2 7 14.4273 10.7059 2
-4 -2 7 5.17295 7.86695 1
-4 2 7 38.8976 13.6758 3
4 -2 -7 6.76201 10.2063 1
-4 2 7 32.2655 7.57276 7
4 -2 -7 18.4212 6.93285 6
4 -2 -6 113.918 14.5453 3
4 -2 -6 142.636 10.8275 6
-4 -2 6 146.516 14.8183 2
-4 -2 6 138.521 11.9576 1
-4 2 6 89.5556 15.2702 3
4 -2 -6 132.546 14.216 1
4 2 -6 87.3727 12.7465 7
4 -2 -6 131.747 14.5296 7
-4 2 6 71.0052 11.2341 7
4 -2 -5 453.008 29.4307 6
-4 -2 5 497.938 30.5459 1
4 -2 -5 486.874 32.3359 1
-4 -2 5 466.022 32.9182 2
-4 2 5 354.726 32.3634 3
4 2 -5 361.393 29.554 1
4 -2 -5 467.926 34.4773 7
4 -2 -5 475.904 32.5399 3
-4 2 5 340.676 30.633 7
4 -2 -4 808.743 47.651 6
4 -2 -4 846.791 50.3284 3
-4 2 4 667.403 50.299 3
-4 -2 4 892.103 48.6394 1
4 -2 -4 798.511 50.4092 1
-4 -2 4 817.82 51.054 2
4 2 -4 395.375 50.0886 2
-4 2 4 635.809 48.2614 4
4 2 -4 643.932 47.5869 1
-4 2 4 541.662 48.9409 7
4 -2 -4 785.315 52.0516 7
-4 2 3 3475.03 228.814 3
4 -2 -3 3464.78 226.484 6
4 -2 -3 3584.99 229.166 1
-4 -2 3 3460.63 229.232 2
4 2 -3 3013.51 229.088 2
-4 2 3 3466.82 227.708 4
4 2 -3 3393.07 226.531 1
-4 2 3 3138.71 228.465 7
4 -2 -3 4011.57 229.926 7
4 -2 -3 3684.07 228.436 3
-4 2 2 9850.13 621.214 3
4 2 -2 9592.9 622.518 6
4 -2 -2 9845.18 622.079 7
4 -2 -2 9131.19 621.956 1
4 -2 -2 10035 620.783 3
4 2 -2 9588.13 619.368 1
-4 -2 2 8316.58 621.594 2
4 2 -2 8828.03 622.022 2
-4 2 2 8788.35 621.759 7
-4 2 1 12616.9 820.56 3
4 2 -1 12073.9 821.751 6
4 2 -1 11486.9 820.038 5
-4 2 1 13541.6 819.48 6
4 2 -1 11389.7 821.877 2
4 -2 -1 12848.7 822.003 7
4 -2 -1 11910.6 820.169 3
-4 2 0 8340.15 534.829 3
-4 -2 0 7648.28 535.69 6
4 -2 0 8197.47 536.824 7
4 2 0 8688.11 536.723 2
4 2 0 8178.29 536.407 6
4 -2 0 8029.23 534.416 3
-4 2 -1 1350.17 98.3513 7
4 2 1 1509.63 97.7366 6
-4 -2 -1 1397.98 97.5769 2
4 -2 1 1519.86 98.3931 7
4 2 2 114.363 12.6379 6
4 -2 2 85.4283 11.8802 5
-4 -2 -2 150.166 12.922 2
4 2 2 138.261 12.2768 4
-4 2 -2 116.498 13.6778 7
4 -2 2 94.866 13.3923 7
4 2 3 1600.87 103.978 6
4 -2 3 1483.13 103.794 5
-4 -2 -3 1501.35 103.253 2
-4 -2 -3 1538.05 102.435 4
4 -2 3 1664.72 104.377 7
-4 2 -3 1398.59 104.232 7
4 2 4 1419.66 85.462 6
4 2 4 1191.03 84.7454 1
4 -2 4 1128.25 85.213 5
-4 -2 -4 1236.66 84.2864 2
-4 -2 -4 1238.07 83.4392 4
4 2 5 214.066 18.6405 6
4 -2 5 180.488 19.173 5
-4 -2 -5 154.607 14.5707 4
4 2 5 183.827 17.4991 1
-4 2 -6 5.66348 5.57816 3
4 2 6 10.3359 10.8154 3
4 2 6 15.2952 11.5713 6
-4 2 -6 11.1722 12.3233 5
4 2 6 -2.46437 10.413 1
-4 -2 -6 1.16244 6.86982 4
4 -2 6 20.7689 10.5531 7
4 -2 7 15.3134 11.9116 7
4 2 7 23.452 12.3655 1
-4 2 -7 21.4934 7.80896 3
4 2 7 43.3232 13.5515 3
4 2 7 30.8201 13.3824 6
-4 2 -7 38.9144 12.8758 5
-4 -2 -7 15.3398 7.36161 4
4 2 8 185.901 21.4767 6
-4 2 -8 139.973 14.7804 3
-4 2 -8 170.003 19.3073 5
-4 -2 -8 139.814 14.1431 4
4 2 8 163.195 19.608 3
4 2 8 109.078 17.9094 1
4 -2 8 132.458 17.9122 7
4 2 9 158.938 20.8056 3
-4 2 -9 167.602 19.809 5
4 2 9 121.786 19.1369 1
-4 -2 -9 104.054 13.3161 4
-4 2 -9 131.089 15.3791 3
4 -2 9 101.381 17.1812 7
-4 2 -10 9.30252 12.755 3
4 2 10 3.76165 17.9679 3
4 2 10 10.0244 16.3764 1
-4 2 -10 -22.6463 21.2644 6
-4 -2 -10 0.37131 9.96098 4
4 -2 10 11.9133 14.9866 7
-4 2 -11 19.0217 14.3958 3
4 2 11 16.743 19.6348 3
4 2 11 -6.86104 16.2339 1
-4 2 -11 -17.9356 21.921 6
-4 2 -11 15.5819 19.7786 5
-4 -2 -11 3.143 10.9038 4
4 -2 11 19.2786 16.0217 7
4 -2 12 45.5643 17.4895 7
-4 2 -12 26.7161 16.9321 3
4 2 12 -3.22167 19.6016 1
4 2 12 17.0879 20.657 3
-4 2 -12 31.2623 21.2131 5
-4 -2 -12 20.544 12.229 4
4 -2 13 28.8902 17.6796 7
-4 2 -13 39.4845 19.1955 3
-4 2 -13 14.4616 23.874 5
-4 -2 -13 34.1706 13.4806 4
4 2 13 24.6997 19.9926 1
4 -2 14 82.8114 20.0299 7
4 2 14 28.9503 23.5819 1
-4 2 -14 48.9934 26.0112 5
-4 -2 -14 48.0276 15.121 4
4 -2 14 1.6648 26.944 1
4 -2 15 97.088 21.4094 7
-4 2 -15 95.3502 29.0237 5
4 2 15 29.8285 24.477 1
4 -2 15 7.08807 32.0681 1
4 -2 16 1.8377 34.3599 1
4 2 16 40.4345 27.2707 1
-4 2 -16 25.5138 28.3661 5
4 -2 16 36.7898 21.1086 7
4 2 16 18.3505 25.2348 7
4 -2 17 49.4883 21.8241 7
-4 -2 -17 29.9893 27.6259 5
-4 2 -17 29.482 31.5618 5
4 2 17 33.9178 27.6658 7
-4 -2 -18 29.2179 30.032 5
-4 -3 19 5.11377 30.2357 1
-4 -3 18 18.2978 27.2136 1
4 -3 -17 16.938 31.118 3
-4 -3 17 16.2421 26.2028 1
-4 3 17 -3.64039 35.6158 1
4 3 -17 5.90963 27.6169 5
4 3 -17 45.966 49.9952 3
4 3 -16 10.4815 45.6414 3
-4 3 16 30.8104 33.4639 1
4 3 -16 36.2436 27.2909 5
4 -3 -16 5.34991 28.4773 3
-4 -3 16 7.63604 24.6979 1
-4 -3 15 25.2096 21.6753 1
4 3 -15 19.6555 40.8951 3
4 -3 -15 35.1041 27.1675 3
-4 3 15 1.5991 30.8614 1
4 -3 -14 111.276 27.9673 3
4 3 -14 89.5759 39.0176 3
4 -3 -14 94.9307 19.6277 6
-4 -3 14 114.856 24.3735 1
4 -3 -13 221.536 31.9374 3
4 -3 -13 239.087 25.4028 6
4 3 -13 327.93 44.9288 3
4 3 -13 335.296 27.9928 2
-4 -3 13 231.697 28.2338 1
-4 3 13 256.436 20.5816 7
4 3 -12 455.213 49.3337 3
4 -3 -12 399.516 35.6646 6
4 3 -12 535.158 38.3452 2
-4 -3 12 363.252 37.7426 1
4 -3 -12 422.724 41.1164 3
-4 3 12 500.342 33.2643 7
4 -3 -11 291.274 33.4392 3
4 -3 -11 278.928 28.4768 6
4 3 -11 391.085 43.145 3
4 3 -11 441.855 28.3726 7
4 3 -11 366.641 30.9578 2
-4 -3 11 274.008 30.2916 1
-4 3 11 389.902 27.4313 7
4 -3 -11 355.27 32.1389 1
4 -3 -10 88.7634 18.8793 3
4 3 -10 97.0574 16.7269 2
-4 -3 10 86.9863 15.3148 1
4 -3 -10 93.9286 13.9057 6
-4 3 10 111.611 22.2276 3
-4 3 10 89.8029 13.1254 7
4 3 -10 80.5913 26.8504 3
4 -3 -10 106.155 16.9669 1
4 3 -10 104.361 15.8701 7
4 -3 -9 465.108 33.5719 6
-4 3 9 412.515 38.8563 3
-4 -3 9 481.543 37.86 2
4 3 -9 455.599 35.9454 2
-4 -3 9 484.495 35.0897 1
4 -3 -9 531.901 37.1356 1
4 3 -9 409.414 35.454 7
-4 3 9 410.331 34.0745 7
4 -3 -9 445.407 37.7287 3
-4 3 8 561.234 47.2315 3
-4 3 8 555.652 47.5056 1
-4 3 8 574.189 44.0402 7
-4 -3 8 601.755 46.9657 2
4 -3 -8 612.675 42.9367 6
4 3 -8 637.536 45.4919 2
-4 -3 8 626.116 43.8282 1
4 -3 -8 706.982 46.5963 1
4 3 -8 578.077 47.9594 7
-4 3 7 474.583 39.0521 3
4 -3 -7 507.406 34.8003 6
-4 3 7 412.949 39.1074 1
-4 -3 7 515.949 35.2524 1
4 3 -7 496.106 37.574 2
4 -3 -7 549.022 38.4091 1
-4 -3 7 505.999 38.7439 2
-4 3 7 434.392 36.5427 7
4 3 -7 408.514 41.5055 7
4 -3 -7 498.399 37.853 3
-4 3 6 142.295 19.3129 1
4 3 -6 142.047 19.1924 7
-4 3 6 146.754 18.2452 3
-4 -3 6 144.195 18.2481 2
4 3 -6 137.657 16.1934 5
-4 -3 6 174.452 13.3705 1
4 -3 -6 150.709 16.5381 1
4 -3 -6 169.723 13.6245 6
-4 3 6 151.227 16.4998 7
4 -3 -6 142.34 16.8997 3
4 -3 -6 158.292 18.8638 7
-4 3 5 262.575 22.53 3
-4 3 5 250.131 18.9229 6
-4 3 5 254.822 21.8051 7
-4 -3 5 245.711 17.7933 1
4 3 -5 257.507 21.1015 5
4 -3 -5 232.565 21.3238 1
-4 -3 5 235.408 22.5921 2
4 -3 -5 245.844 18.4594 6
-4 3 5 252.402 18.4778 4
4 -3 -5 240.477 24.726 7
4 -3 -5 221.421 20.795 3
4 3 -5 222.156 21.8586 7
4 -3 -4 773.241 51.3604 6
4 3 -4 758.217 53.2601 5
-4 3 4 771.297 51.5141 6
-4 3 4 765.746 54.8286 7
4 -3 -4 789.59 54.0611 1
-4 -3 4 780.713 54.8773 2
-4 3 4 750.224 51.8674 4
4 -3 -4 930.085 58.5732 7
4 -3 -4 791.412 53.3546 3
-4 3 4 797.522 54.3122 3
-4 3 3 620.43 39.0696 6
4 -3 -3 509.719 41.3814 1
4 3 -3 637.325 40.9672 5
-4 -3 3 486.102 41.8201 2
4 3 -3 461.991 42.3527 2
-4 3 3 578.615 42.9784 7
4 -3 -3 585.537 44.4131 7
4 -3 -3 507.719 40.1578 3
4 3 -3 725.235 46.9817 6
-4 3 3 625 41.6514 3
-4 3 2 1053.01 81.9566 3
4 3 -2 1143.79 84.7908 6
4 -3 -2 1044.93 83.0149 1
4 3 -2 1085.33 81.6639 5
-4 3 2 1130.01 80.5786 6
-4 -3 2 1099.39 83.5255 2
4 -3 -2 1354.07 85.6346 7
-4 3 2 1019.04 83.9806 7
4 -3 -1 -2.40783 11.0848 7
4 3 -1 17.3652 10.4117 6
-4 3 1 18.6257 7.06847 3
-4 3 1 14.9732 5.65002 6
-4 3 0 450.381 32.4384 3
4 3 0 452.137 31.5263 1
4 3 0 439.077 35.4936 6
4 -3 1 64.791 11.9235 7
4 3 1 36.1895 10.9823 6
-4 3 -1 42.3141 13.7666 7
-4 -3 -1 57.3283 6.43921 5
-4 3 -1 51.1726 6.03259 3
4 3 1 46.8086 9.69824 4
4 3 1 49.6094 6.40463 1
-4 -3 -1 61.0488 11.2932 2
4 3 2 1535.88 98.5796 6
-4 -3 -2 1392.73 95.1881 5
-4 -3 -2 1331.87 97.9049 2
4 3 2 1542.63 97.3435 4
-4 3 -2 1404.42 99.9037 7
4 -3 2 1510.78 98.6854 7
4 3 2 1436.17 96.2986 1
4 3 3 1836.84 131.894 1
4 3 3 2111.51 133.833 6
-4 3 -3 1815.68 134.814 7
-4 -3 -3 1806.87 132.945 2
4 3 3 2176.63 132.48 4
4 -3 3 2118.61 133.886 7
4 3 4 2481.79 176.064 1
4 3 4 3035.45 178.273 6
-4 3 -4 2511.91 178.557 7
4 -3 4 2632.38 177.708 5
-4 3 -5 1388.55 99.7925 7
4 3 5 1669.64 99.5841 6
4 -3 5 1308.47 98.9415 5
4 -3 5 1456.29 95.52 2
4 3 5 1344.68 97.4919 1
-4 3 -5 1423.64 94.6921 3
4 3 6 828.306 56.1128 6
-4 3 -6 756.513 51.1276 3
4 3 6 679.638 54.0663 1
4 -3 6 851.25 55.1084 7
-4 3 -6 723.578 56.3237 7
4 -3 6 645.742 55.4286 5
4 -3 6 734.061 50.829 2
4 3 6 868.967 56.6624 3
4 -3 7 138.233 16.8082 7
4 3 7 96.5193 15.6411 1
4 3 7 137.761 20.7276 3
4 -3 7 116.038 9.64927 2
4 3 7 170.05 20.3013 6
-4 3 -7 107.138 12.1496 3
4 3 8 61.1057 17.8969 3
-4 3 -8 71.742 12.0368 3
-4 -3 -8 69.0006 16.0126 6
4 3 8 12.1794 19.1188 6
-4 3 -8 33.0433 17.5906 5
-4 -3 -8 48.7099 9.25238 4
4 -3 8 82.7025 15.2076 7
4 3 8 74.6823 16.366 1
4 3 9 110.218 29.2447 6
-4 -3 -9 231.074 24.0052 6
4 3 9 304.33 28.2218 3
-4 3 -9 321.574 28.4267 5
-4 -3 -9 202.939 18.5161 4
4 3 9 213.014 24.6665 1
4 -3 9 234.914 22.5557 7
-4 3 -9 229.558 21.3719 3
-4 3 -10 113.918 16.7931 3
4 3 10 127.683 23.5084 3
4 3 10 52.2168 25.9699 6
-4 -3 -10 95.6199 18.6783 6
-4 3 -10 122.849 21.8517 5
-4 -3 -10 81.9055 11.6596 4
4 3 10 105.47 19.7771 1
4 -3 10 88.5437 17.5944 7
4 -3 11 74.9879 17.5636 7
-4 3 -11 59.5245 16.5841 3
4 3 11 47.035 23.9209 3
-4 3 -11 51.5744 21.3212 5
4 3 11 49.1183 18.574 1
-4 -3 -11 50.269 10.8316 4
4 -3 12 27.9398 17.3321 7
-4 3 -12 16.3216 17.7874 3
4 3 12 44.7754 20.3037 1
-4 3 -12 17.6896 22.9669 5
-4 -3 -12 20.3491 10.8307 4
-4 3 -13 46.1304 22.1537 3
4 3 13 22.5594 22.1945 1
-4 -3 -13 57.9517 12.4437 4
4 -3 13 89.2873 19.6249 7
4 -3 14 36.9182 19.6856 7
4 3 14 33.6487 22.132 1
-4 3 -14 21.0508 23.133 3
-4 3 -14 -12.2013 27.4342 5
4 3 15 -1.28993 24.657 1
4 -3 15 20.9967 20.0676 7
-4 3 -15 -4.64475 27.9813 5
-4 3 -15 19.1118 27.1067 3
4 -3 15 -1.85348 32.3467 1
4 -3 16 8.51748 20.6439 7
4 3 16 25.2146 27.3169 1
4 -3 16 5.86441 37.5066 1
4 -3 17 3.64514 22.9919 7
4 3 17 26.5178 28.8225 7
-4 -4 19 5.54464 27.5731 1
-4 -4 18 16.0031 25.8464 1
4 4 -17 73.971 53.5635 3
-4 -4 17 18.3216 25.7666 1
4 -4 -16 45.8285 28.2814 3
4 4 -16 8.80763 49.5502 3
-4 -4 16 23.77 22.5001 1
4 4 -16 6.79063 26.5657 5
4 -4 -15 39.3968 26.0788 3
-4 -4 15 22.9024 20.7122 1
4 4 -15 -39.7926 44.0945 3
4 4 -15 55.9877 27.0541 5
-4 4 14 51.9526 15.7562 7
4 -4 -14 49.3812 25.0028 3
-4 -4 14 8.89912 18.8605 1
4 4 -14 44.4185 40.1593 3
4 4 -14 -4.09766 24.0116 5
-4 4 13 52.3984 16.6287 7
4 -4 -13 33.3785 23.5234 3
4 4 -13 52.6561 35.7195 3
4 -4 -13 25.0412 16.3305 6
-4 -4 13 19.8415 17.6746 1
4 4 -13 7.75972 20.7709 5
-4 4 12 28.4008 17.4661 7
4 -4 -12 15.444 21.6494 3
-4 -4 12 1.32956 15.8611 1
4 4 -12 21.1424 33.7647 3
4 -4 -12 0.49949 14.27 6
4 4 -12 -0.91236 20.409 5
4 4 -12 31.6436 18.3415 2
-4 4 12 -4.10091 25.6054 1
4 4 -12 31.7172 17.8816 7
-4 4 11 19.3375 17.976 7
4 -4 -11 12.453 18.1958 3
4 4 -11 9.89358 16.7685 2
-4 -4 11 -1.77349 13.3579 1
-4 4 11 36.6278 21.6509 1
4 -4 -11 13.2496 12.9875 6
4 4 -11 16.2764 17.6404 5
-4 -4 11 18.9713 19.0199 2
4 4 -11 -3.35701 29.7822 3
4 4 -11 13.6516 18.805 7
-4 4 10 15.3121 18.1345 7
4 -4 -10 16.2826 16.6706 3
4 4 -10 -1.93984 16.2348 2
-4 -4 10 2.05636 12.058 1
4 -4 -10 16.2841 12.3634 6
4 4 -10 -6.20322 27.2325 3
-4 4 10 5.6058 21.5176 3
4 4 -10 14.4439 17.7839 7
4 4 -10 31.1948 16.9963 5
4 -4 -10 21.9558 16.4405 1
-4 -4 10 3.61902 17.2169 2
-4 4 10 3.49153 19.2498 1
4 4 -9 13.0651 19.249 7
4 -4 -9 31.1544 16.4602 3
-4 4 9 39.162 19.5411 1
-4 4 9 44.9508 18.435 7
4 4 -9 47.1474 16.1669 2
-4 -4 9 51.7357 11.7273 1
-4 4 9 46.1688 20.4582 3
4 -4 -9 27.345 11.3327 6
4 -4 -9 23.1622 15.0314 1
4 4 -9 20.1019 23.9218 3
4 4 -9 21.4451 16.054 5
-4 -4 9 41.976 18.1332 2
-4 4 8 227.456 26.3932 3
-4 4 8 171.213 24.8138 1
4 -4 -8 195.97 18.1249 6
4 4 -8 138.477 30.4289 7
-4 -4 8 213.66 23.9613 2
4 4 -8 181.332 21.8467 5
4 -4 -8 208.212 22.6069 1
4 4 -8 195.995 22.7397 2
-4 -4 8 198.803 17.7337 1
-4 4 8 222.442 25.3477 7
4 -4 -8 218.948 22.5339 3
4 -4 -7 583.11 39.8553 6
-4 4 7 577.33 40.8438 6
-4 4 7 545.186 45.8322 1
-4 -4 7 501.405 43.8557 2
4 4 -7 545.722 42.7227 5
4 -4 -7 615.35 43.2045 1
-4 -4 7 511.514 38.8099 1
4 4 -7 600.353 42.9193 2
-4 4 7 582.225 46.2718 7
4 -4 -7 523.148 42.2846 3
-4 4 7 567.344 44.9604 3
4 -4 -6 860.641 57.605 6
-4 4 6 865.371 58.2896 6
4 4 -6 845.813 60.2012 5
-4 -4 6 847.553 61.7528 2
4 -4 -6 876.397 60.7295 1
-4 -4 6 846.036 56.384 1
4 -4 -6 817.976 59.6598 3
-4 4 6 787.055 56.4338 4
-4 4 6 873.343 63.7676 7
4 4 -6 692.639 64.0029 7
-4 4 6 912.467 62.2066 3
-4 4 5 596.601 45.8065 7
-4 4 5 506.629 38.6121 6
4 -4 -5 574.86 38.3085 6
4 4 -5 427.569 42.8163 7
4 4 -5 512.5 40.7067 5
-4 -4 5 603.115 43.3759 2
-4 4 5 530.434 37.8373 4
4 -4 -5 712.202 46.7704 7
-4 4 5 556.687 42.294 3
4 -4 -4 217.893 17.8152 6
-4 4 4 219.162 18.314 6
-4 4 4 190.989 21.6736 3
-4 4 4 278.644 26.8551 7
4 -4 -4 321.345 27.0521 7
4 4 -4 203.44 20.1767 5
-4 -4 4 235.807 23.0768 2
4 4 -4 184.136 22.5233 7
-4 4 3 367.164 25.3079 6
4 4 -3 371.236 27.6439 5
4 4 -3 376.533 34.4081 6
-4 4 3 345.736 32.1537 7
4 -4 -3 285.228 31.4193 7
-4 4 3 357.886 27.8285 3
4 4 -2 1177.4 79.0651 6
-4 4 2 1213.92 73.5301 6
-4 4 2 1129.05 79.6971 7
4 -4 -2 970.105 77.809 7
-4 4 2 1091.36 74.3633 3
4 -4 -1 1962.14 147.532 7
-4 4 1 2502.9 144.742 6
4 4 -1 2063.26 147.54 6
-4 4 1 2003.26 144.009 3
4 4 0 950.491 69.701 6
4 4 0 952.187 64.2322 1
-4 -4 0 795.982 65.4045 5
-4 4 0 1015.78 65.8574 3
4 -4 0 934.118 70.0008 7
4 4 1 1602.72 110.021 6
-4 4 -1 1636.3 106.527 3
4 4 1 1493.11 106.04 1
-4 -4 -1 1634.13 106.764 5
-4 4 -1 1451.59 113.126 7
4 -4 1 1872.17 111.441 7
-4 4 -2 2111.5 153.25 7
4 4 2 2373.55 150.583 6
-4 -4 -2 2139.34 146.611 5
4 -4 2 1831.08 148.303 5
4 4 2 2139.48 146.995 1
-4 -4 -2 1938.16 149.124 2
4 4 2 2238.02 148.73 4
4 -4 2 2479.17 151.118 7
-4 4 -2 2528.86 146.643 3
4 4 3 2219.57 143.851 6
4 -4 3 1817.98 141.686 5
4 4 3 2052.06 140.57 1
-4 -4 -3 1953.57 142.177 2
4 4 3 2293.07 141.655 4
-4 4 -3 1992 146.36 7
4 -4 3 2562.93 144.328 7
-4 4 -4 1234.27 78.0669 3
-4 4 -4 1091.43 84.6307 7
-4 -4 -4 1202.39 80.3786 6
4 4 4 1227.08 82.3835 6
4 -4 4 1039 80.7214 5
4 4 4 1025.66 79.0888 1
4 4 4 1216.89 79.482 4
-4 4 -5 119.502 12.0359 3
-4 -4 -5 117.777 15.8327 6
4 4 5 99.3002 19.0609 6
4 -4 5 109.575 18.4518 5
-4 4 -5 131.641 23.4499 7
4 4 5 94.1145 13.84 1
4 -4 6 38.669 9.70191 2
4 -4 6 47.1696 15.5155 7
-4 4 -6 49.9275 10.3093 3
4 4 6 42.2724 12.5459 1
4 4 6 23.4965 15.8493 6
4 -4 6 32.2221 16.6773 5
-4 -4 -6 31.9021 13.8105 6
-4 4 -6 43.8578 19.8506 7
-4 -4 -7 439.304 34.6287 6
4 -4 7 398.558 31.2958 2
4 4 7 404.295 34.7903 1
4 -4 7 497.726 36.6787 7
-4 4 -7 419.013 39.0805 7
4 4 7 540.792 40.8272 3
-4 4 -7 507.003 32.9954 3
-4 4 -8 412.045 39.7066 7
-4 -4 -8 495.462 35.3318 6
4 -4 8 411.925 30.7622 2
4 4 8 351.996 34.9769 1
4 -4 8 486.3 36.1469 7
4 4 8 534.937 41.1856 3
-4 4 -8 493.526 33.8784 3
4 -4 9 257.486 25.4575 7
-4 -4 -9 209.407 24.3171 6
4 4 9 231.281 25.5515 1
-4 4 -9 262.063 23.3052 3
4 4 9 293.947 31.8494 3
4 4 10 75.7858 20.0273 1
-4 4 -10 95.8447 18.2882 3
4 -4 10 82.531 18.9579 7
4 4 10 28.8097 27.3223 6
4 -4 11 19.9831 17.2069 7
-4 4 -11 8.51324 17.8435 3
4 4 11 -8.79301 18.5168 1
4 4 11 8.15948 25.6241 6
-4 4 -11 29.8354 25.6419 5
-4 4 -12 15.872 22.1833 3
-4 4 -12 24.9413 27.2335 5
4 -4 12 14.6631 18.7203 7
4 4 12 -11.7132 21.7695 1
-4 4 -13 3.16005 23.1945 3
4 4 13 5.71483 22.2788 1
4 -4 13 8.99844 19.6184 7
-4 4 -13 -10.7009 29.2526 5
4 4 14 45.1937 24.7155 1
-4 4 -14 27.3813 31.2205 5
4 -4 14 -0.77741 21.5162 7
-4 4 -14 13.8108 25.9456 3
4 4 15 34.1102 26.9175 1
4 -4 15 -1.85828 35.8593 1
4 -4 15 16.9423 23.0494 7
-4 4 -15 39.8368 28.6998 3
-4 4 -15 29.8354 32.8383 5
4 -4 16 1.66113 24.5488 7
-4 4 -16 -32.2521 34.6144 5
4 -4 17 -16.8907 28.1855 7
-4 -5 17 13.8314 24.1465 1
-4 -5 16 7.28519 21.0165 1
4 5 -16 77.6244 55.7068 3
-4 -5 15 26.943 19.8959 1
4 5 -15 75.4908 48.8205 3
-4 5 15 1.83586 34.318 1
4 5 -15 21.5469 27.0889 5
4 5 -14 50.2859 42.5869 3
-4 -5 14 29.7177 18.144 1
-4 5 14 20.5907 32.3608 1
4 5 -14 38.8884 25.6347 5
-4 5 13 51.7939 28.8807 7
-4 5 13 44.851 30.6703 1
4 -5 -13 9.99791 16.5109 6
4 5 -13 5.89322 36.4536 3
-4 -5 13 1.89992 17.2179 1
4 5 -13 28.8193 24.7448 5
-4 5 12 23.4875 29.0144 7
-4 5 12 14.964 27.3021 1
-4 -5 12 10.2959 14.9445 1
4 -5 -12 23.4417 15.3448 6
4 5 -12 13.1747 34.1334 3
4 5 -12 34.2602 23.6404 5
-4 -5 12 34.0059 21.8971 2
4 5 -12 16.9966 23.5839 7
4 5 -11 35.3159 25.5588 7
-4 5 11 46.2273 26.0844 1
-4 -5 11 46.5185 13.5584 1
4 -5 -11 62.4328 15.5557 6
4 5 -11 -8.81341 31.9478 3
4 5 -11 14.8053 21.9786 5
-4 -5 11 56.6036 23.293 2
-4 5 11 80.6453 32 7
-4 -5 10 59.6973 12.8927 1
4 5 -10 104.558 26.6563 7
4 5 -10 47.9016 18.809 2
-4 5 10 57.7925 24.0888 1
4 -5 -10 80.0892 15.3525 6
4 5 -10 4.91614 29.1437 3
-4 5 10 37.3484 31.1872 7
-4 -5 10 81.7878 23.5004 2
4 5 -10 62.0413 20.4576 5
4 5 -9 124.098 29.0481 7
-4 5 9 164.095 35.0983 7
-4 5 9 68.3898 23.8627 1
-4 5 9 116.34 26.8298 3
4 5 -9 91.5326 19.0953 2
-4 -5 9 80.6564 12.3198 1
-4 5 9 106.288 19.7574 6
4 -5 -9 79.5538 15.0259 6
4 5 -9 77.4458 19.974 5
-4 -5 9 89.806 22.7728 2
-4 5 8 214.257 36.65 7
-4 5 8 174.765 27.3103 1
4 5 -8 158.432 34.4692 7
4 -5 -8 157.91 17.7224 6
-4 5 8 229.39 21.6731 6
-4 5 8 195.064 28.7111 3
4 5 -8 167.254 22.3197 2
4 5 -8 210.097 23.216 5
-4 -5 8 147.524 15.0074 1
-4 -5 8 169.101 25.1728 2
-4 5 7 492.413 46.7996 7
4 -5 -7 345.331 28.0562 6
-4 5 7 398.269 30.1515 6
-4 5 7 488.348 37.6795 3
-4 -5 7 360.297 34.2899 2
4 5 -7 392.829 32.174 5
-4 -5 7 314.352 25.5574 1
4 5 -7 417.193 44.5376 7
4 -5 -6 522.121 39.1969 6
4 5 -6 447.663 50.5264 7
-4 5 6 721.215 46.8231 3
-4 5 6 631.776 40.9958 6
-4 -5 6 475.263 44.7181 2
-4 -5 6 506.426 36.5261 1
-4 5 6 559.641 37.8364 4
-4 5 6 641.226 55.7659 7
4 5 -6 621.021 43.2653 5
-4 5 5 337.987 41.0051 7
4 5 -5 211.7 31.9091 7
4 -5 -5 260.106 23.0726 6
-4 5 5 310.558 24.9454 6
4 5 -5 299.253 27.068 5
-4 -5 5 265.054 29.4416 2
-4 5 5 414.196 31.7263 3
-4 -5 4 26.1087 16.6141 2
4 5 -4 58.7754 18.6945 7
-4 5 4 61.8206 18.2134 3
-4 5 4 61.6992 29.6171 7
4 5 -4 44.9226 26.9363 6
-4 5 4 50.7531 13.0219 6
4 -5 -4 39.9998 14.0249 1
4 -5 -4 56.3028 21.2501 7
-4 5 3 211.047 19.9473 6
-4 5 3 289.248 37.572 7
-4 -5 3 201.802 24.1603 2
-4 5 3 212.219 22.9795 3
4 -5 -3 238.89 27.8422 7
4 5 -3 171.763 25.1504 7
4 5 -3 202.424 31.2801 6
-4 5 2 137.047 29.7107 7
-4 5 2 94.513 16.3194 3
-4 -5 2 46.1225 16.2256 2
4 -5 -2 55.8605 14.9904 1
4 5 -2 119.999 23.3764 6
-4 5 2 85.9259 14.4864 6
4 -5 -2 51.6505 19.3921 7
-4 5 1 332.404 26.188 6
4 -5 -1 254.132 25.4475 1
-4 -5 1 251.638 23.3996 5
-4 -5 1 230.857 26.6687 2
4 5 -1 303.067 31.1836 6
-4 5 1 328.362 39.0754 7
4 -5 -1 271.683 29.6873 7
-4 5 1 276.428 24.5829 3
4 5 0 286.241 32.5998 6
-4 -5 0 278.218 26.1726 5
4 -5 0 352.495 33.5801 7
-4 5 0 361.135 27.5818 3
-4 -5 -1 237.687 24.0513 6
4 5 1 293.913 29.0808 6
4 5 1 238.856 20.7149 1
-4 -5 -1 281.759 21.818 5
-4 5 -1 254.43 38.6479 7
4 -5 1 322.353 29.4706 7
-4 5 -1 299.956 23.189 3
-4 -5 -2 641.487 48.9731 6
4 5 2 695.352 47.1274 1
-4 -5 -2 598.783 46.4664 5
4 -5 2 516.851 48.1813 5
-4 -5 -2 613.017 49.9567 2
4 -5 2 759.473 53.97 7
-4 5 -2 843.434 65.2338 7
4 5 2 752.563 53.3226 6
-4 5 -2 899.006 48.439 3
-4 -5 -3 595.853 43.7185 6
-4 5 -3 751.433 57.9704 7
4 5 3 673.769 47.9959 6
4 5 3 626.484 42.2279 1
4 -5 3 453.07 43.0911 5
-4 -5 -3 549.564 44.4468 2
4 5 3 641.971 44.2021 4
4 -5 3 554.348 47.3742 7
-4 -5 -4 728.693 54.1186 6
4 5 4 827.841 58.2549 6
4 5 4 709.609 52.5785 1
4 -5 4 639.384 54.0856 5
4 5 4 795.933 53.436 4
-4 -5 -5 333.81 29.8938 6
4 -5 5 356.463 32.1761 5
4 5 5 335.83 28.8814 1
-4 5 -5 446.945 30.1343 3
4 5 5 379.653 28.5587 4
-4 5 -5 419.015 44.1728 7
4 -5 6 128.05 22.2058 7
-4 -5 -6 126.444 19.654 6
-4 5 -6 191.004 19.335 3
4 5 6 56.7853 24.7327 6
4 -5 6 122.828 21.399 5
4 -5 6 145.383 16.331 2
-4 5 -6 191.935 32.8368 7
4 5 6 103.023 16.5661 1
4 5 7 135.174 28.3945 3
-4 -5 -7 144.321 19.1627 6
4 -5 7 118.136 15.1179 2
-4 5 -7 132.841 18.9823 3
4 5 7 82.1501 17.2519 1
4 -5 7 137.817 22.8707 7
4 5 7 43.9475 24.663 6
4 -5 7 126.069 22.9825 5
-4 5 -7 105.786 30.3185 7
4 5 8 145.703 21.2016 1
4 -5 8 195.036 24.92 7
-4 5 -8 202.547 32.0638 7
4 -5 8 166.102 17.1857 2
-4 5 -8 240.083 23.5916 3
4 -5 9 35.9836 20.2236 7
-4 5 -9 55.9104 19.3707 3
4 5 9 36.3947 17.7293 1
4 -5 9 35.7277 11.2397 2
-4 5 -9 66.4159 28.0326 7
4 -5 10 11.3041 21.9577 7
-4 5 -10 39.9728 21.3114 3
4 -5 10 14.5237 10.6019 2
4 5 10 22.2395 18.2559 1
4 -5 11 28.3637 23.0421 7
-4 5 -11 58.6723 24.708 3
4 5 11 42.3749 21.9007 1
4 -5 12 22.4471 23.6116 7
4 5 12 20.7629 23.0471 1
-4 5 -12 35.8851 26.3481 3
-4 5 -13 63.5431 30.2176 3
4 -5 13 1.81402 24.7567 7
4 5 13 17.6288 23.4208 1
-4 5 -14 0.88289 29.3782 3
4 -5 14 -21.8687 26.8743 7
4 5 14 -6.27648 25.6624 1
4 -5 15 58.1062 25.5728 7
4 5 15 22.6294 28.1645 1
4 -5 16 16.1403 25.7771 7
-4 -6 15 14.8514 18.5234 1
4 6 -15 63.3877 51.0301 3
-4 6 14 72.8412 36.1666 1
-4 -6 14 2.28766 16.7614 1
4 6 -14 87.8683 46.3495 3
-4 6 13 88.3201 48.7204 7
-4 6 13 50.9918 33.1535 1
4 6 -13 20.3284 41.2377 3
-4 -6 13 19.1785 26.2187 2
-4 -6 13 3.66675 15.4806 1
-4 -6 12 5.66109 14.3799 1
4 -6 -12 2.36602 18.4095 6
4 6 -12 -44.6528 40.2815 3
4 6 -12 -10.9472 23.2436 5
-4 -6 12 -1.16892 25.2935 2
-4 6 12 -4.89849 28.8764 1
-4 6 12 1.92681 48.8583 7
-4 6 11 28.9688 29.3249 1
4 -6 -11 28.5138 16.8335 6
-4 -6 11 24.1955 12.3067 1
4 6 -11 -12.7062 34.1954 3
4 6 -11 24.0917 21.6341 5
-4 -6 11 12.8602 25.4946 2
4 6 -11 65.4285 31.822 7
-4 6 11 -4.28619 50.7896 7
-4 6 10 11.6675 53.0427 7
-4 6 10 10.0347 26.2274 1
-4 -6 10 13.8372 23.5885 2
4 6 -10 63.8622 31.5726 7
4 -6 -10 36.1465 15.6207 6
-4 -6 10 20.108 10.5644 1
4 6 -10 56.0921 22.3218 5
-4 6 10 40.8691 23.5033 6
4 -6 -9 26.2972 14.266 6
-4 -6 9 34.2649 9.89055 1
-4 6 9 46.9094 21.0259 6
4 6 -9 31.4767 20.3126 5
-4 -6 9 12.2598 21.1945 2
4 6 -9 48.0116 32.4421 7
-4 6 8 81.8445 51.8929 7
-4 6 8 113.243 30.9615 3
4 -6 -8 27.8469 13.6971 6
-4 -6 8 16.3744 7.6764 1
4 6 -8 17.4217 35.5683 7
-4 6 8 48.107 18.8903 6
4 6 -8 43.6393 19.6047 5
-4 -6 8 19.0757 22.5676 2
4 6 -7 7.41357 35.0531 7
-4 -6 7 23.2317 6.16445 1
-4 6 7 54.3196 26.7376 3
4 -6 -7 23.8135 12.945 6
-4 6 7 47.9025 17.9879 6
-4 -6 7 4.39795 22.1813 2
4 6 -7 24.5623 19.0534 5
-4 6 7 23.8104 7.1499 4
-4 6 6 -10.5625 48.9805 7
-4 -6 6 13.7636 20.7169 2
4 6 -6 13.1085 30.5895 7
4 6 -6 10.5783 39.2966 6
-4 6 6 13.5231 26.1167 3
-4 6 6 3.1763 16.2081 6
4 -6 -6 15.1437 16.7105 1
-4 6 6 5.07565 9.09313 4
4 6 -5 22.6617 28.5579 7
4 6 -5 5.70946 38.7771 6
-4 6 5 39.8902 24.3845 3
-4 6 5 47.9488 17.2968 6
4 -6 -5 34.3866 16.3769 1
-4 -6 5 52.7397 20.0301 2
-4 6 4 483.569 61.4382 7
4 6 -4 194.775 35.4568 7
4 6 -4 125.937 46.4929 6
-4 6 4 371.4 30.0974 6
4 -6 -4 323.318 29.2635 1
-4 -6 4 277.582 33.0381 2
-4 6 4 462.185 36.3684 3
4 6 -3 372.86 70.0545 6
-4 6 3 877.277 59.2452 6
4 -6 -3 739.996 58.2613 1
-4 -6 3 751.851 60.6126 2
-4 6 3 1003.74 83.8303 7
4 6 -3 569.535 62.4788 7
4 -6 -3 920.597 64.6014 7
-4 6 3 1092.25 63.3212 3
-4 6 2 1056.3 65.2052 6
4 6 -2 398.23 72.5332 6
4 -6 -2 837.117 63.5041 1
-4 -6 2 817.734 62.1651 5
-4 -6 2 827.999 65.2738 2
-4 6 2 1287.73 92.1838 7
4 -6 -2 1005.36 68.7444 7
4 6 -2 672.464 66.678 7
-4 6 2 1101.37 66.7435 3
4 6 -1 465.663 80.3869 6
-4 6 1 1510.17 99.1619 7
-4 6 1 1399.05 75.4528 6
4 -6 -1 1012.11 72.0814 1
-4 -6 1 938.77 70.0326 5
-4 -6 1 931.455 72.5991 2
4 -6 -1 654.572 76.4413 7
-4 6 1 1426.92 74.2792 3
4 6 -1 802.404 75.357 7
-4 6 0 536.287 37.2351 6
4 6 0 147.798 40.4988 6
4 -6 0 376.829 32.622 1
-4 -6 0 335.838 28.9782 5
4 -6 0 188.309 37.0959 7
-4 6 0 493.113 33.8302 3
-4 6 -1 663.008 60.378 7
4 -6 1 100.387 30.8132 7
4 6 1 89.1747 33.7906 6
-4 -6 -1 222.938 22.3541 5
-4 6 -1 428.341 28.4646 3
-4 6 -1 512.196 34.5527 6
-4 6 -2 35.563 43.5377 7
4 6 2 38.7428 11.2029 1
-4 6 -2 35.4058 15.5079 3
4 -6 2 4.51835 21.6346 7
4 6 2 7.76098 23.0738 6
-4 -6 -2 15.9446 9.52817 5
4 -6 2 7.73147 11.9162 5
-4 -6 -2 30.4634 14.9042 6
4 6 3 98.591 31.0665 6
4 6 3 276.404 20.5274 1
4 -6 3 169.986 20.3828 5
-4 -6 -3 146.484 16.8893 5
4 6 3 273.982 24.2764 4
-4 -6 -3 227.118 23.1687 2
-4 6 -3 413.884 56.0019 7
-4 -6 -4 118.262 18.9052 6
4 6 4 125.362 16.1507 1
4 6 4 58.9474 26.2018 6
4 -6 4 105.937 17.8382 5
4 6 4 111.507 17.5529 4
4 -6 5 71.8552 23.7183 7
4 6 5 61.4828 14.404 1
-4 -6 -5 85.776 17.8398 6
4 6 5 44.0937 27.0469 6
4 -6 5 64.8794 17.9953 5
4 6 5 103.311 15.8915 4
-4 6 -5 60.0212 43.2568 7
4 -6 6 12.6853 12.8567 2
-4 6 -6 -6.29857 19.4708 3
4 6 6 7.65247 14.1546 1
4 -6 7 92.1209 23.9882 7
4 -6 7 72.8509 16.2625 2
-4 6 -7 96.8206 24.4354 3
4 6 7 66.7552 17.8547 1
4 -6 8 103.899 23.6852 7
4 -6 8 81.6926 16.3568 2
-4 6 -8 150.584 27.2303 3
4 6 8 94.6214 19.9553 1
4 -6 9 71.6408 23.7562 7
-4 6 -9 90.5511 28.6745 3
4 -6 9 65.5872 15.8912 2
4 6 9 29.1907 18.7159 1
4 -6 10 32.3595 24.1577 7
-4 6 -10 31.7853 28.3788 3
4 -6 10 -7.22428 13.4199 2
4 6 10 11.9145 19.4442 1
4 -6 11 19.8207 23.6691 7
-4 6 -11 39.5334 31.6853 3
4 6 11 32.0776 21.5613 1
-4 6 -12 83.8987 33.9124 3
4 -6 12 60.9803 26.1152 7
4 6 12 45.4337 23.7021 1
4 -6 13 43.1274 26.162 7
4 6 13 25.6661 40.678 6
4 6 13 8.13929 24.3825 1
4 -6 14 -9.58665 26.3654 7
4 6 14 66.5651 27.2759 1
4 -6 15 -21.1539 27.6673 7
4 -6 16 -7.18431 27.9323 7
4 7 -14 55.3129 46.7093 3
-4 -7 14 -27.0206 29.3646 2
-4 7 13 76.5874 39.431 1
4 7 -13 26.9417 43.0061 3
4 7 -13 35.2579 28.4826 5
-4 -7 13 6.21278 30.0819 2
-4 -7 12 40.0232 14.2349 1
4 7 -12 15.5767 39.3308 3
4 7 -12 80.7725 28.2379 5
-4 -7 12 2.503 28.7134 2
-4 -7 11 48.5915 12.4369 1
4 7 -11 12.8554 35.5383 3
4 7 -11 59.2434 28.031 5
-4 -7 11 50.2706 29.4663 2
-4 -7 10 57.7413 11.8607 1
4 -7 -10 96.6034 18.6218 6
-4 7 10 78.6664 29.8752 6
4 7 -10 78.419 27.3159 5
-4 -7 10 38.8022 28.0452 2
4 7 -9 77.0977 38.5974 7
4 -7 -9 50.2495 16.433 6
-4 -7 9 41.073 26.4574 2
-4 7 9 69.0153 26.167 6
-4 -7 9 50.7319 9.90824 1
4 7 -8 28.2364 40.0397 7
-4 -7 8 45.0231 8.43089 1
-4 -7 8 30.7041 7.13711 1
4 -7 -8 35.1368 14.9692 6
-4 -7 8 61.1688 26.9415 2
-4 7 8 45.6109 23.9496 6
-4 -7 7 46.7868 24.8339 2
4 7 -7 31.3922 52.5918 6
4 7 -7 51.1825 41.8518 7
-4 7 7 66.3123 23.8641 6
-4 7 7 40.6115 9.41748 4
-4 7 6 3.85788 73.8177 7
-4 -7 6 -3.408 21.3848 2
4 7 -6 15.8073 48.4801 6
-4 7 6 30.6265 33.0123 3
-4 7 6 6.75786 22.3708 6
4 7 -6 16.9408 36.335 7
-4 7 5 -11.5113 70.6986 7
4 7 -5 -4.22891 34.4274 7
-4 -7 5 -14.4787 23.4931 2
-4 7 5 36.8309 31.1216 3
-4 7 5 37.3524 22.8877 6
4 7 -5 27.9084 43.199 6
4 7 -4 22.2923 41.9268 6
4 7 -4 21.9165 32.3381 7
-4 7 4 91.318 30.067 3
-4 -7 4 23.2982 22.3092 2
-4 7 4 46.7908 23.5895 6
4 -7 -4 43.898 18.066 1
-4 7 3 155.82 69.1103 7
-4 -7 3 47.331 21.3676 2
4 7 -3 56.0365 29.7995 7
4 7 -3 32.3296 40.1074 6
-4 7 3 158.462 31.766 3
-4 7 3 135.458 25.1805 6
4 -7 -3 67.7696 18.2757 1
4 7 -2 87.5496 28.9697 7
-4 7 2 105.286 27.3563 3
-4 -7 2 50.423 21.2215 2
4 7 -2 16.1138 38.3568 6
4 -7 -2 36.7062 17.6343 1
-4 7 2 129.269 26.2827 6
-4 -7 2 62.3804 16.5734 5
4 -7 -2 93.613 26.1062 7
-4 7 2 155.961 69.1157 7
4 -7 -1 29.5014 17.8608 1
-4 7 1 31.9444 27.4094 6
-4 7 1 25.9855 24.5386 3
4 7 -1 1.76205 35.2005 6
-4 -7 1 12.6476 13.8174 5
-4 -7 1 11.0462 17.8791 2
4 7 -1 44.4727 25.6181 7
4 -7 -1 58.9683 25.8075 7
4 -7 0 10.8342 23.336 7
-4 7 0 -10.8372 23.4073 3
4 -7 0 24.4941 19.3429 1
-4 -7 0 19.9353 17.791 2
-4 7 0 20.5846 26.218 6
4 7 0 1.56884 31.9653 6
-4 -7 0 12.2583 13.2984 5
4 -7 1 26.5959 18.5999 1
-4 7 -1 51.7045 23.0279 3
-4 7 -1 29.0078 28.1265 6
4 7 1 27.0696 29.5661 6
4 -7 1 7.00727 21.5966 7
-4 -7 -1 16.1161 11.9751 5
-4 7 -2 157.856 23.689 3
4 -7 2 47.2678 24.6826 7
-4 7 -2 150.82 31.55 6
4 7 2 12.4714 30.7752 6
-4 -7 -2 79.275 13.0138 5
-4 -7 -3 63.0471 18.4926 2
-4 -7 -3 51.7583 11.3296 5
4 7 3 52.8187 21.4362 4
4 7 4 54.6744 16.8645 1
-4 -7 -4 28.2036 11.0563 5
4 7 4 46.181 18.4079 4
4 -7 5 83.5181 15.8477 2
4 -7 5 74.4353 24.9079 7
4 7 5 85.3651 18.2323 1
4 7 5 70.7449 18.2352 4
4 -7 6 160.524 29.5799 7
4 -7 6 128.575 19.4224 2
4 7 6 97.0879 20.6592 1
4 7 6 142.821 18.4448 4
4 -7 7 111.852 27.5262 7
4 -7 7 120.449 19.8409 2
4 7 7 107.956 21.4649 1
-4 7 -7 188.703 33.0597 3
4 7 8 69.4385 21.7202 1
4 -7 8 76.1033 27.6358 7
4 -7 8 80.6537 19.2101 2
4 7 9 67.3344 21.3756 1
4 -7 9 59.6848 18.2325 2
4 -7 9 13.9806 26.6077 7
-4 7 -10 74.062 41.0533 3
4 -7 10 -6.94684 27.8636 7
4 7 10 4.7796 21.0652 1
4 7 10 35.3768 36.6042 6
4 -7 11 -1.15054 26.8037 7
4 7 11 -6.17418 22.7215 1
4 7 11 4.61513 37.9626 6
4 -7 12 -10.2202 27.5313 7
4 7 12 -4.39735 23.6705 1
4 7 12 34.8426 43.0239 6
4 -7 13 6.69846 27.5952 7
4 7 13 51.9419 26.8612 1
4 -7 14 -2.16078 27.4154 7
4 8 -13 -22.863 46.5797 3
-4 -8 13 12.7762 32.1641 2
-4 -8 12 -26.1448 33.507 2
4 8 -12 -33.3639 43.0051 3
4 8 -11 -11.0793 41.2013 3
-4 8 11 45.9827 38.5545 6
-4 -8 11 -45.5008 32.0432 2
-4 8 10 12.3092 35.9185 6
-4 -8 10 16.5968 29.8331 2
4 8 -9 24.771 60.4913 6
-4 8 9 4.59709 32.7673 6
-4 -8 9 19.1717 28.1829 2
4 8 -8 13.2139 60.8337 6
-4 8 8 6.70572 31.6018 6
-4 -8 8 6.29786 26.7726 2
4 8 -7 102.718 59.6205 6
-4 -8 7 27.7746 25.8334 2
-4 8 7 49.8928 30.6406 6
-4 8 7 35.3605 11.5861 4
-4 -8 6 141.09 29.7898 2
4 8 -6 60.3197 60.0926 6
-4 8 6 109.162 32.1867 6
4 8 -5 40.946 53.4967 6
-4 -8 5 54.9516 26.6259 2
-4 8 5 113.611 33.1071 6
-4 -8 4 19.6575 25.0728 2
-4 8 4 128.514 42.4514 3
4 8 -4 9.22395 48.6688 6
-4 8 4 76.0332 32.7418 6
-4 -8 3 77.8845 24.3802 2
4 8 -3 49.0341 52.8629 6
-4 8 3 144.814 36.4621 6
-4 8 2 281.303 39.4462 3
4 8 -2 63.2093 53.192 6
-4 8 2 215.294 37.4734 6
-4 -8 2 98.295 25.0189 2
-4 -8 2 108.289 20.4342 5
-4 -8 1 99.6368 23.9377 2
-4 8 1 286.732 39.355 6
-4 -8 1 97.329 18.998 5
-4 8 1 299.307 38.4101 3
4 -8 0 15.8063 26.8402 7
-4 -8 0 29.3221 19.1741 2
-4 8 0 82.072 37.4997 6
-4 8 0 97.1596 34.0576 3
-4 -8 0 26.2772 14.9951 5
-4 8 -1 83.7596 31.5097 3
-4 8 -1 81.861 35.6233 6
-4 -8 -1 43.8193 14.588 5
4 -8 1 64.4602 29.6421 7
4 -8 2 93.6158 31.4449 7
-4 8 -2 309.953 41.2948 6
-4 -8 -2 117.906 17.1301 5
-4 8 -2 294.661 33.4826 3
-4 -8 -3 115.809 22.5692 2
-4 -8 -3 95.3962 15.4445 5
-4 -8 -4 104.23 19.4982 2
-4 -8 -4 64.5153 13.369 5
4 8 4 104.217 25.8802 4
4 8 5 54.2082 19.7425 4
4 -8 5 35.2549 16.6748 2
4 -8 5 5.96523 25.5446 7
-4 -8 -5 29.8953 17.1015 2
-4 -8 -5 2.79552 11.0172 5
4 8 6 10.0494 20.5575 1
4 -8 6 17.7781 25.419 7
4 -8 6 -11.4575 18.2243 2
4 8 6 -11.1729 37.153 6
4 8 6 9.62953 17.0957 4
4 -8 7 -2.34862 25.3465 7
4 8 7 22.0392 20.8794 1
4 -8 7 7.10762 18.0946 2
-4 8 -7 14.2639 36.5984 3
4 8 7 27.4031 37.0798 6
4 -8 8 9.30356 25.8243 7
4 8 8 0.91238 20.8386 1
-4 8 -8 33.1103 42.7986 3
4 8 8 -1.60359 39.8108 6
4 -8 8 0.64114 19.124 2
4 -8 9 1.15391 26.0494 7
4 8 9 8.62513 21.8872 1
4 8 9 -13.096 41.2119 6
4 -8 10 13.7026 27.2131 7
4 8 10 16.252 24.2536 1
4 8 10 49.5683 44.4931 6
4 -8 11 7.91607 27.4863 7
4 8 12 1.14236 26.3409 1
-4 9 11 20.5164 49.4838 6
-4 9 10 15.0888 46.4353 6
-4 -9 10 18.0376 31.7653 2
-4 9 9 2.88565 42.8981 6
-4 -9 9 30.658 30.3901 2
-4 -9 8 37.7789 30.938 2
4 9 -8 59.4118 68.9445 6
-4 9 8 77.9994 42.3275 6
-4 -9 7 53.4197 28.7191 2
4 9 -7 53.3213 68.6281 6
-4 9 7 75.4821 41.6143 6
-4 -9 6 87.5324 29.1025 2
4 9 -6 84.6818 67.7807 6
-4 9 6 72.4926 43.2936 6
-4 -9 5 6.92831 27.8448 2
-4 9 5 43.3998 41.0358 6
-4 9 4 -4.44817 41.5593 6
-4 -9 4 9.93484 25.3901 2
-4 -9 3 -11.5859 23.5405 2
-4 9 3 24.3151 42.8676 6
-4 9 2 -4.63255 42.5592 6
-4 -9 2 27.983 23.8926 2
-4 9 1 81.0182 43.9418 3
-4 9 1 31.2007 43.5496 6
-4 -9 1 41.7288 22.9753 2
-4 9 0 35.85 39.721 3
-4 -9 0 49.3238 23.521 2
-4 9 0 77.9148 45.7509 6
-4 9 -1 65.7992 38.6182 3
-4 -9 -1 49.0127 22.5713 2
-4 9 -1 84.444 46.1185 6
-4 -9 -1 25.9382 15.7991 5
-4 9 -2 21.4192 35.658 3
4 -9 2 28.4915 29.1099 7
-4 9 -2 25.0696 43.2769 6
-4 -9 -2 7.24563 14.4561 5
-4 9 -3 9.32357 42.9901 6
4 9 3 26.2604 46.4825 6
-4 -9 -3 25.7381 13.2473 5
4 9 3 16.6439 31.2916 4
-4 9 -4 -6.27401 43.1848 6
-4 -9 -4 30.6949 20.125 2
4 -9 4 40.3791 18.1144 2
4 9 4 1.95902 48.2216 6
-4 -9 -4 17.5477 12.4663 5
4 9 4 23.9021 27.0174 4
4 -9 5 54.567 30.3994 7
-4 9 -5 62.5047 44.6901 6
4 -9 5 27.0911 18.6315 2
-4 -9 -5 29.6307 20.594 2
4 9 5 21.0825 43.5561 6
4 -9 6 3.78325 27.6497 7
4 -9 6 19.4022 19.8155 2
-4 -9 -6 15.5919 20.1503 2
4 9 6 -1.91988 48.7958 6
-4 9 -6 25.3118 45.147 6
4 -9 7 13.8068 28.9668 7
4 -9 7 -5.51357 19.4294 2
4 9 7 1.92441 47.1283 6
4 -9 8 7.41179 29.623 7
-4 10 9 5.40214 56.6788 6
-4 10 8 40.835 55.998 6
-4 10 7 45.524 54.7552 6
-4 10 6 -9.00782 55.2947 6
-4 10 5 -16.2519 54.2826 6
-4 10 4 83.1194 54.5251 6
-4 -10 3 3.21348 25.6688 2
-4 10 3 31.4513 54.4335 6
-4 -10 2 22.0787 25.1368 2
4 10 -2 22.8012 71.6134 6
-4 10 2 32.9438 52.5079 6
-4 -10 1 12.3323 24.1986 2
4 10 -1 16.2985 66.8929 6
-4 10 1 58.6562 53.2232 6
-4 -10 0 10.9989 24.4624 2
-4 10 0 23.6264 52.8758 6
4 10 0 2.63857 64.8206 6
-4 10 -1 3.69678 53.3012 6
4 10 1 5.13227 63.99 6
-4 -10 -1 -0.98644 22.4285 2
-4 10 -2 25.6623 54.3881 6
4 10 2 -14.8502 61.9485 6
-4 10 -3 54.0644 52.2988 6
4 -10 3 47.5755 21.0166 2
-4 10 -4 83.0463 49.5489 6
4 -10 4 17.47 20.4425 2
4 -10 5 15.2481 20.5105 2
-4 10 -5 -1.70576 49.6557 6
-4 10 -6 1.68804 49.266 6
-4 10 -7 -40.1871 50.7771 6
-4 11 4 -19.1457 67.2479 6
-4 11 3 57.2202 66.964 6
-4 11 2 96.8811 66.1941 6
-4 11 1 61.7517 66.1633 6
-4 11 0 58.4142 64.042 6
-4 11 -1 31.5965 61.1438 6
-4 11 -2 53.4316 63.1322 6
-4 11 -3 53.9803 61.6107 6
-5 0 18 9.84082 34.0361 1
5 0 -17 12.4437 37.4334 3
-5 0 17 1.55176 32.1645 1
-5 0 16 13.0766 29.0768 1
-5 0 15 1.34794 26.7769 1
5 0 -14 35.4288 22.4608 6
-5 0 14 1.24266 25.4579 1
5 0 -13 72.8563 31.5892 3
5 0 -13 67.5511 21.2553 2
5 0 -12 73.5236 17.9968 1
5 0 -12 83.4568 19.4528 2
-5 0 12 1.03497 22.0372 1
5 0 -12 61.0417 26.7586 3
5 0 -11 -14.5212 22.4029 3
5 0 -11 -0.65036 14.6957 1
-5 0 11 40.4826 18.1496 1
5 0 -11 25.5467 16.4255 2
5 0 -10 -15.3832 20.4892 3
-5 0 10 12.5491 14.9036 1
5 0 -10 -2.33835 12.4869 1
5 0 -10 -3.23357 14.925 2
5 0 -9 123.371 22.7083 3
-5 0 9 162.478 20.3513 1
5 0 -9 178.789 20.516 2
5 0 -9 165.205 17.8737 1
5 0 -8 939.543 76.0287 3
-5 0 8 1095.14 75.1125 1
5 0 -8 1087.64 73.1283 1
5 0 -7 2282.89 158.349 7
5 0 -7 2398.33 163.422 3
-5 0 7 2557.66 162.386 1
5 0 -7 2594.95 160.571 1
5 0 -6 2283.53 161.947 3
-5 0 6 2612.93 161.782 1
5 0 -6 2438.04 159.559 1
5 0 -6 2375.78 159.493 4
5 0 -6 2604.27 158.41 7
5 0 -5 698.083 62.3644 2
5 0 -5 908.846 60.5136 1
5 0 -5 900.892 60.7338 4
5 0 -5 943.628 59.8031 7
5 0 -5 825.111 62.5657 3
5 0 -4 1102.98 77.7469 3
5 0 -4 1079.95 75.5937 1
5 0 -4 1040.26 77.5557 2
5 0 -4 1159.98 76.0065 4
5 0 -4 1159.55 75.4066 7
5 0 -3 2845.96 192.078 3
5 0 -3 2799.06 189.929 6
5 0 -3 2890.56 190.761 1
5 0 -3 2858.8 192.181 2
5 0 -3 3012.15 191.003 4
5 0 -2 3170.86 216.683 6
5 0 -2 3471.71 218.84 2
5 0 -2 3416.3 218.131 4
-5 0 1 1221.08 82.8007 6
5 0 -1 1247.27 82.6765 6
5 0 -1 1387.77 84.7182 2
-5 0 1 1167.3 83.8942 4
-5 0 0 1.93265 5.67241 4
-5 0 0 2.43566 4.40295 6
5 0 0 4.24869 4.20298 6
5 0 0 17.8727 6.73036 2
5 0 1 44.4485 7.48623 2
-5 0 -1 30.338 6.35948 4
-5 0 -1 26.7776 5.60677 6
5 0 1 31.4929 5.83481 6
5 0 2 315.855 22.8933 6
5 0 2 294.251 22.3052 5
-5 0 -2 302.779 22.6701 6
5 0 2 323.542 22.9151 2
-5 0 -2 316.684 23.5928 4
-5 0 -3 776.348 54.1291 6
5 0 3 861.582 54.6788 6
-5 0 -3 762.768 52.8186 2
-5 0 -4 992.107 67.6853 6
5 0 4 982.152 66.789 3
-5 0 -5 1194.28 87.9184 6
-5 0 -5 1425.88 87.9716 5
5 0 5 1267.73 87.0631 3
-5 0 -6 638.967 48.2718 6
5 0 6 702.286 47.434 3
-5 0 -7 562.542 43.0378 6
-5 0 -7 592.631 42.4554 5
5 0 7 583.466 41.8501 3
5 0 8 114.363 16.0149 3
-5 0 -8 123.399 17.4878 6
5 0 9 463.793 36.5917 7
-5 0 -9 392.52 36.7795 6
-5 0 -9 460.141 36.3541 5
5 0 9 474.573 35.1515 3
5 0 10 297.355 26.8959 3
-5 0 -10 266.41 29.0176 6
5 0 10 297.547 28.8969 7
-5 0 -10 330.468 28.9064 5
5 0 11 115.281 18.4955 3
-5 0 -11 126.86 21.2609 5
5 0 11 72.3095 24.535 1
5 0 11 97.9034 18.6825 7
5 0 12 13.5392 19.1768 7
5 0 12 5.85172 15.7342 3
-5 0 -12 15.1151 19.647 5
5 0 12 18.7481 23.0247 1
5 0 13 1.21984 16.4217 3
-5 0 -13 0.85754 22.0848 5
5 0 13 -28.5522 25.2474 1
5 0 13 8.10009 19.8762 7
5 0 14 4.5135 26.07 1
5 0 14 18.7296 18.0304 3
-5 0 -14 22.0373 22.9163 5
5 0 14 7.59838 21.7488 7
5 0 15 -14.379 23.4655 7
-5 0 -15 45.9079 27.5369 5
5 0 15 -17.7549 28.6708 1
5 0 16 16.9041 29.5156 1
-5 0 -16 10.2328 26.1357 5
5 0 16 21.4437 24.7528 7
-5 0 -17 32.4879 30.1959 5
5 0 17 18.4452 25.7099 7
-5 0 -18 5.35022 32.8905 5
-5 -1 19 1.58313 32.5301 1
-5 1 18 1.77667 36.8236 1
-5 -1 18 -1.49821 32.8297 1
5 1 -17 44.6816 41.4325 3
-5 1 17 20.0233 34.1242 1
-5 -1 17 6.99229 30.0797 1
5 1 -16 18.5587 38.7556 3
-5 1 16 29.6419 30.1905 1
-5 -1 16 -12.9861 26.0413 1
5 -1 -15 38.2682 28.8058 3
-5 1 15 5.79847 27.5413 1
-5 -1 15 1.20361 25.3595 1
5 -1 -14 77.1301 29.6371 3
-5 1 14 1.33909 27.0844 1
5 -1 -14 77.2251 20.3506 6
-5 -1 14 35.291 24.0019 1
5 -1 -13 121.836 27.3604 3
5 1 -13 154.862 21.3733 2
-5 1 13 1.23034 24.8739 1
5 -1 -13 93.3837 19.0127 6
-5 -1 13 1.01394 23.6706 1
5 1 -12 28.0244 16.5181 2
-5 1 12 1.12409 22.5835 1
5 -1 -12 31.656 15.968 6
5 -1 -12 28.5473 22.9754 3
-5 -1 12 0.92478 19.5661 1
5 -1 -12 28.352 17.3118 2
5 -1 -12 22.7165 16.812 1
5 -1 -11 19.6117 21.0373 3
5 1 -11 -5.31243 22.4948 3
-5 1 11 2.04069 17.4915 1
5 -1 -11 16.2043 15.814 1
5 -1 -11 28.6518 14.171 6
-5 -1 11 9.22286 15.5969 1
5 -1 -11 28.6578 16.2198 2
5 -1 -11 25.0975 11.2953 4
5 1 -11 16.8945 15.6831 2
5 -1 -10 424.345 34.1683 6
5 -1 -10 502.008 36.9693 2
-5 1 10 401.162 38.2778 1
-5 -1 10 440.693 37.0131 1
5 1 -10 467.844 36.2267 2
5 -1 -10 428.482 32.9544 4
5 1 -10 461.132 42.8463 3
5 -1 -10 446.65 35.8732 1
5 -1 -10 411.805 39.9724 3
5 1 -10 456.452 35.3841 1
5 1 -9 429.344 41.0401 3
5 -1 -9 427.529 33.4598 6
5 -1 -9 403.891 38.5681 3
5 1 -9 448.219 34.3289 1
-5 1 9 431.27 37.5513 1
-5 -1 9 459.989 35.8489 1
5 1 -9 443.891 35.2121 2
5 -1 -9 463.389 32.9155 4
5 -1 -9 468.374 35.5203 1
5 1 -8 379.503 39.1743 3
5 -1 -8 429.124 32.6749 6
5 -1 -8 414.617 37.1473 3
-5 1 8 406.661 36.6217 1
-5 -1 8 474.842 35.1056 1
5 -1 -8 486.72 34.564 1
5 -1 -8 499.216 32.827 4
5 1 -8 403.618 33.3327 1
5 1 -7 229.196 28.258 3
-5 1 7 273.326 26.0752 3
5 -1 -7 301.02 21.8925 6
-5 1 7 244.129 26.06 1
5 -1 -7 319.003 24.2115 1
5 -1 -7 322.425 22.2822 4
5 1 -7 279.328 22.6805 1
5 -1 -7 245.503 22.194 7
5 -1 -7 282.752 26.4483 3
5 -1 -6 193.276 20.3813 3
-5 1 6 226.408 20.7752 3
5 -1 -6 202.054 16.2439 6
-5 1 6 224.28 21.7913 1
-5 -1 6 235.948 19.55 1
5 1 -6 236.305 24.0902 3
5 -1 -6 222.105 18.6671 1
5 -1 -6 195.455 17.0603 4
5 1 -6 233.569 17.3054 1
5 -1 -6 206.615 18.3769 7
5 1 -5 2345.96 161.116 3
-5 1 5 2619.8 159.866 3
-5 -1 5 2493.47 159.151 1
5 -1 -5 2226.18 158.366 1
5 1 -5 2156.49 159.564 2
5 1 -5 2617.92 157.64 1
5 -1 -5 2313.19 157.555 4
5 -1 -5 2356.76 158.034 7
5 -1 -5 2125.16 159.19 3
5 -1 -4 1648.44 110.814 6
5 -1 -4 1618.74 113.57 3
5 -1 -4 1570.13 112.941 1
-5 -1 4 1540.55 113.331 2
5 1 -4 1658.64 114.428 2
5 1 -4 1888.07 112.094 1
5 -1 -4 1682.72 112.237 4
5 -1 -4 1791.32 113.13 7
5 -1 -3 5367.18 369.633 3
5 -1 -3 5302.72 369.684 1
5 -1 -3 5792.1 369.766 7
5 1 -3 5810.89 368.571 1
5 1 -3 5158.23 370.198 2
5 1 -3 5696.94 369.871 4
-5 1 3 5816.19 369.26 4
5 1 -2 6140.18 408.09 6
5 1 -2 5699.45 409.057 2
5 -1 -2 6788.58 409.085 7
5 -1 -2 6170.01 408.136 3
5 -1 -1 4378.03 288.716 3
5 1 -1 4302.27 288.877 6
-5 -1 1 4397.57 288.828 6
-5 -1 1 3991.88 289.264 2
5 1 -1 4590.01 289.958 2
5 1 -1 4533.62 289.672 4
5 -1 -1 4556.44 290.001 7
5 1 0 2182.35 142.525 6
5 -1 0 2286.33 143.751 7
-5 -1 0 2136.53 142.278 6
5 -1 0 2233.92 142.983 2
-5 -1 0 2082.78 142.725 2
5 1 0 2143.78 143.23 2
-5 -1 0 2227.51 142.952 4
5 1 0 2143.73 143.133 4
5 -1 0 2155.82 141.806 3
-5 1 0 2041.52 141.154 6
-5 -1 -1 155.263 14.1108 6
5 1 1 155.461 13.8877 6
-5 1 -1 161.605 12.7061 6
5 -1 1 172.595 14.21 2
-5 -1 -1 167.225 13.8859 2
5 1 1 159.515 14.6624 2
-5 -1 -1 167.75 14.2071 4
5 -1 1 184.072 15.7451 7
-5 -1 -2 573.335 39.1073 6
5 1 2 517.116 39.241 6
-5 1 -2 507.031 38.4418 6
5 -1 2 616.368 38.77 2
-5 -1 -2 579.208 38.9662 2
5 -1 2 490.417 39.1897 5
5 1 2 533.624 39.4297 2
-5 -1 -2 599.847 39.4585 4
5 -1 2 621.213 40.6854 7
-5 -1 -3 914.731 64.3321 6
5 1 3 1000.45 65.0911 6
-5 1 -3 952.304 64.2253 6
5 -1 3 858.209 64.7412 5
5 -1 3 922.334 63.0953 2
-5 -1 -3 968.457 63.8287 2
-5 -1 -3 919.678 64.3949 4
5 -1 3 949.809 62.5729 3
5 -1 3 988.748 65.8077 7
-5 -1 -4 105.185 12.4581 6
-5 1 -4 88.9624 12.1041 6
5 1 4 99.1196 13.1791 6
5 -1 4 126.478 13.2702 5
-5 -1 -4 118.592 10.6079 2
5 -1 4 115.326 8.61494 2
-5 -1 -4 107.875 12.4002 4
5 -1 4 108.348 9.40606 3
-5 -1 -5 47.6944 9.51706 4
-5 -1 -5 57.5473 10.8151 6
-5 1 -5 63.2479 11.7376 6
5 1 5 74.0453 12.622 6
-5 -1 -5 65.5527 8.01802 2
-5 -1 -5 53.6772 7.75282 5
5 1 5 51.1431 10.9621 3
5 -1 5 61.9062 7.36267 3
5 -1 6 100.077 10.1474 3
5 1 6 99.3434 13.564 3
-5 -1 -6 91.3577 13.1794 6
-5 1 -6 83.4175 14.2399 6
5 1 6 111.108 16.0299 6
-5 -1 -6 114.617 11.2448 5
-5 -1 -6 111.862 10.175 2
-5 1 -6 90.9094 14.5736 5
-5 -1 -6 78.8761 12.1804 4
5 -1 6 70.8892 13.8968 7
5 -1 7 113.571 12.7114 3
-5 -1 -7 115.082 16.6474 6
-5 1 -7 115.729 17.4665 6
-5 -1 -7 147.888 14.5751 5
-5 -1 -7 149.339 12.1496 2
-5 1 -7 129.844 16.4088 5
5 1 7 142.096 16.3541 3
5 -1 7 126.114 16.9787 7
-5 1 -8 175.869 19.917 6
-5 -1 -8 148.439 19.5653 6
-5 -1 -8 173.813 17.6836 5
-5 1 -8 174.199 19.6558 5
-5 -1 -8 165.172 14.1338 2
5 -1 8 163.715 19.8598 7
5 -1 8 151.785 15.47 3
5 1 8 179.292 19.6196 3
5 1 9 113.162 18.0089 3
5 -1 9 89.2722 13.5269 3
5 1 9 60.3841 19.8541 1
-5 -1 -9 89.6819 17.6951 6
-5 1 -9 93.2484 18.3156 6
-5 -1 -9 126.077 16.4232 5
-5 -1 -9 123.222 11.2445 2
-5 1 -9 103.329 17.8931 5
5 -1 9 120.213 18.4682 7
-5 -1 -10 46.8059 8.89173 2
5 1 10 36.9681 17.9686 3
5 -1 10 67.0392 12.7968 3
-5 -1 -10 47.4239 18.6356 6
-5 1 -10 64.0773 19.9803 6
5 1 10 60.2433 20.2572 1
-5 -1 -10 51.3151 15.9294 5
-5 1 -10 47.9817 17.7476 5
5 -1 10 85.5145 17.9032 7
5 -1 11 134.341 16.7203 3
5 1 11 77.2886 20.479 3
-5 -1 -11 195.34 21.8921 5
5 1 11 88.6442 22.8515 1
-5 1 -11 115.261 21.6536 5
-5 -1 -11 133.231 12.5668 2
5 -1 11 157.525 21.0129 7
5 1 12 50.7651 23.4303 1
-5 -1 -12 86.7278 10.6598 2
5 1 12 40.9999 19.8543 3
5 -1 12 69.2658 16.5976 3
-5 -1 -12 103.962 9.52813 2
-5 -1 -12 116.345 22.1914 5
-5 1 -12 100.146 22.7954 5
5 -1 12 83.418 20.5292 7
5 1 13 78.5847 21.6535 3
5 -1 13 84.1196 28.1417 1
5 -1 13 54.8308 16.3056 3
-5 -1 -13 62.2016 7.35739 2
-5 -1 -13 104.632 22.7805 5
-5 1 -13 56.6096 23.671 5
5 1 13 58.9991 23.7257 1
-5 -1 -13 58.5294 8.08964 2
5 1 13 65.4802 22.3598 7
5 -1 13 88.342 21.2908 7
5 -1 14 76.8343 32.2462 1
5 1 14 82.8211 28.5054 1
5 1 14 115.35 25.5468 7
-5 -1 -14 124.527 25.3552 5
-5 1 -14 133.481 27.0458 5
5 -1 14 84.1094 23.4434 7
5 1 15 81.3805 30.0536 1
5 -1 15 136.698 25.902 7
-5 -1 -15 161.959 27.6228 5
-5 1 -15 147.827 29.7016 5
5 1 15 128.542 27.6152 7
5 1 16 53.4585 28.4871 1
5 -1 16 82.938 26.3166 7
5 1 16 52.8455 27.7408 7
-5 -1 -16 83.4631 25.5369 5
-5 1 -16 87.3292 31.0795 5
5 -1 17 24.3099 25.0405 7
-5 -1 -17 46.6449 27.7756 5
-5 1 -17 11.704 28.6755 5
5 1 17 17.3875 27.916 7
-5 -1 -18 9.22616 28.2108 5
-5 1 -18 40.1091 32.038 5
-5 -2 19 -4.19416 32.1818 1
-5 -2 18 1.3112 29.0602 1
5 2 -17 72.7847 47.29 3
-5 2 17 1.81104 37.8845 1
-5 -2 17 15.8725 28.4578 1
5 -2 -16 37.7887 30.0753 3
-5 2 16 18.6036 30.7065 1
5 2 -16 -10.2658 42.883 3
-5 -2 16 6.79593 23.9933 1
5 -2 -15 5.50789 28.5393 3
5 2 -15 1.92321 38.6032 3
-5 2 15 -1.57486 29.0145 1
-5 -2 15 -5.29767 22.8813 1
5 -2 -14 3.82614 27.2972 3
5 2 -14 3.6249 36.2343 3
-5 2 14 7.3072 28.477 1
5 -2 -14 35.7786 17.0508 6
-5 -2 14 13.754 20.4859 1
5 2 -13 43.5126 18.0162 2
5 -2 -13 57.0621 25.6596 3
-5 2 13 32.3476 27.062 1
5 -2 -13 45.6677 16.1843 6
-5 -2 13 24.2162 19.8153 1
5 -2 -13 40.8521 10.3159 4
5 -2 -12 128.153 25.6813 3
-5 2 12 116.656 26.4037 1
5 -2 -12 102.767 20.6227 1
5 -2 -12 130.674 17.5539 6
5 2 -12 135.751 19.8917 2
-5 -2 12 116.687 21.267 1
5 -2 -12 120.468 13.3007 4
5 2 -11 17.907 15.3837 2
5 -2 -11 28.1036 15.6145 1
5 -2 -11 49.0611 20.4911 3
-5 2 11 24.8747 21.3223 1
5 -2 -11 32.2845 12.0007 6
-5 -2 11 27.9048 15.5963 1
5 -2 -11 22.2303 8.78953 4
5 -2 -10 50.0601 18.6582 3
-5 2 10 20.6951 17.6967 1
-5 2 10 23.0236 18.4733 3
5 -2 -10 26.2823 10.9956 6
-5 -2 10 37.4393 14.4481 1
5 -2 -10 28.8922 14.7943 1
5 -2 -10 24.5121 8.17163 4
5 2 -10 10.203 13.5586 2
5 2 -9 24.979 7.92195 7
5 2 -9 17.4047 13.8515 2
-5 2 9 21.1102 17.3419 1
5 2 -9 12.7739 22.1942 3
-5 2 9 4.59068 17.0251 3
5 -2 -9 13.9011 12.8742 1
5 -2 -9 20.8591 9.17801 6
5 -2 -9 31.1989 16.4393 3
-5 -2 9 23.0096 12.2723 1
-5 2 9 15.3438 6.52852 7
5 -2 -9 26.3509 7.96061 4
5 2 -8 60.2434 14.0349 2
-5 2 8 72.5192 8.92634 7
5 2 -8 63.7655 13.2421 7
5 -2 -8 58.939 13.1599 1
-5 2 8 61.3847 16.9411 1
5 -2 -8 44.4919 16.1549 3
-5 2 8 53.7524 16.8325 3
5 2 -8 62.5725 21.5449 3
5 -2 -8 36.9754 8.76794 6
-5 -2 8 65.9411 11.7404 1
5 2 -7 447.919 41.2883 3
-5 2 7 516.691 33.8665 7
5 -2 -7 443.592 33.0573 6
-5 2 7 527.232 38.5927 3
5 -2 -7 426.749 35.7577 7
-5 -2 7 494.101 35.3648 1
-5 -2 7 422.297 36.2099 2
5 -2 -7 479.289 36.6021 1
5 2 -7 445.647 34.7689 7
5 -2 -7 487.545 37.8069 3
5 2 -7 508.114 34.2581 1
-5 2 6 1628.5 104.865 3
5 -2 -6 1475.5 101.07 6
-5 2 6 1482.62 102.184 7
-5 -2 6 1659.84 103.072 1
-5 -2 6 1411.6 104.238 2
5 -2 -6 1466.79 103.577 1
5 2 -6 1624.6 101.907 1
5 -2 -6 1375.28 104.881 7
5 -2 -6 1543.83 104.445 3
5 2 -5 2447.37 155.558 1
-5 -2 5 2339.35 158.362 2
5 -2 -5 2339.14 157.545 1
-5 2 5 2418.08 156.696 7
5 -2 -5 2342.96 154.931 6
-5 2 5 2521.31 158.54 3
5 -2 -5 2641.32 159.296 7
5 -2 -5 2350.74 157.787 3
-5 2 4 1251.82 77.7275 3
-5 -2 4 1070.46 77.4647 2
5 2 -4 940.777 78.0638 2
5 -2 -4 1220.12 77.7147 7
-5 2 4 1232.79 76.0268 4
5 2 -4 1167.16 74.5865 1
-5 2 4 1174.24 76.555 7
5 -2 -4 1070.57 73.8414 6
5 -2 -4 1083.61 76.6414 3
-5 2 3 516.994 39.1948 7
-5 2 3 565.03 39.6009 3
5 2 -3 527.428 40.9479 6
5 -2 -3 539.117 39.8775 1
5 2 -3 541.55 36.6641 1
-5 2 3 579.785 38.4731 4
5 -2 -3 617.558 40.2923 7
5 -2 -3 572.235 38.7025 3
-5 2 2 279.194 20.6154 3
5 2 -2 245.09 21.0749 6
5 2 -2 254.199 17.7335 1
5 -2 -2 275.213 21.3844 7
5 2 -2 190.729 21.8215 2
-5 2 2 238.423 19.5758 4
-5 2 2 271.266 21.1657 7
5 -2 -2 229.572 18.9077 3
5 2 -1 1026.61 68.0545 6
5 2 -1 947.18 65.5701 5
5 2 -1 1107.91 68.5571 2
-5 2 1 935.156 67.9775 7
5 -2 -1 1006.53 68.3585 7
5 -2 -1 962.347 65.8379 3
5 -2 0 3580.37 236.406 3
-5 -2 0 3490.71 237.899 6
5 2 0 3516.03 238.568 6
-5 2 0 3610.45 236.411 6
-5 -2 0 3270.65 238.38 2
5 2 0 3907.06 239.179 2
5 -2 0 3942.18 239.677 7
-5 -2 -1 6540.08 428.639 6
-5 2 -1 6416.95 427.64 6
-5 -2 -1 6301.18 429.106 2
5 2 1 6492.88 429.267 6
5 -2 1 6920.15 430.098 7
5 -2 2 4611.03 303.812 7
-5 -2 -2 4389.89 302.583 6
5 2 2 4775.28 303.36 6
-5 -2 -2 4455.27 302.942 2
5 2 2 4696.28 302.918 4
-5 -2 -3 4110.53 278.363 6
5 -2 3 3760.23 278.754 5
-5 -2 -3 4225.07 278.629 2
-5 -2 -3 4168.64 278.035 4
5 -2 3 4400.14 279.609 7
5 2 3 4738.02 279.668 6
-5 -2 -4 641.292 46.2253 6
5 2 4 743.201 47.5093 6
5 -2 4 598.572 43.6793 2
5 -2 4 556.849 47.1269 5
-5 -2 -4 661.612 43.172 5
-5 -2 -4 712.78 46.3481 2
-5 -2 -4 665.576 45.4992 4
-5 -2 -5 63.1282 12.3717 6
-5 -2 -5 52.2342 6.97776 5
5 -2 5 41.8398 12.7267 5
-5 -2 -5 48.4784 10.3221 2
-5 -2 -5 48.8844 9.66525 4
5 2 6 411.683 38.2686 1
-5 -2 -6 553.057 38.4677 6
5 2 6 528.249 39.9415 6
-5 2 -6 497.311 39.1931 6
-5 -2 -6 541.835 37.0021 2
-5 -2 -6 489.866 36.1571 4
5 2 6 498.177 38.8325 3
5 2 7 295.222 27.9908 1
-5 -2 -7 284.413 26.7923 6
5 2 7 393.315 30.3528 6
-5 2 -7 314.119 28.4954 6
5 -2 7 322.262 27.7556 7
-5 -2 -7 278.62 24.5447 4
5 2 7 386.707 28.5823 3
-5 -2 -7 303.536 24.9899 2
5 -2 8 100.808 16.2456 7
5 2 8 85.8003 17.2739 3
-5 -2 -8 93.9056 16.4643 6
-5 2 -8 40.2932 17.3469 6
5 2 8 23.265 18.966 6
5 2 8 44.1596 16.0076 1
-5 2 -8 98.691 17.8819 5
-5 -2 -8 120.576 13.4975 2
-5 -2 -8 112.794 12.6923 4
5 2 9 144.651 23.0144 1
-5 2 -9 208.253 26.0496 6
-5 -2 -9 208.365 19.2884 2
-5 -2 -9 213.387 19.6657 4
5 -2 9 224.57 22.9257 7
5 2 9 208.8 25.3696 3
5 2 10 463.106 41.3787 3
-5 2 -10 473.059 41.8187 6
-5 2 -10 594.472 42.2743 5
-5 -2 -10 467.451 35.9457 4
5 2 10 363.032 39.8938 1
5 -2 10 508.817 38.8295 7
5 -2 11 473.319 35.7485 7
-5 2 -11 516.911 38.7906 5
-5 -2 -11 381.834 31.677 4
5 2 11 287.798 35.6508 1
5 2 11 377.35 38.3436 3
-5 -2 -12 104.216 16.9762 4
5 2 12 106.721 23.8087 1
5 -2 12 135.807 21.9695 7
5 2 12 128.719 26.2208 3
5 -2 13 -2.14797 19.7976 7
5 2 13 7.2258 23.7291 1
-5 -2 -13 11.4866 14.8513 4
-5 2 -13 -7.9215 24.6385 5
5 2 14 28.9311 25.5385 1
5 -2 14 1.43428 20.4269 7
-5 -2 -14 -3.02825 13.1087 2
-5 -2 -14 -4.62527 15.5557 4
-5 -2 -14 28.2565 22.2935 5
-5 2 -14 -28.384 26.9602 5
5 -2 15 42.0688 22.7061 7
5 2 15 33.6166 25.4571 1
5 -2 15 1.90379 34.1886 1
-5 -2 -15 5.89242 24.0451 5
-5 2 -15 39.6456 28.6889 5
5 2 15 -2.64692 25.4815 7
-5 -2 -16 42.3866 26.094 5
-5 2 -16 25.0503 31.3591 5
5 -2 16 31.0028 22.6892 7
5 2 16 3.58667 27.8686 7
5 -2 17 37.735 24.0173 7
5 2 17 6.53146 29.675 7
-5 -2 -17 15.6657 25.6712 5
-5 -3 19 22.6786 30.9871 1
-5 -3 18 8.93532 24.4581 1
5 3 -17 6.87072 52.0269 3
-5 3 17 -1.93204 38.515 1
-5 -3 17 6.42015 25.1186 1
5 -3 -16 27.1066 28.5723 3
5 3 -16 -28.3715 48.1903 3
-5 3 16 -1.81481 34.465 1
-5 -3 16 8.06898 22.3598 1
5 -3 -15 22.9086 28.0606 3
5 3 -15 2.0921 41.8575 3
-5 3 15 6.77334 32.8954 1
-5 -3 15 12.1675 22.6539 1
5 -3 -14 -4.74868 24.1534 3
5 3 -14 43.2102 37.2487 3
5 -3 -14 -1.72079 16.6136 6
-5 -3 14 -6.01954 18.9694 1
5 -3 -13 21.8289 21.7165 3
-5 3 13 30.3809 26.2663 1
5 -3 -13 5.71807 15.6115 6
-5 -3 13 24.282 18.2884 1
5 3 -12 54.5263 17.6357 2
5 -3 -12 21.2359 20.5851 3
-5 3 12 52.317 25.0081 1
5 3 -12 81.9201 30.6358 3
5 -3 -12 39.2203 14.3704 6
-5 -3 12 35.9628 17.3014 1
-5 3 12 43.2889 9.6502 7
5 3 -11 -3.28449 15.5506 2
-5 3 11 5.50005 20.2424 3
5 -3 -11 -1.25278 12.2635 6
5 3 -11 9.26496 11.077 7
-5 -3 11 5.02283 13.5889 1
5 -3 -11 10.7989 15.7659 1
-5 3 11 5.60204 9.15856 7
5 -3 -11 2.80757 19.7897 3
5 3 -10 12.8213 12.3346 7
5 3 -10 -5.13086 14.4086 2
-5 3 10 12.9348 19.5255 3
5 -3 -10 11.8142 10.9027 6
5 -3 -10 -3.52631 15.239 1
-5 -3 10 1.63869 12.252 1
5 -3 -10 6.05316 17.1655 3
-5 3 10 15.4425 9.83082 7
-5 3 9 290.474 29.1883 3
5 -3 -9 259.134 22.1451 6
-5 -3 9 264.727 26.9604 2
-5 -3 9 275.697 23.8122 1
5 3 -9 316.568 26.593 2
5 -3 -9 272.266 26.2756 1
-5 3 9 246.364 22.7492 7
5 3 -9 302.784 27.0755 7
5 -3 -9 290.645 27.7442 3
-5 3 8 457.89 35.8146 3
5 -3 -8 395.757 29.1572 6
-5 -3 8 352.245 34.0936 2
-5 -3 8 392.361 30.1561 1
5 3 -8 473.065 33.7051 2
5 -3 -8 387.753 32.7886 1
-5 3 8 360.458 30.4722 7
5 3 -8 446.707 36.1925 7
5 -3 -8 366.606 33.8021 3
-5 3 7 432.555 35.5637 3
5 -3 -7 401.535 29.8936 6
-5 -3 7 466.773 31.0468 1
-5 -3 7 416.359 34.9058 2
5 -3 -7 406.35 33.4753 1
-5 3 7 405.314 32.2615 7
5 3 -7 381.15 34.0699 7
5 -3 -7 414.617 35.026 7
5 -3 -7 430.74 34.4822 3
-5 3 6 212.966 22.5615 3
5 -3 -6 234.875 16.8037 6
-5 -3 6 216.539 17.5494 1
-5 -3 6 243.673 22.9018 2
5 -3 -6 232.256 20.9996 1
-5 3 6 170.37 19.8118 7
5 -3 -6 206.562 23.3345 7
5 -3 -6 202.606 20.659 3
5 3 -6 201.812 20.5696 7
-5 3 5 642.711 51.3332 3
5 -3 -5 752.733 47.6228 6
5 -3 -5 790.694 51.2295 1
5 3 -5 655.949 49.849 5
-5 -3 5 800.62 52.2639 2
5 3 -5 680.949 51.2318 2
-5 3 5 624.03 48.4974 4
-5 3 5 581.394 50.1189 7
5 -3 -5 849.922 55.3281 7
5 -3 -5 750.668 50.5855 3
-5 3 4 1181 76.4866 3
-5 3 4 1009.91 76.0562 7
5 3 -4 1133.6 75.2201 5
-5 -3 4 1212.61 77.4532 2
-5 3 4 1089.91 74.3788 4
5 3 -4 1236.69 81.5737 6
5 3 -3 916.738 62.0247 6
-5 3 3 810.158 54.839 6
5 -3 -3 883.367 59.1826 1
5 3 -3 824.073 57.0407 5
-5 -3 3 824.803 59.1498 2
5 -3 -3 1022.11 61.556 7
5 -3 -3 865.208 57.0608 3
-5 3 3 894.766 58.5118 3
-5 3 2 2026.49 132.857 3
5 3 -2 2133.7 135.727 6
-5 3 2 2028.38 130.53 6
5 -3 -2 1714.31 133.743 1
5 -3 -2 1922.5 131.744 3
5 3 -2 1962.59 132.126 5
-5 3 2 1813.54 134.236 7
5 -3 -2 2168.9 135.191 7
-5 3 1 2021.99 126.329 3
-5 3 1 2264.96 125.349 6
5 3 -1 2077.28 129.352 6
5 3 -1 1462.82 128.251 2
5 3 -1 1757.33 124.324 1
-5 3 1 1773.6 128.726 7
5 -3 -1 1960.61 128.78 7
-5 3 0 1235.24 75.9322 3
-5 -3 0 1063.76 77.0756 6
5 3 0 1159.57 78.7535 6
-5 -3 0 1022.24 78.3219 2
5 3 0 1160.35 78.2501 4
5 -3 0 1226.01 79.1517 7
5 3 0 1073.75 75.1648 1
-5 -3 -1 92.591 12.4479 6
5 3 1 98.8834 14.8661 6
-5 -3 -1 114.083 14.4774 2
5 3 1 102.345 13.8765 4
5 -3 1 127.778 14.72 7
5 3 1 99.0573 9.72443 1
-5 -3 -2 168.685 15.8661 6
5 3 2 158.596 18.0349 6
-5 -3 -2 172.665 17.2628 2
-5 3 -2 139.771 18.7729 7
5 3 2 170.812 15.8917 4
5 -3 2 197.054 18.0121 7
5 3 2 125.372 13.5066 1
-5 -3 -3 281.184 23.4055 6
5 3 3 318.845 25.0216 6
5 -3 3 241.389 22.6833 5
-5 -3 -3 276.881 23.7005 2
5 3 3 293.061 22.9174 4
-5 3 -3 281.967 26.317 7
5 -3 3 305.963 24.5989 7
5 3 3 214.77 21.083 1
-5 -3 -4 63.7042 12.727 2
-5 -3 -4 57.9629 12.7184 6
5 3 4 65.4268 14.3412 6
5 -3 4 60.2405 13.4684 5
5 3 4 46.4325 10.7317 1
-5 3 -4 52.5923 14.818 7
-5 -3 -5 23.3925 11.3831 2
5 3 5 40.2327 14.3431 6
5 -3 5 24.9586 12.6837 5
5 3 5 28.8839 10.6956 1
5 3 6 338.732 28.4968 6
5 -3 6 256.953 27.1683 5
5 -3 6 269.881 19.122 2
-5 -3 -6 243.592 23.9186 2
5 -3 6 321.106 25.8416 7
5 3 6 260.307 24.4674 1
5 3 7 110.784 20.2466 3
5 -3 7 114.036 17.2405 7
-5 -3 -7 98.144 14.3427 2
5 3 7 72.8334 15.6959 1
5 3 7 55.5423 21.3288 6
-5 -3 -7 98.9723 12.0985 4
5 -3 8 93.6572 16.0266 7
5 3 8 52.6773 19.6057 3
5 3 8 39.1311 14.4187 1
5 3 8 23.5909 20.5714 6
-5 -3 -8 55.9842 10.5858 4
5 3 9 92.1454 21.6594 3
5 3 9 77.6519 18.5807 1
5 3 9 41.5543 23.6775 6
-5 -3 -9 68.3619 11.7965 4
5 -3 9 119.806 18.4189 7
5 -3 10 87.0855 18.3135 7
5 3 10 54.9944 23.2194 3
5 3 10 71.0852 19.1395 1
5 3 10 29.8935 27.1135 6
-5 3 -10 78.9332 23.886 5
-5 -3 -10 49.4244 11.9274 4
5 -3 11 58.5264 18.3858 7
-5 3 -11 33.5942 23.2289 5
-5 -3 -11 26.0456 11.9516 4
5 3 11 42.3161 18.9641 1
-5 3 -12 16.0826 25.9479 5
-5 -3 -12 29.9438 12.4294 4
5 3 12 56.6802 21.3619 1
5 -3 12 52.4348 19.2067 7
5 -3 13 78.2064 20.87 7
-5 3 -13 36.053 28.3948 5
5 3 13 86.0969 24.2673 1
-5 -3 -13 54.8869 14.1012 4
5 -3 14 51.1045 21.8536 7
5 3 14 58.0771 24.7601 1
-5 3 -14 61.3854 30.4731 5
5 -3 15 19.5892 36.5424 1
5 -3 15 55.8083 23.0473 7
5 3 15 64.6708 25.8575 1
-5 3 -15 51.3358 32.7292 5
5 -3 16 27.4311 23.1971 7
-5 3 -16 -1.27475 33.5248 5
5 -3 17 19.1617 24.0263 7
5 3 17 0.98957 31.4883 7
-5 -4 18 12.3421 25.557 1
-5 -4 17 10.9471 23.4881 1
5 -4 -16 50.6263 29.3193 3
-5 4 16 1.9437 37.7077 1
5 4 -16 16.2611 52.2414 3
5 4 -16 81.5413 28.1653 5
-5 -4 16 2.56311 21.1936 1
5 -4 -15 64.5109 28.9632 3
5 4 -15 77.1406 45.4503 3
5 4 -15 63.3535 26.1692 5
-5 -4 15 26.1348 20.799 1
5 -4 -14 33.196 25.8278 3
5 4 -14 61.3545 42.2321 3
5 -4 -14 39.8721 18.057 6
5 4 -14 47.8373 23.82 5
-5 -4 14 48.6964 19.2737 1
-5 4 14 48.3087 12.8327 7
-5 4 13 23.7075 14.1817 7
5 -4 -13 28.7469 23.4693 3
5 4 -13 89.2311 39.7985 3
5 -4 -13 23.7741 16.3707 6
5 4 -13 29.7297 22.9024 5
-5 -4 13 26.4833 17.1257 1
5 -4 -12 -3.93247 22.39 3
5 4 -12 39.183 34.6189 3
5 -4 -12 9.4277 14.4444 6
5 4 -12 0.90621 19.8958 5
-5 -4 12 28.471 14.9149 1
5 4 -12 29.8664 18.2442 7
-5 4 12 2.60436 14.1937 7
5 4 -11 -15.933 18.729 7
5 -4 -11 0.90426 19.5896 3
5 -4 -11 16.2808 12.5778 6
5 4 -11 4.92526 17.4979 2
5 4 -11 -10.6909 30.5727 3
-5 4 11 4.37455 14.3286 7
5 4 -11 14.4064 19.2205 5
-5 -4 11 6.73645 19.9284 2
-5 -4 11 10.4073 13.2761 1
-5 4 10 69.9648 15.6566 7
5 4 -10 59.2371 19.1053 7
5 -4 -10 46.3302 19.6916 3
-5 4 10 29.6459 24.2363 1
-5 4 10 64.4483 23.4886 3
5 4 -10 50.5138 17.864 2
5 -4 -10 57.177 13.037 6
5 4 -10 23.1395 29.1642 3
5 4 -10 41.3565 17.5992 5
-5 -4 10 39.9742 12.8486 1
-5 -4 10 62.5972 20.6149 2
5 4 -9 162.947 27.7116 7
-5 4 9 193.287 28.3816 1
5 -4 -9 204.366 18.657 6
-5 4 9 198.741 22.1194 7
-5 4 9 191.534 28.0334 3
5 4 -9 214.829 24.2368 5
-5 -4 9 183.568 17.9638 1
5 4 -9 208.072 23.9334 2
5 -4 -9 246.883 24.0146 1
-5 -4 9 201.393 25.9817 2
5 -4 -9 189.464 23.7065 3
-5 4 8 412.6 36.71 3
5 -4 -8 398.195 29.1781 6
-5 4 8 419.153 37.9912 1
-5 -4 8 380.629 35.6282 2
-5 -4 8 343.028 28.4191 1
5 4 -8 381.397 33.448 5
5 -4 -8 407.228 33.1839 1
5 4 -8 381.044 33.4446 2
5 -4 -8 396.623 33.2989 3
-5 4 8 409.497 33.069 7
-5 4 7 514.156 41.4289 3
-5 -4 7 449.203 40.8523 2
5 -4 -7 477.255 35.4837 6
5 4 -7 534.787 39.1409 5
5 -4 -7 480.672 39.0468 1
5 4 -7 577.686 40.6515 2
-5 4 7 515.8 39.9226 7
5 -4 -7 473.137 39.037 3
5 4 -7 434.606 42.4357 7
-5 4 6 706.922 48.4032 3
5 -4 -6 576.375 42.4027 6
-5 4 6 642.703 43.2713 6
-5 -4 6 609.094 47.8674 2
5 4 -6 622.99 45.8745 5
5 -4 -6 582.32 46.062 1
-5 4 6 613.52 42.7104 4
-5 4 6 647.304 47.4087 7
5 -4 -6 600.836 45.073 3
5 4 -6 529.761 47.4054 7
5 -4 -6 622.5 48.804 7
-5 4 5 302.004 26.4399 3
5 -4 -5 243.604 20.4248 6
-5 4 5 286.179 20.8775 6
5 -4 -5 248.955 24.5412 1
5 4 -5 331.587 24.6174 5
-5 -4 5 204.289 25.6648 2
-5 4 5 298.346 21.6319 4
-5 4 5 242.836 27.4086 7
5 -4 -5 243.145 23.0433 3
5 -4 -5 289.346 29.2569 7
5 4 -5 273.709 26.3579 7
-5 4 4 257.654 24.0306 3
5 -4 -4 253.358 22.7239 1
5 4 -4 250.259 21.609 5
-5 -4 4 269.941 25.182 2
5 4 -4 242.701 23.1516 2
-5 4 4 221.954 18.5881 6
-5 4 4 204.608 25.885 7
5 -4 -4 288.454 28.8175 7
5 4 -4 309.388 32.5847 6
5 4 -3 777.615 59.1672 6
-5 4 3 732.458 50.3251 6
-5 4 3 672 56.3444 7
5 -4 -3 684.44 53.5886 1
5 4 -3 748.317 52.6795 5
-5 -4 3 611.102 54.356 2
5 4 -3 871.307 54.6623 2
5 -4 -3 769.797 57.5664 7
-5 4 3 786.424 53.5055 3
5 4 -2 616.24 49.5077 6
-5 4 2 634.425 42.3785 6
5 -4 -2 546.15 45.4213 1
-5 4 2 514.589 47.9992 7
5 -4 -2 661.893 48.6618 7
-5 4 2 630.234 44.4339 3
-5 4 1 309.454 21.8521 6
5 4 -1 299.945 28.4836 6
-5 4 1 195.843 27.5241 7
5 -4 -1 265.715 27.3636 7
-5 4 1 239.116 21.657 3
5 -4 0 72.08 16.7625 7
-5 4 0 157.078 15.3678 6
5 4 0 120.313 17.6661 6
-5 4 0 118.342 12.3583 3
5 4 0 105.906 9.14295 1
5 4 1 689.117 48.5306 6
5 4 1 615.108 42.5195 1
5 4 1 654.126 46.5324 4
5 -4 1 569.414 47.3898 7
-5 4 -1 673.373 42.8659 3
5 -4 2 325.869 29.5536 7
-5 4 -2 385.563 23.1741 3
5 4 2 415.959 30.9866 6
-5 -4 -2 259.203 23.6701 5
-5 -4 -2 240.198 28.1695 2
5 4 2 347.883 24.8679 1
5 4 2 348.273 27.8108 4
-5 4 -2 338.747 33.5263 7
5 4 3 393.292 29.1824 6
5 -4 3 308.276 27.6787 7
-5 4 -3 361.891 32.3011 7
-5 -4 -3 265.626 20.7022 5
5 -4 3 205.904 24.0757 5
-5 -4 -3 228.899 25.2506 2
5 4 3 321.773 23.0431 1
5 4 3 397.846 25.8343 4
5 4 4 389.167 30.8674 6
5 -4 4 261.264 27.2317 5
-5 -4 -4 282.14 27.6808 2
5 4 4 309.465 25.2161 1
5 4 4 384.362 26.9243 4
-5 4 -4 307.571 32.0522 7
-5 4 -5 491.868 40.9454 7
5 4 5 555.554 39.7572 6
5 -4 5 467.587 37.7363 5
-5 -4 -5 401.857 35.6014 2
5 4 5 414.315 34.497 1
5 -4 6 978.245 59.5799 7
5 -4 6 797.057 59.5947 5
5 -4 6 897.344 54.9835 2
-5 -4 -6 723.596 57.2672 2
5 4 6 724.981 56.943 1
-5 4 -6 837.455 62.5655 7
5 -4 7 649.009 42.7739 7
5 -4 7 572.4 44.7849 5
5 -4 7 548.722 36.8865 2
5 4 7 634.7 46.9454 3
5 4 8 415.16 34.1422 3
5 4 8 154.694 32.9046 6
5 -4 8 258.694 19.1741 2
5 -4 8 391.636 29.1266 7
5 4 8 244.529 26.7841 1
5 -4 9 120.027 19.3651 7
-5 4 -9 112.022 13.4199 3
5 4 9 126.656 26.5522 3
5 4 9 46.6957 26.6523 6
5 4 9 110.065 19.4998 1
5 -4 10 87.139 19.6162 7
-5 4 -10 90.1178 14.3134 3
5 4 10 35.3489 18.5804 1
5 4 10 24.826 27.6466 6
5 -4 11 66.7983 20.3439 7
-5 4 -11 70.8314 16.1641 3
5 4 11 46.1584 19.4719 1
5 4 11 31.0153 30.9285 6
5 -4 12 15.012 19.4931 7
5 4 12 17.7742 20.6759 1
5 -4 13 19.9527 21.281 7
5 4 13 -20.5168 22.2432 1
5 -4 14 -1.58031 21.3946 7
5 4 14 -1.2386 24.054 1
5 -4 15 -10.5538 24.087 7
5 4 15 15.8568 26.5539 1
5 -4 16 5.89404 24.8412 7
5 -4 17 -9.60778 27.626 7
5 5 -16 95.1982 50.9668 3
-5 -5 16 16.1497 19.4068 1
-5 5 15 -49.2619 38.2669 1
5 5 -15 64.9806 48.714 3
5 5 -15 12.1553 26.6015 5
-5 -5 15 0.65072 17.5307 1
-5 5 14 16.6888 35.3037 1
5 5 -14 39.2664 44.7639 3
5 5 -14 28.4343 25.2161 5
-5 -5 14 28.5901 17.1115 1
-5 5 13 93.7058 22.217 7
5 5 -13 20.5876 38.0401 3
5 5 -13 30.1016 24.5362 5
-5 -5 13 28.0529 15.875 1
-5 5 13 48.4467 31.7927 1
-5 5 12 60.3086 21.8889 7
-5 5 12 67.4309 31.0056 1
5 -5 -12 8.43322 15.8602 6
5 5 -12 27.8336 37.798 3
5 5 -12 28.6906 21.8813 5
-5 -5 12 50.5642 24.3189 2
-5 -5 12 15.3015 14.1978 1
-5 5 11 52.5477 22.1942 7
5 5 -11 56.8196 24.051 7
-5 5 11 67.1691 28.3444 1
5 -5 -11 7.49293 14.4938 6
5 5 -11 5.55097 34.7147 3
5 5 -11 21.923 20.0682 5
-5 -5 11 7.82947 11.9636 1
-5 -5 11 25.653 22.4084 2
5 5 -10 123.916 27.8386 7
-5 5 10 159.875 30.5605 1
5 -5 -10 129.811 17.4771 6
5 5 -10 34.7026 32.1277 3
-5 -5 10 105.017 14.396 1
5 5 -10 101.224 23.6695 5
-5 -5 10 118.104 25.7263 2
-5 5 10 187.55 25.8654 7
5 5 -9 59.8246 29.1924 7
-5 5 9 133.883 27.6019 3
5 5 -9 91.7405 20.5426 2
5 -5 -9 88.692 15.0058 6
-5 -5 9 94.7263 12.0483 1
5 5 -9 118.957 20.4515 5
-5 -5 9 137.864 23.9973 2
-5 5 8 144.691 25.7198 7
5 5 -8 59.4077 27.3498 7
-5 5 8 95.6152 24.7196 3
5 -5 -8 89.7584 13.4143 6
5 5 -8 79.1902 19.4594 2
-5 -5 8 80.4225 9.57004 1
5 5 -8 86.6346 18.9706 5
-5 -5 8 85.7978 21.7476 2
-5 5 7 53.3044 22.4933 7
5 5 -7 -11.4527 24.4847 7
-5 5 7 9.73988 21.1456 3
5 -5 -7 -5.7418 10.432 6
5 5 -7 -7.90017 16.1104 2
-5 5 7 -4.61461 12.4164 6
5 5 -7 12.4095 15.5493 5
-5 -5 7 6.05175 18.7831 2
-5 5 6 179.509 27.514 7
5 5 -6 99.7757 23.6785 7
5 -5 -6 116.126 23.133 7
5 -5 -6 103.135 13.3514 6
-5 5 6 98.5642 14.7325 6
-5 5 6 137.996 24.0629 3
5 5 -6 107.932 18.7211 5
-5 5 6 110.311 12.604 4
-5 -5 6 114.539 22.1944 2
5 5 -5 607.152 51.9768 6
-5 5 5 442.878 32.4221 6
-5 -5 5 349.102 37.7345 2
5 5 -5 420.886 35.509 5
-5 5 5 373.672 31.8458 4
-5 5 5 563.06 44.9269 7
5 5 -5 379.387 38.4153 7
5 -5 -5 492.967 40.504 7
-5 5 5 514.776 38.472 3
5 5 -4 1424.95 92.1276 6
-5 5 4 1202.09 78.4936 6
5 5 -4 1166.63 81.5744 5
-5 -5 4 929.099 82.1862 2
-5 5 4 1278.28 87.7969 7
5 -5 -4 1104.4 84.5073 7
5 5 -4 862.522 82.152 7
-5 5 4 1353.86 82.7965 3
5 5 -3 1169.27 84.6295 6
-5 5 3 1121.9 73.945 6
-5 5 3 1081.8 82.4938 7
-5 -5 3 863.097 76.9112 2
5 -5 -3 1055.59 80.2729 7
-5 5 3 1141.88 76.4439 3
5 5 -2 1372.77 99.5881 6
-5 5 2 1536.22 92.656 6
-5 5 2 1426.57 102.22 7
5 -5 -2 1258.08 97.7832 7
-5 5 2 1500.01 93.9102 3
-5 5 1 859.436 53.4724 6
-5 5 1 694.926 62.7649 7
5 -5 -1 582.515 53.9832 1
5 5 -1 766.429 60.1389 6
5 -5 -1 670.811 57.6113 7
-5 5 1 736.873 52.3973 3
-5 5 0 279.588 25.9626 6
5 5 0 217.409 29.2339 6
5 -5 0 240.717 28.8115 7
-5 5 0 250.642 22.2328 3
5 5 1 175.864 24.9209 6
5 5 1 160.937 15.0751 1
-5 -5 -1 193.384 16.9788 5
-5 -5 -1 191.98 22.0031 2
-5 5 -1 205.798 17.5624 3
5 -5 1 224.256 26.768 7
5 -5 2 94.7353 21.1464 7
-5 -5 -2 65.6153 16.0173 2
5 5 2 81.801 21.3313 6
-5 5 -2 59.5637 27.7185 7
5 5 2 70.6744 10.6373 1
-5 -5 -2 94.4527 11.1332 5
5 -5 2 74.4353 14.1243 5
5 5 2 74.2072 16.651 4
-5 5 -2 112.088 11.7941 3
5 -5 3 26.9341 19.9208 7
-5 -5 -3 107.634 17.0882 2
5 5 3 41.7126 20.8219 6
-5 -5 -3 94.9605 10.327 5
5 -5 3 75.2386 14.6232 5
5 5 3 69.9526 11.215 1
5 5 3 70.7056 15.446 4
-5 5 -3 116.88 10.3785 3
-5 5 -3 74.5612 28.6995 7
5 5 4 1.33404 9.70918 1
-5 5 -4 5.68321 5.58421 3
-5 -5 -4 5.71585 14.5864 2
-5 5 -4 2.39988 7.11479 3
5 5 4 5.55376 17.9112 6
5 -5 4 -6.46067 12.9994 5
5 5 4 9.45159 13.1824 4
-5 5 -4 -11.5329 23.869 7
-5 -5 -5 34.7387 14.7982 2
5 5 5 12.5227 20.7775 6
5 -5 5 43.7495 16.4375 5
-5 5 -5 65.0865 28.1145 7
5 5 5 20.9562 12.2066 1
5 -5 6 17.6363 18.2549 7
5 5 6 10.1244 13.1034 1
-5 -5 -6 6.78249 14.5823 2
5 -5 6 16.0646 10.2777 2
5 -5 6 18.5856 17.8736 5
-5 5 -6 51.477 27.2679 7
5 -5 7 31.0253 19.4242 7
5 5 7 14.0573 14.5106 1
-5 5 -7 27.4053 7.05784 3
5 -5 7 20.8812 11.1597 2
5 5 7 7.13876 23.7369 6
5 -5 7 42.6838 20.391 5
-5 5 -7 50.2849 27.0645 7
5 -5 8 20.8376 18.7476 7
5 5 8 49.7583 16.7622 1
5 5 8 14.155 25.0437 6
-5 5 -8 44.4585 10.2387 3
5 -5 8 20.1002 10.1615 2
5 -5 9 -37.2212 21.6216 7
-5 5 -9 21.8282 12.1225 3
5 5 9 3.28139 18.1339 1
5 5 9 9.17393 26.7398 6
5 -5 9 6.875 9.37973 2
5 -5 10 12.8078 20.0307 7
-5 5 -10 5.13382 13.9062 3
5 5 10 3.60249 18.5913 1
5 5 10 7.37033 27.8333 6
5 -5 11 31.0897 22.0689 7
-5 5 -11 32.6547 17.5534 3
5 5 11 26.6192 19.9193 1
5 5 11 9.27196 32.5399 6
5 -5 12 60.3772 24.3583 7
5 5 12 42.8797 23.2805 1
-5 5 -12 44.0415 19.3595 3
5 5 12 54.8726 34.6612 6
5 5 13 -1.15646 23.7399 1
5 -5 13 12.7616 24.7768 7
5 5 14 21.1733 25.5776 1
5 -5 14 3.74727 26.7118 7
5 -5 15 -20.8935 28.6631 7
5 -5 16 -13.4475 28.5125 7
5 6 -15 23.1533 51.6246 3
-5 6 14 29.4094 36.9239 1
5 6 -14 37.549 47.153 3
5 6 -14 13.4289 25.55 5
-5 6 13 71.6702 37.3222 1
5 6 -13 27.8202 41.8269 3
5 6 -13 33.8831 23.7485 5
-5 -6 13 -10.8766 27.5003 2
-5 -6 13 9.94787 14.0376 1
-5 6 12 44.9443 32.1963 1
5 6 -12 -42.6786 40.4103 3
5 6 -12 55.9358 23.8278 5
-5 -6 12 16.8816 12.5403 1
-5 -6 12 -8.77054 26.6586 2
5 -6 -11 32.0977 16.1351 6
5 6 -11 -5.7366 37.617 3
5 6 -11 63.2243 23.8599 5
-5 -6 11 30.6657 11.3435 1
-5 -6 11 30.9587 27.0594 2
5 6 -10 54.823 30.6467 7
5 -6 -10 18.2222 14.7954 6
-5 -6 10 22.4441 9.38384 1
5 6 -10 34.0444 22.2223 5
-5 -6 10 -19.6542 26.9107 2
5 6 -9 1.4724 33.6568 7
-5 -6 9 18.6265 6.62895 1
-5 6 9 42.2159 20.0471 6
5 -6 -9 22.1355 14.4137 6
-5 -6 9 18.8956 23.6401 2
5 6 -8 -53.9176 35.8428 7
-5 6 8 28.4098 28.3662 3
5 -6 -8 15.8781 13.0029 6
-5 6 8 91.9085 38.358 7
-5 6 8 22.8004 17.8259 6
5 6 -8 -2.54799 18.4439 5
-5 -6 8 -9.37803 24.2272 2
-5 6 7 96.5027 38.2016 7
5 6 -7 57.1021 32.3037 7
-5 6 7 20.5213 27.1678 3
5 6 -7 59.1954 46.8172 6
-5 6 7 38.2508 16.8351 6
5 6 -7 15.6657 18.9326 5
-5 6 7 37.6901 10.1938 4
-5 -6 7 13.7012 22.2901 2
-5 -6 6 22.4439 22.7646 2
5 6 -6 18.0055 27.0065 7
-5 6 6 84.9357 26.0814 3
5 6 -6 4.32785 42.5457 6
-5 6 6 57.2923 15.8515 6
-5 6 6 43.244 11.8957 4
-5 6 6 122.588 38.4162 7
-5 -6 5 87.1844 23.4703 2
5 6 -5 52.9475 25.2544 7
5 -6 -5 115.102 25.4825 7
-5 6 5 126.548 26.991 3
5 6 -5 30.0269 40.4562 6
-5 6 5 115.429 18.0451 6
5 -6 -5 74.3301 19.1265 1
-5 -6 4 194.63 29.553 2
5 6 -4 219.803 32.4165 7
5 6 -4 162.687 47.7563 6
-5 6 4 310.951 26.0694 6
-5 6 4 476.216 50.5617 7
5 -6 -4 207.608 26.272 1
5 -6 -4 326.373 34.7524 7
-5 6 4 349.148 32.9466 3
-5 6 3 420.013 48.1621 7
-5 -6 3 207.269 28.6578 2
5 6 -3 156.204 29.793 7
-5 6 3 306.958 26.189 6
5 6 -3 87.871 41.6147 6
-5 6 3 288.977 30.3599 3
5 -6 -3 213.993 25.2912 1
5 -6 -3 301.611 32.4908 7
-5 6 2 221.246 43.447 7
5 -6 -2 118.546 26.1126 7
5 6 -2 96.8951 24.4681 7
-5 -6 2 74.683 21.7721 2
-5 6 2 195.299 21.6771 6
-5 6 2 192.682 23.9802 3
5 -6 -2 138.144 21.3473 1
5 6 -2 9.3724 32.8951 6
-5 6 1 69.1548 42.5778 7
5 -6 -1 25.3753 22.3874 7
5 -6 -1 15.5997 17.2316 1
-5 6 1 36.1163 18.4676 3
-5 6 1 40.72 19.6184 6
5 6 -1 38.3843 30.4381 6
-5 6 0 805.066 45.5518 6
5 6 0 201.503 48.8724 6
-5 -6 0 457.36 37.7431 5
-5 6 0 726.062 41.8674 3
5 -6 0 226.536 44.8011 7
-5 6 -1 790.211 47.0206 6
5 6 1 219.737 47.3535 6
-5 -6 -1 468.403 36.6854 5
-5 -6 -1 453.45 41.7216 2
5 -6 1 231.709 44.9953 7
-5 6 -1 676.938 39.526 3
-5 6 -2 1037.01 74.0029 7
5 6 2 273.151 55.7036 6
5 6 2 691.319 45.3823 1
-5 -6 -2 621.155 44.9682 5
5 -6 2 504.144 46.2575 5
-5 -6 -2 614.652 49.6681 2
5 6 2 612.533 50.486 4
5 -6 2 333.569 53.7004 7
-5 6 -2 953.797 47.7101 3
5 6 3 999999 65561 6
5 6 4 129.281 19.3067 4
-5 -6 -4 107.187 18.8554 2
5 6 4 67.7012 28.4577 6
5 6 4 115.537 15.4096 1
-5 -6 -4 90.1052 12.2365 5
-5 -6 -5 15.1048 16.9545 2
-5 6 -5 53.0303 16.6988 3
5 6 5 2.29228 24.8738 6
5 6 5 44.0881 14.1141 1
-5 6 -5 52.2747 11.824 3
5 6 5 44.3859 15.6557 4
-5 6 -6 36.6829 15.5003 3
-5 -6 -6 15.5706 16.6881 2
5 6 6 14.2719 25.8369 6
5 6 6 6.68604 13.857 1
5 -6 6 14.5587 22.5541 7
5 -6 7 6.02038 13.2346 2
-5 6 -7 34.5707 14.8101 3
5 6 7 8.36325 27.6136 6
5 -6 7 -16.3839 24.709 7
5 6 7 20.7512 15.4125 1
5 -6 8 27.402 13.265 2
-5 6 -8 30.5311 14.944 3
5 -6 8 -35.3853 24.8874 7
5 6 8 -18.4986 28.9123 6
5 6 8 7.52117 16.5342 1
5 -6 9 -32.339 25.0157 7
-5 6 -9 40.4306 16.1533 3
5 6 9 5.22328 31.0754 6
5 6 9 38.8033 19.5033 1
5 -6 9 7.82545 12.7451 2
5 -6 10 9.1901 25.201 7
-5 6 -10 49.9487 17.8809 3
5 6 10 29.9944 33.692 6
5 6 10 30.6541 20.0309 1
5 -6 11 49.6393 25.7566 7
-5 6 -11 42.6026 19.3945 3
5 6 11 41.1358 21.1995 1
5 -6 12 20.9122 24.5255 7
5 6 12 23.3218 22.8941 1
5 -6 13 21.2087 26.1995 7
5 6 13 4.5677 23.2718 1
5 -6 14 5.35517 26.8089 7
5 6 14 6.12221 25.5972 1
5 -6 15 6.4748 28.1007 7
-5 -7 14 -55.654 30.6428 2
5 7 -13 30.245 44.9692 3
5 7 -13 -3.30585 28.5974 5
-5 -7 13 7.92947 30.0247 2
5 7 -12 -2.04221 41.8715 3
5 7 -12 -7.65768 27.1782 5
-5 -7 12 9.38555 30.158 2
5 7 -11 -44.1275 39.2561 3
5 7 -11 -23.8748 26.6687 5
-5 -7 11 -28.3895 31.9776 2
5 7 -10 3.20787 26.5654 5
-5 -7 10 31.7032 30.0786 2
5 7 -9 45.8032 37.4327 7
-5 7 9 72.389 26.2074 6
-5 -7 9 39.9966 27.8752 2
5 7 -8 71.3722 61.5504 6
-5 7 8 105.444 24.4124 6
5 7 -8 66.6015 40.7728 7
-5 -7 8 83.3235 28.9894 2
5 7 -7 62.8737 39.2553 7
5 7 -7 17.5645 56.3776 6
-5 7 7 74.8716 22.6432 6
-5 7 7 45.0392 11.7678 4
-5 -7 7 38.9083 25.9361 2
-5 -7 6 88.8437 26.2194 2
5 7 -6 14.0332 35.6861 7
-5 7 6 92.5685 34.6814 3
5 7 -6 33.7938 53.3019 6
-5 7 6 58.6039 21.6497 6
-5 7 6 61.0526 14.9908 4
-5 -7 5 46.5509 24.3913 2
-5 7 5 78.3901 33.031 3
5 7 -5 22.9549 47.9793 6
-5 7 5 50.0861 21.7469 6
5 7 -5 20.9009 31.9214 7
-5 -7 4 13.6657 22.1614 2
-5 7 4 41.4218 27.6571 3
5 7 -4 2.12407 44.0467 6
-5 7 4 22.549 20.9954 6
-5 -7 3 -22.9259 22.0397 2
5 7 -3 2.01509 39.2771 6
-5 7 3 7.50086 23.265 6
5 -7 -3 -1.31736 25.5224 7
-5 7 3 5.07624 26.7566 3
5 -7 -2 38.0762 25.2966 7
-5 -7 2 23.7622 21.8517 2
5 7 -2 5.82862 40.8705 6
-5 7 2 56.9274 25.1903 6
-5 7 2 67.573 27.1341 3
5 -7 -1 82.0766 25.8176 7
-5 7 1 125.868 26.2783 3
-5 -7 1 17.0879 20.7844 2
-5 7 1 125.786 28.011 6
5 7 -1 21.5636 38.3619 6
5 -7 0 160.94 23.9956 1
5 -7 0 67.1489 26.5957 7
-5 7 0 146.846 25.9746 3
-5 7 0 169.989 30.8333 6
5 7 0 29.3497 35.4738 6
-5 -7 0 78.4381 16.4467 5
5 -7 1 16.0004 24.7027 7
-5 7 -1 190.274 31.6653 6
5 7 1 32.2471 36.1909 6
-5 7 -1 189.55 25.2396 3
-5 -7 -1 91.9232 15.3204 5
5 -7 2 22.4808 26.1815 7
-5 7 -2 110.172 22.2975 3
-5 -7 -2 92.0599 19.1499 2
-5 7 -2 132.89 30.8973 6
5 7 2 14.5862 30.2812 6
-5 -7 -2 70.5405 13.6914 5
5 7 2 40.8122 25.8523 4
5 7 3 91.6565 16.2974 1
5 -7 3 33.8612 26.3713 7
-5 7 -3 140.418 21.3125 3
-5 7 -3 145.275 32.0146 6
-5 -7 -3 69.5767 19.0679 2
5 7 3 36.984 33.0903 6
-5 -7 -3 70.9083 12.397 5
5 7 3 74.556 23.0263 4
-5 7 -4 32.7682 17.8332 3
5 7 4 18.1831 15.58 1
-5 -7 -4 26.5879 18.6372 2
5 7 4 9.7016 29.8945 6
-5 -7 -4 30.59 10.4096 5
5 7 4 29.8638 18.5339 4
-5 7 -5 12.6812 17.4765 3
5 7 5 -5.59009 15.3747 1
-5 -7 -5 6.49968 17.3901 2
5 7 5 -5.50826 30.1179 6
-5 -7 -5 1.26582 9.74259 5
5 7 5 9.66166 17.7736 4
5 -7 6 -11.1089 26.3001 7
5 -7 6 13.6745 15.2088 2
-5 -7 -6 18.2739 17.7786 2
5 7 6 10.7427 15.9678 1
-5 7 -6 47.269 25.4775 3
5 7 6 -5.62426 32.5731 6
5 -7 7 -6.09445 25.8679 7
5 -7 7 8.51699 15.3274 2
-5 7 -7 14.0887 25.2484 3
-5 -7 -7 38.1923 18.5596 2
5 7 7 15.1412 17.1045 1
5 7 7 -4.2542 34.3927 6
5 -7 8 1.20974 25.8439 7
5 -7 8 2.58428 15.9002 2
-5 7 -8 28.791 24.561 3
5 7 8 3.8983 17.2208 1
5 -7 9 24.0795 26.2823 7
5 7 9 -5.0424 17.5872 1
5 -7 10 29.9394 27.4542 7
5 7 10 33.1394 20.3378 1
5 -7 11 41.7384 28.2348 7
5 7 11 26.0316 22.9228 1
5 -7 12 10.7211 28.4057 7
5 7 12 4.32484 23.1455 1
5 -7 13 -1.17402 29.1605 7
5 7 13 26.6697 25.304 1
5 8 -12 -14.3415 43.9026 3
-5 -8 12 -12.4938 33.7459 2
-5 -8 11 -29.2851 34.853 2
5 8 -10 2.93714 70.0299 6
-5 8 10 25.2092 33.4263 6
-5 -8 10 -12.0662 31.3404 2
-5 -8 9 1.36124 30.2172 2
5 8 -9 8.57062 64.0339 6
-5 8 9 38.7617 33.6582 6
5 8 -8 11.2044 64.607 6
-5 8 8 39.7466 30.4023 6
-5 -8 8 11.8643 29.0664 2
5 8 -7 38.7426 61.7496 6
-5 8 7 32.1957 28.7239 6
-5 8 7 15.7472 13.7025 4
-5 -8 7 33.5844 28.0686 2
-5 -8 6 55.9949 29.3759 2
5 8 -6 13.4069 56.7803 6
-5 8 6 48.7114 29.9506 6
5 8 -5 17.8586 57.9035 6
-5 -8 5 46.9947 26.5687 2
-5 8 5 30.6222 29.7148 6
-5 -8 4 1.1707 24.9882 2
-5 8 4 122.705 44.3903 3
5 8 -4 4.94398 52.2822 6
-5 8 4 3.14933 30.3657 6
-5 -8 3 54.6381 25.9781 2
-5 8 3 120.701 38.3718 3
5 8 -3 9.6574 52.0725 6
-5 8 3 109.141 34.0314 6
5 -8 -2 20.8636 30.8228 7
-5 -8 2 3.19478 22.3878 2
-5 8 2 21.5921 35.7607 3
5 8 -2 27.9979 50.7968 6
-5 8 2 43.2137 32.0808 6
5 -8 -1 21.8603 29.1107 7
-5 -8 1 -4.13894 23.0384 2
-5 8 1 40.4703 32.4158 3
5 8 -1 27.7858 46.89 6
-5 8 1 13.4673 33.1424 6
5 -8 0 18.3671 26.9533 7
-5 8 0 90.5439 31.4272 3
-5 8 0 39.6857 36.0378 6
5 8 0 45.4504 42.5174 6
-5 -8 0 19.9532 15.6074 5
5 -8 1 74.836 30.3346 7
-5 8 -1 180.642 32.7136 3
-5 8 -1 231.868 39.4506 6
5 8 1 13.1914 42.5438 6
-5 -8 -1 80.1217 16.2172 5
5 -8 2 35.3793 28.4233 7
-5 -8 -2 62.9303 22.9851 2
5 8 2 37.5793 44.243 6
-5 -8 -2 61.1088 14.7215 5
5 8 2 87.3108 32.7894 4
-5 8 -3 78.9317 27.0465 3
5 -8 3 1.2584 26.3636 7
-5 -8 -3 48.9225 19.9398 2
-5 8 -3 85.0512 37.6282 6
5 8 3 3.4975 39.1787 6
-5 -8 -3 41.7936 13.261 5
5 8 3 30.0973 26.6705 4
-5 8 -4 39.9772 26.0692 3
-5 8 -4 78.9041 37.8409 6
-5 -8 -4 25.7978 11.8488 5
5 8 4 45.0958 23.0633 4
5 8 5 51.1807 20.9286 1
-5 8 -5 74.6229 25.3233 3
5 -8 5 -3.7648 27.208 7
-5 -8 -5 41.5894 19.6584 2
5 -8 5 53.9291 16.5842 2
-5 -8 -5 36.4795 11.5514 5
5 8 5 69.4654 22.3391 4
5 -8 6 41.1185 28.9539 7
5 8 6 135.555 23.1448 1
5 -8 6 95.8064 18.2103 2
-5 -8 -6 69.5724 21.3834 2
-5 8 -6 184.181 37.4259 3
-5 -8 -6 49.3006 12.1729 5
5 -8 7 8.7386 27.4598 7
5 8 7 67.9126 21.9677 1
5 -8 7 69.0872 19.194 2
-5 -8 -7 85.5322 22.0358 2
5 -8 8 -6.19902 29.0063 7
5 8 8 39.9196 22.3147 1
-5 -8 -8 31.5342 20.7654 2
5 -8 9 -4.91623 27.6955 7
5 8 9 -7.18386 20.7065 1
-5 -8 -9 3.432 21.1093 2
5 -8 10 -12.1666 28.856 7
5 8 10 12.4286 21.3439 1
-5 -8 -10 28.5064 22.1385 2
5 8 11 32.8913 25.9683 1
-5 -8 -11 39.2967 22.3982 2
-5 9 10 30.2931 44.9452 6
-5 9 9 13.0248 41.9378 6
-5 -9 9 -16.437 32.9233 2
-5 9 8 31.8307 40.8809 6
-5 -9 8 30.3535 32.2342 2
5 9 -7 41.7332 69.1717 6
-5 -9 7 42.4335 29.0532 2
-5 9 7 -6.28721 38.5368 6
-5 -9 6 57.6919 29.2378 2
5 9 -6 58.7085 67.3153 6
-5 9 6 -7.76747 39.0979 6
-5 -9 5 59.3746 29.1083 2
-5 9 5 81.2934 40.7208 6
5 9 -4 174.504 67.0521 6
-5 9 4 107.027 42.8591 6
-5 -9 4 25.9836 27.6119 2
-5 -9 3 27.1202 25.4635 2
5 9 -3 46.3588 65.8054 6
-5 9 3 62.6654 43.9903 6
-5 -9 2 5.42145 23.7947 2
-5 9 2 128.8 51.4242 3
5 9 -2 47.9579 62.3095 6
-5 9 2 31.9436 42.9442 6
-5 9 1 23.7257 43.1169 3
-5 -9 1 48.5824 24.3853 2
5 9 -1 -4.98827 53.6927 6
-5 9 1 18.7866 42.549 6
-5 9 0 46.5057 44.0599 3
-5 -9 0 -7.19249 24.7347 2
-5 9 0 24.3108 43.4366 6
-5 -9 0 19.5173 17.1572 5
5 -9 1 30.8518 30.4354 7
-5 9 -1 21.5259 43.9411 6
-5 -9 -1 18.8077 14.9571 5
5 -9 2 10.9643 29.5446 7
-5 -9 -2 3.91264 21.8081 2
-5 9 -2 44.0666 43.1507 6
-5 -9 -2 6.3829 14.6625 5
5 -9 3 24.0836 30.9337 7
-5 -9 -3 6.58989 21.4656 2
-5 9 -3 66.3657 41.648 6
-5 -9 -4 18.4311 21.5841 2
-5 9 -4 29.189 41.8507 6
5 -9 5 -10.4157 28.783 7
-5 9 -5 56.4579 42.6601 6
-5 -9 -5 51.5577 22.4194 2
5 -9 5 11.5299 17.0635 2
5 -9 6 19.3434 29.8057 7
5 -9 6 21.2536 18.9589 2
-5 9 -6 48.3787 44.4043 6
-5 -9 -6 27.4931 22.2787 2
-5 -9 -7 11.864 22.737 2
-5 10 6 -11.398 51.8236 6
-5 10 5 18.3769 53.1555 6
-5 10 4 50.3947 53.1469 6
-5 10 3 55.1317 54.4982 6
-5 10 2 1.72257 52.5307 6
-5 10 1 53.3308 54.286 6
-5 10 0 8.49746 51.9578 6
-5 10 -1 60.2889 53.3474 6
-5 10 -2 51.9894 53.114 6
-5 10 -3 29.3296 50.5552 6
-5 10 -4 31.7002 48.3961 6
5 -10 4 14.5608 19.59 2
-5 10 -5 97.4198 49.7074 6
-5 10 -6 29.8524 49.0076 6
-5 10 -7 24.7629 48.9209 6
-5 11 0 67.7115 62.1519 6
-5 11 -1 29.2337 59.327 6
-5 11 -2 1.82093 59.4303 6
-5 11 -3 74.5376 61.5608 6
-6 0 18 -9.95223 35.7558 1
-6 0 17 -1.56296 31.4438 1
-6 0 16 -5.82297 29.0889 1
6 0 -15 23.5045 35.2471 3
-6 0 15 1.3655 27.6963 1
6 0 -14 1.60757 29.5809 3
-6 0 14 6.32957 25.5012 1
6 0 -14 11.5294 22.0926 6
-6 0 13 -1.17349 23.1233 1
6 0 -13 8.53924 18.6616 1
6 0 -13 8.97643 27.6399 3
6 0 -12 41.7982 26.5832 3
-6 0 12 1.08449 22.3929 1
6 0 -12 58.2162 17.7841 1
6 0 -12 81.0052 20.7013 2
6 0 -11 31.907 23.773 3
-6 0 11 37.6341 20.0132 1
6 0 -11 74.7832 19.3657 2
6 0 -11 49.1482 16.5845 1
6 0 -10 80.762 15.6268 1
-6 0 10 79.9957 20.3067 1
6 0 -10 58.5542 22.5137 3
6 0 -10 55.4946 18.0349 2
-6 0 9 51.3235 16.0432 1
6 0 -9 44.3632 20.7479 3
6 0 -9 46.1826 13.3387 1
-6 0 8 622.339 43.8249 1
6 0 -8 616.205 45.3701 3
6 0 -8 593.616 40.0381 4
6 0 -8 605.826 39.9442 1
6 0 -7 1396.13 107.898 3
-6 0 7 1543.34 107.6 1
6 0 -7 1668.83 107.108 2
6 0 -7 1521.74 104.757 1
6 0 -7 1468.83 104.813 4
6 0 -7 1608.43 103.595 7
6 0 -6 2567.93 189.984 3
6 0 -6 2968.42 187.086 7
6 0 -6 2985.71 189.636 2
6 0 -6 2701.77 187.432 1
6 0 -6 2777.88 187.785 4
6 0 -5 2291.36 160.378 3
6 0 -5 1979.67 160.392 2
6 0 -5 2345.46 157.931 1
6 0 -5 2398.63 158.329 4
6 0 -5 2604.42 157.967 7
6 0 -4 2232.19 151.837 1
6 0 -4 2039.75 154.234 2
6 0 -4 2322.81 152.34 4
6 0 -4 2436.6 152.003 7
6 0 -4 2227.81 153.904 3
6 0 -3 1338.22 86.8607 7
6 0 -3 1240.99 88.1039 3
6 0 -3 1216.63 85.3913 6
6 0 -3 1240.14 86.6776 1
6 0 -3 1429.96 88.5589 2
6 0 -3 1303.37 87.0747 4
6 0 -2 219 16.8863 6
6 0 -2 256.778 20.8253 2
6 0 -2 236.262 19.3945 4
-6 0 1 135.946 11.578 6
6 0 -1 133.634 11.1531 6
6 0 -1 141.186 14.9885 2
-6 0 0 1116.35 74.1346 6
6 0 0 1094.74 73.9579 6
6 0 0 1125.45 75.6963 2
-6 0 0 1074.6 75.434 4
-6 0 -1 1074.32 75.785 6
6 0 1 1141.65 75.9971 6
6 0 1 1179.07 77.0546 2
-6 0 -1 1148.52 77.3201 4
-6 0 -2 329.739 25.0795 6
6 0 2 383.083 25.7032 6
6 0 2 298.496 24.4353 5
6 0 2 348.921 25.7221 2
-6 0 -2 373.903 26.8028 4
-6 0 -3 212.721 17.371 6
6 0 3 228.388 18.162 6
6 0 3 198.385 16.4676 5
6 0 3 205.04 16.7883 2
-6 0 -3 186.184 18.1072 4
-6 0 -4 1847.43 124.168 6
-6 0 -5 2383.64 161.723 6
6 0 5 2435.26 160.679 3
-6 0 -6 1032.46 76.3073 6
6 0 6 1148.74 75.2745 3
6 0 7 42.9423 11.4186 3
-6 0 -7 52.5089 14.1841 6
-6 0 -7 57.9678 12.7338 5
6 0 8 106.401 15.2191 3
-6 0 -8 84.3933 17.5617 6
-6 0 -8 98.5334 15.8235 5
6 0 8 99.639 18.078 7
-6 0 -9 718.997 56.4729 6
6 0 9 753.226 56.9051 7
-6 0 -9 834.057 56.005 5
6 0 9 734.096 54.5843 3
6 0 10 606.693 49.3432 7
-6 0 -10 627.209 49.5918 6
6 0 10 617.482 46.801 3
-6 0 -10 666.843 48.7632 5
6 0 11 218.45 23.4743 3
6 0 11 232.934 27.6972 7
6 0 12 96.8087 18.4659 3
6 0 12 44.6759 26.0027 1
-6 0 -12 95.1905 21.4895 5
6 0 12 81.2371 23.1437 7
6 0 13 35.8135 26.632 1
6 0 13 42.0423 17.8114 3
-6 0 -13 72.5002 21.787 5
6 0 13 77.2273 23.8298 7
6 0 14 -26.116 29.9604 1
-6 0 -14 20.3814 22.4095 5
6 0 14 35.751 24.8965 7
-6 0 -15 36.8969 24.3266 5
6 0 15 -5.08218 29.4558 1
6 0 15 21.2596 27.0195 7
6 0 16 26.3152 27.0812 7
-6 0 -17 -7.99533 28.0935 5
6 0 17 11.5176 28.5387 7
-6 -1 19 6.15263 32.8906 1
-6 1 18 1.85072 38.6921 1
-6 -1 18 17.5444 32.381 1
6 -1 -17 54.9407 37.0498 3
6 1 -17 -6.08166 43.0903 3
-6 1 17 3.49196 35.1751 1
-6 -1 17 1.38087 29.178 1
6 -1 -16 14.5925 33.3163 3
-6 1 16 -8.17506 32.0223 1
-6 -1 16 1.29486 27.2088 1
6 -1 -15 32.1915 31.9479 3
-6 1 15 1.52412 31.9322 1
-6 -1 15 1.20703 25.4503 1
6 -1 -14 -7.27401 28.8785 3
-6 1 14 33.906 26.6343 1
-6 -1 14 -1.11872 23.6448 1
6 -1 -14 16.0496 19.1531 6
6 -1 -14 15.556 14.0474 4
6 -1 -13 107.633 28.5362 3
6 1 -13 96.6077 33.244 3
-6 1 13 1.29697 26.8162 1
-6 -1 13 28.8465 22.5415 1
6 -1 -13 65.7127 18.0836 6
6 -1 -13 65.0096 14.8005 4
6 -1 -12 73.3313 25.69 3
6 1 -12 27.6229 30.3494 3
-6 1 12 8.35434 23.8803 1
-6 -1 12 12.2624 20.7956 1
6 -1 -12 86.7501 19.3097 1
6 -1 -12 61.4184 16.2501 6
6 -1 -12 59.8746 14.5323 4
6 1 -12 81.8021 19.9777 2
6 1 -11 402.499 42.7095 3
6 -1 -11 364.861 31.8938 6
-6 -1 11 404.742 36.0401 1
6 -1 -11 485.02 36.5777 2
6 1 -11 416.469 34.8959 2
6 -1 -11 436.018 31.2703 4
6 -1 -11 395.136 39.8922 3
6 -1 -11 436.103 34.4426 1
6 1 -11 339.269 32.6135 1
6 -1 -10 255.539 23.8503 6
6 1 -10 240.163 34.021 3
-6 -1 10 302.342 28.0058 1
6 1 -10 296.605 27.5616 2
6 1 -10 261.759 24.8566 1
6 -1 -10 283.306 23.574 4
6 -1 -10 322.292 26.4672 1
6 -1 -10 280.82 31.8672 3
6 1 -9 262.816 30.7942 3
6 -1 -9 238.802 21.674 6
-6 1 9 252.286 28.8171 1
-6 -1 9 263.3 25.9983 1
6 -1 -9 268.919 24.3402 1
6 -1 -9 272.538 22.4091 4
6 1 -9 246.752 22.6913 1
6 -1 -9 271.756 29.5376 3
6 1 -8 521.185 32.283 7
6 -1 -8 428.251 33.2063 6
-6 1 8 488.911 39.7215 1
-6 -1 8 526.572 37.5845 1
6 -1 -8 571.504 38.5098 2
6 -1 -8 444.633 35.4288 1
6 -1 -8 466.462 34.19 4
6 1 -8 498.118 34.9918 1
6 -1 -8 345.419 32.9742 7
6 1 -8 425.627 40.9945 3
6 -1 -8 376.108 38.2702 3
6 -1 -7 889.053 69.556 3
6 1 -7 916.996 71.6492 3
6 -1 -7 874.947 65.2138 6
-6 1 7 990.725 71.1496 1
-6 -1 7 1020.78 69.0874 1
6 -1 -7 1086.29 69.2947 2
6 1 -7 1021.11 69.0105 2
6 -1 -7 895.422 67.1555 1
6 -1 -7 968.02 66.4025 4
6 1 -7 1072.13 66.6433 1
6 -1 -7 959.788 67.2594 7
6 1 -6 968.454 80.3847 3
6 -1 -6 1055.17 75.1561 6
6 -1 -6 1017.38 78.8372 3
6 -1 -6 1254.12 79.4458 2
6 1 -6 1246.2 78.9269 2
6 -1 -6 1079.09 77.3295 1
6 1 -6 1178.79 76.5566 1
6 -1 -6 1157.46 76.7539 4
6 -1 -6 1191.78 77.099 7
6 1 -5 711.335 54.5345 3
6 -1 -5 741.22 52.4852 3
6 -1 -5 419.424 52.9453 2
6 -1 -5 701.007 50.8574 1
6 1 -5 537.109 53.5534 2
6 1 -5 851.037 50.3807 1
6 1 -5 809.413 52.2959 4
6 -1 -5 730.973 50.4697 4
6 -1 -5 812.241 51.3826 7
6 1 -4 441.264 32.4449 6
6 -1 -4 404.375 28.1201 6
6 -1 -4 408.197 31.2921 1
6 -1 -4 505.933 32.3637 7
6 -1 -4 472.686 33.6516 2
6 1 -4 436.17 30.0366 1
6 1 -4 456.677 32.4197 4
6 -1 -4 423.744 32.4658 3
6 1 -3 1223.33 86.9549 6
6 -1 -3 1256.69 87.679 1
6 1 -3 1276.78 86.2809 1
6 -1 -3 1454.84 88.8329 2
6 1 -3 999.886 88.7916 2
-6 1 3 1274.9 87.1474 4
6 1 -3 1346.71 87.9315 4
6 -1 -3 1454.03 88.1441 7
6 -1 -3 1269.42 87.5181 3
6 1 -2 2737.31 180.65 6
6 -1 -2 2915.07 182.229 2
-6 -1 2 2517.18 181.249 2
6 1 -2 2859.89 182.226 2
6 -1 -2 2600.77 180.786 3
-6 1 2 2583.83 180.959 4
6 1 -2 2877.91 181.697 4
6 -1 -2 2792.6 181.855 7
-6 -1 1 856.25 59.1422 6
-6 1 1 888.312 57.5312 6
6 1 -1 809.007 59.0082 6
6 -1 -1 904.132 60.9183 7
6 -1 -1 886.337 60.5491 2
-6 -1 1 814.163 59.8643 2
6 1 -1 861.234 60.6288 2
6 1 -1 864.264 60.3511 4
6 -1 -1 859.828 59.0917 3
6 -1 0 370.777 28.6215 3
-6 -1 0 355.106 28.9943 6
-6 1 0 428.95 27.8522 6
6 1 0 446.491 29.6152 6
6 -1 0 398.444 30.4763 2
-6 -1 0 366.457 29.7713 2
6 1 0 472.699 31.2997 2
-6 -1 0 375.812 29.8312 4
6 1 0 470.348 30.9263 4
6 -1 0 370.42 30.9578 7
-6 -1 -1 0.70127 7.00573 2
6 1 1 15.1169 9.47023 2
-6 -1 -1 1.31017 7.804 6
-6 1 -1 8.34831 5.23107 6
6 1 1 9.65967 7.53284 6
6 1 1 2.58556 3.13921 5
-6 -1 -1 5.94147 7.83885 4
6 -1 1 9.40451 7.97714 2
6 -1 1 7.15438 10.1452 7
6 -1 2 239.268 20.9642 7
-6 -1 -2 221.492 18.6489 6
-6 1 -2 219.986 18.0454 6
6 1 2 232.364 18.992 6
-6 -1 -2 243.801 18.5515 2
6 -1 2 250.948 18.695 2
6 -1 2 202.962 18.6316 5
-6 -1 -2 228.32 19.5688 4
-6 -1 -3 334.925 27.1563 6
-6 1 -3 365.404 26.7188 6
-6 -1 -3 386.153 26.4486 2
6 -1 3 287.959 27.0385 5
6 -1 3 369.046 25.8982 2
-6 -1 -3 331.807 27.3081 4
6 1 3 385.98 28.0781 6
6 -1 3 415.3 29.5821 7
-6 -1 -4 475.179 35.459 6
-6 1 -4 481.774 35.1709 6
6 1 4 538.37 36.7523 6
6 -1 4 443.802 35.649 5
-6 -1 -4 503.876 34.1492 2
6 -1 4 471.526 33.093 2
-6 -1 -4 486.47 35.6708 4
6 -1 4 513.829 37.3293 7
6 -1 4 465.65 32.9688 3
-6 -1 -5 300.247 25.1943 6
-6 1 -5 304.9 25.2328 6
6 1 5 336.896 27.0177 6
-6 -1 -5 339.119 23.2629 2
-6 -1 -5 292.532 25.1657 4
6 -1 5 296.077 22.3297 3
-6 -1 -6 189.846 19.4053 6
-6 1 -6 197.996 19.2624 6
6 1 6 221.022 21.5989 6
6 -1 6 170.376 15.2877 3
-6 -1 -6 182.265 15.2483 2
-6 -1 -6 184.53 16.2267 5
-6 -1 -6 191.302 18.2517 4
6 1 6 202.52 19.5383 3
6 1 7 26.9269 12.9496 3
6 -1 7 30.6387 8.39842 3
-6 -1 -7 25.2306 13.7368 6
-6 1 -7 16.8187 13.5193 6
6 -1 7 38.7266 14.7161 7
-6 -1 -7 19.739 11.9682 4
-6 -1 -7 25.8947 6.9119 2
6 -1 8 493.922 36.7881 3
-6 -1 -8 481.201 40.3019 6
-6 1 -8 452.301 40.5757 6
-6 -1 -8 545.102 35.5608 2
-6 -1 -8 540.684 38.2219 5
-6 -1 -8 464.086 38.7668 4
6 -1 8 554.333 41.1487 7
6 1 8 512.762 40.134 3
6 -1 9 218.255 20.5298 3
-6 -1 -9 214.618 25.4239 6
-6 1 -9 210.715 25.7054 6
-6 -1 -9 245.875 17.865 2
-6 -1 -9 243.873 22.9698 5
-6 1 -9 271.866 26.6014 5
6 -1 9 248.848 26.0219 7
6 1 9 283.53 25.998 3
6 -1 10 356.96 29.8867 3
-6 1 -10 364.724 35.2065 6
-6 -1 -10 386.364 26.3432 2
-6 -1 -10 458.064 33.8263 5
-6 1 -10 437.074 35.9007 5
6 -1 10 412.813 34.6583 7
6 1 10 401.734 34.6524 3
6 1 11 50.8129 24.4219 1
6 1 11 79.0153 20.7092 3
6 -1 11 96.613 15.029 3
-6 -1 -11 92.5101 19.0673 5
-6 1 -11 109.061 22.3022 5
6 -1 11 128.759 21.5286 7
6 1 12 7.79756 19.9153 3
6 -1 12 10.7061 13.7054 3
6 1 12 9.18548 23.9127 1
-6 -1 -12 21.592 19.7315 5
-6 1 -12 -18.6955 21.5644 5
6 1 12 -4.1774 22.0183 7
6 -1 12 -16.3002 20.5777 7
6 1 13 42.7428 25.4642 1
6 -1 13 26.4238 21.8163 7
-6 -1 -13 20.1431 21.1695 5
6 1 13 23.2309 23.7112 7
6 1 13 26.875 22.1972 3
6 -1 14 46.0433 23.9067 7
-6 -1 -14 27.5288 23.1468 5
6 1 14 76.2581 28.2408 1
6 -1 14 -1.78438 32.0154 1
6 1 14 29.591 26.2237 7
6 1 15 -3.10633 28.8206 1
-6 -1 -15 19.975 23.5307 5
6 1 15 21.5759 27.7877 7
6 -1 15 13.2117 31.8829 1
-6 -1 -15 10.4013 18.6884 4
6 -1 15 15.7372 24.6666 7
-6 -1 -16 43.7722 26.4649 5
-6 1 -16 -26.116 28.9379 5
6 1 16 46.6656 29.59 7
6 -1 16 4.2722 26.1829 7
6 -1 17 5.98933 27.1092 7
-6 -1 -17 34.6746 27.7873 5
-6 1 -17 36.5377 30.7672 5
6 1 17 16.4568 30.5344 7
-6 -2 19 -25.2459 30.3635 1
-6 -2 18 16.4236 28.0466 1
6 -2 -17 22.2566 33.7393 3
6 2 -17 2.23222 47.1647 3
-6 2 17 3.76574 36.2281 1
-6 -2 17 29.7141 25.9239 1
6 -2 -16 -33.3847 33.476 3
6 2 -16 8.57418 45.0427 3
-6 2 16 10.5934 33.8685 1
-6 -2 16 -1.1151 23.1387 1
6 -2 -15 -1.41215 29.1789 3
-6 2 15 -1.65254 33.4384 1
6 -2 -15 13.398 18.9566 6
-6 -2 15 11.4345 22.7843 1
6 -2 -14 21.1004 25.3927 3
-6 2 14 -15.3977 30.0856 1
6 -2 -14 8.65161 16.616 6
-6 -2 14 -4.81671 20.7646 1
6 -2 -13 31.6837 24.9172 3
-6 2 13 1.42816 27.7201 1
6 -2 -13 24.8476 15.0549 6
-6 -2 13 34.7423 19.7912 1
6 -2 -13 44.1817 11.7791 4
6 -2 -12 87.6793 12.6978 4
6 -2 -12 104.271 25.8691 3
-6 -2 12 109.397 20.7986 1
6 -2 -12 102.093 15.7253 6
6 2 -11 45.206 17.4143 2
6 -2 -11 51.6526 19.8759 3
-6 2 11 32.0005 23.2623 1
6 2 -11 51.5292 28.3585 3
-6 -2 11 46.6773 17.2937 1
-6 2 11 36.631 20.1131 3
6 -2 -11 48.6992 13.1047 6
6 -2 -11 63.002 17.3943 1
6 -2 -11 51.2556 10.6599 4
-6 2 10 10.488 20.0325 1
6 2 -10 3.33412 15.7277 2
6 -2 -10 24.7715 19.4566 3
-6 -2 10 4.78663 14.5282 1
6 2 -10 -8.64082 24.3254 3
-6 2 10 12.6634 19.0144 3
6 -2 -10 6.64278 10.2192 6
6 -2 -10 -1.31296 14.3548 1
6 -2 -10 14.7059 8.98235 4
-6 2 9 213.086 25.5925 3
-6 2 9 195.659 26.5467 1
6 -2 -9 179.624 25.1357 3
6 -2 -9 181.229 17.3668 6
6 2 -9 196.611 31.1048 3
-6 -2 9 230.633 21.916 1
6 2 -9 244.967 22.8727 2
6 -2 -9 195.746 21.2135 1
6 2 -9 187.49 18.7041 7
6 2 -8 698.75 55.5444 3
-6 2 8 699.626 50.8665 3
6 -2 -8 649.489 44.9729 6
-6 2 8 728.529 53.1115 1
-6 -2 8 701.771 48.4872 1
6 -2 -8 694.377 48.6067 1
6 2 -8 568.263 46.1286 7
6 -2 -8 564.724 46.7557 7
6 -2 -8 625.507 49.7606 3
6 2 -8 710.391 46.5259 1
-6 2 7 583.497 44.7368 3
6 2 -7 540.756 47.7342 3
6 -2 -7 569.369 39.3342 6
-6 -2 7 614.302 42.8007 1
-6 -2 7 535.902 43.3531 2
6 -2 -7 542.602 42.7402 1
6 -2 -7 529.688 43.9441 7
6 2 -7 599.751 40.5943 1
6 -2 -7 599.163 44.5529 3
-6 2 6 482.806 34.4577 3
6 -2 -6 389.909 27.8633 6
-6 -2 6 356.203 32.4352 2
6 -2 -6 383.309 32.0864 1
6 2 -6 490.93 33.8407 2
6 2 -6 438.72 29.289 1
6 -2 -6 372.438 33.5444 7
6 -2 -6 376.746 32.6062 3
6 -2 -5 113.031 14.8153 7
6 2 -5 113.887 15.5712 2
6 -2 -5 82.6689 7.16527 6
6 -2 -5 94.5517 13.3759 1
-6 2 5 130.485 12.584 7
-6 2 5 127.459 17.0947 3
6 -2 -5 99.9395 14.3496 3
6 2 -5 113.61 9.64711 1
-6 -2 5 81.7991 13.783 2
-6 2 4 161.037 16.7719 3
6 -2 -4 105.076 13.8072 3
6 2 -4 125.298 18.5632 6
6 2 -4 136.913 11.0886 1
6 2 -4 70.8607 16.7578 2
-6 2 4 129.451 13.2962 4
-6 2 4 152.54 14.3783 7
6 -2 -4 151.71 15.7859 7
6 -2 -4 107.91 14.5944 1
6 2 -3 625.093 46.3911 6
6 -2 -3 747.354 46.5048 7
6 -2 -3 629.317 45.8688 1
6 2 -3 654.899 42.6958 1
6 2 -3 669.352 46.355 4
-6 2 3 589.643 44.2344 4
6 -2 -3 658.16 44.4767 3
6 2 -2 1851.9 124.083 6
6 2 -2 1944.45 124.431 2
6 2 -2 1849.97 124.125 4
-6 2 2 1738.83 122.891 4
6 -2 -2 1754.62 122.016 3
6 -2 -2 1948.75 124.403 7
6 2 -1 2444.58 170.043 6
-6 -2 1 2499.28 170.309 2
6 2 -1 2656.91 171.013 2
6 -2 -1 2839.59 171.678 7
6 -2 -1 2467 168.305 3
-6 -2 0 2040.64 135.281 6
6 2 0 2069.65 136.002 6
-6 2 0 1965.97 133.265 6
6 -2 0 2236.19 137.367 7
-6 -2 0 2031.95 136.122 2
6 2 0 2125.73 136.676 2
6 -2 0 1983.03 133.529 3
-6 -2 -1 706.616 50.0215 6
6 2 1 711.338 50.8914 6
-6 2 -1 631.593 48.2114 6
6 -2 1 786.271 52.13 7
-6 -2 -1 766.554 50.8166 2
6 2 1 711.869 51.434 2
6 -2 1 730.532 47.3236 3
-6 -2 -2 93.29 12.3094 2
-6 -2 -2 105.329 12.5982 6
6 2 2 98.4855 13.4451 6
-6 2 -2 85.2892 10.128 6
6 -2 2 92.6758 13.6001 7
6 -2 3 272.104 23.0572 7
-6 -2 -3 247.934 20.6597 6
6 2 3 265.558 22.6116 6
-6 2 -3 249.266 19.6352 6
6 -2 3 223.465 18.6308 2
6 -2 3 198.251 20.7057 5
-6 -2 -3 240.23 20.4926 2
-6 -2 -3 228.019 19.9412 4
-6 -2 -4 379.023 28.9427 6
6 2 4 424.569 30.8067 6
-6 2 -4 342.138 28.4986 6
6 -2 4 349.679 26.077 2
6 -2 4 314.504 29.5886 5
-6 -2 -4 372.956 28.4476 2
-6 -2 -4 398.017 28.3786 4
6 -2 4 404.399 31.0058 7
-6 -2 -5 292.924 25.2203 6
6 2 5 326.182 27.5131 6
-6 2 -5 272.192 25.2422 6
6 -2 5 261.65 25.9486 5
-6 -2 -5 325.74 24.6133 2
-6 -2 -5 309.619 24.1553 4
-6 -2 -6 219.569 21.2979 6
6 2 6 215.441 23.9866 6
-6 2 -6 173.656 21.6066 6
-6 -2 -6 222.246 16.501 5
-6 -2 -6 237.049 19.4664 2
-6 -2 -6 216.502 19.5004 4
6 2 6 181.284 21.8919 3
-6 -2 -7 22.5536 10.5819 2
6 2 7 7.16941 13.9184 1
6 2 7 4.99784 14.5622 3
-6 -2 -7 28.2197 14.7124 6
-6 2 -7 2.55544 14.3889 6
6 2 7 31.6089 17.1357 6
-6 -2 -7 25.9306 8.73012 5
-6 -2 -7 25.6685 10.3798 4
6 -2 7 14.6085 14.7278 7
-6 -2 -8 17.6404 11.3474 4
6 2 8 12.5106 16.3533 3
-6 -2 -8 3.44636 10.3792 2
-6 -2 -8 3.68068 14.5865 6
6 2 8 -7.97459 16.1982 1
-6 2 -8 1.41446 16.5105 6
6 2 8 35.4271 18.7763 6
-6 -2 -8 2.15143 10.2533 5
-6 -2 -9 49.236 12.3976 2
6 2 9 60.2499 19.4472 3
-6 -2 -9 56.0876 17.8655 6
-6 2 -9 74.3868 19.4423 6
-6 -2 -9 57.0313 13.7034 5
6 2 9 33.5953 18.5636 1
-6 -2 -9 54.0805 13.4957 4
6 -2 9 50.3756 16.9932 7
6 2 10 48.6852 19.9227 3
-6 -2 -10 27.5387 11.3716 2
6 2 10 34.244 21.2481 1
-6 2 -10 56.3135 20.3194 6
-6 -2 -10 50.1672 15.1933 5
6 -2 10 27.9457 16.8984 7
-6 -2 -10 47.8974 14.5256 4
-6 -2 -11 12.5031 11.3063 2
6 2 11 16.1662 20.6923 3
-6 -2 -11 29.641 16.022 5
-6 2 -11 23.9932 23.1351 5
-6 -2 -11 17.7147 14.0794 4
6 2 11 4.43408 20.1243 1
6 -2 11 32.7938 19.7688 7
-6 -2 -12 37.0495 12.0013 2
6 2 12 12.9767 23.6628 3
6 2 12 51.633 23.1696 1
-6 -2 -12 54.798 18.8245 5
-6 2 -12 25.9876 25.5793 5
-6 -2 -12 6.4813 14.9117 4
6 -2 12 15.0994 20.8103 7
-6 -2 -13 71.5537 12.6924 2
6 2 13 25.2595 23.9829 1
-6 -2 -13 78.9027 21.9146 5
-6 2 -13 69.5529 29.5311 5
-6 -2 -13 61.1389 17.1758 4
6 -2 13 83.2605 24.0319 7
6 -2 14 57.1865 24.0092 7
6 2 14 39.4265 26.177 1
-6 -2 -14 50.3134 21.7106 5
-6 2 -14 47.5226 28.924 5
-6 -2 -14 35.2822 17.8426 4
6 -2 15 82.7465 24.2397 7
-6 -2 -15 47.5525 24.89 5
-6 2 -15 49.5786 30.1205 5
6 2 15 73.7849 30.1844 7
6 2 15 33.9437 27.6382 1
6 -2 16 61.2205 25.7601 7
-6 -2 -16 88.8434 28.2595 5
-6 2 -16 -23.9075 31.9441 5
6 2 16 13.0409 30.6153 7
6 -2 17 42.7765 26.2011 7
-6 2 -17 57.8511 34.6458 5
6 2 17 -5.22013 33.5491 7
-6 -3 19 29.0058 28.7134 1
-6 -3 18 11.6503 25.3859 1
-6 3 17 2.04119 41.3013 1
-6 -3 17 -12.0788 23.5947 1
6 -3 -16 12.4929 29.9872 3
-6 3 16 23.0047 38.3559 1
6 3 -16 4.53664 47.6699 3
-6 -3 16 9.53943 23.7306 1
6 -3 -15 -14.2549 28.3447 3
-6 3 15 1.78962 34.7143 1
6 3 -15 21.7312 45.474 3
-6 -3 15 15.1183 21.0348 1
-6 3 14 3.33732 32.0905 1
6 3 -14 45.7756 40.0456 3
6 -3 -14 21.5943 16.5703 6
-6 -3 14 33.7244 19.7916 1
6 -3 -13 1.13427 24.899 3
-6 3 13 1.55896 30.9681 1
6 -3 -13 38.0503 15.8527 6
-6 -3 13 20.9417 17.9656 1
6 -3 -12 86.195 25.3828 3
-6 3 12 32.1263 29.0053 1
6 -3 -12 65.7153 14.8149 6
-6 -3 12 85.1305 18.349 1
-6 3 11 239.772 34.4745 1
6 -3 -11 240.671 23.487 6
-6 -3 11 195.76 25.7791 1
-6 3 11 285.238 21.617 7
6 -3 -11 244.799 31.7799 3
6 -3 -10 311.232 33.1845 3
-6 3 10 362.136 34.7902 3
6 -3 -10 313.642 27.2086 6
-6 3 10 373.506 38.6368 1
6 3 -10 344.737 29.0784 7
-6 -3 10 317.68 29.1164 1
6 3 -10 424.758 32.7635 2
6 -3 -10 364.219 31.8113 1
-6 3 10 370.501 26.9326 7
-6 3 9 387.83 33.8352 3
6 -3 -9 312.647 25.1214 6
-6 3 9 325.869 35.7281 1
-6 3 9 336.791 26.022 7
6 3 -9 281.058 38.8505 3
-6 -3 9 372.688 27.774 1
-6 -3 9 281.861 31.1003 2
6 3 -9 366.741 30.8333 2
6 -3 -9 309.949 29.321 1
6 3 -9 301.115 30.2539 7
6 -3 -9 285.931 31.1359 3
-6 3 8 300.909 30.1356 3
6 -3 -8 289.677 22.4713 6
-6 -3 8 342.677 25.0636 1
6 3 -8 248.335 35.3509 3
-6 -3 8 270.08 28.4197 2
6 -3 -8 339.868 27.8124 1
-6 3 8 303.486 24.6803 7
6 3 -8 255.131 26.7959 7
6 -3 -8 253.322 26.3473 7
6 -3 -8 320.467 29.0724 3
-6 3 7 235.17 24.946 3
6 -3 -7 221.041 16.976 6
-6 -3 7 208.117 23.9261 2
6 -3 -7 215.042 21.4439 1
-6 3 7 216.343 20.2419 7
6 -3 -7 214.954 23.5823 7
6 3 -7 223.647 21.5158 7
6 -3 -7 201.081 23.0708 3
-6 -3 6 110.608 17.9061 2
6 -3 -6 112.401 20.4547 7
6 -3 -6 115.519 16.1068 3
6 -3 -6 110.217 9.75934 6
6 3 -6 105.726 17.3193 2
-6 3 6 100.285 19.1166 3
6 -3 -6 111.913 15.7226 1
-6 3 6 94.8308 14.5244 7
-6 3 5 421.191 33.2391 3
6 3 -5 424.536 40.7215 6
6 -3 -5 396.576 32.0815 1
-6 -3 5 379.64 32.9727 2
6 3 -5 406.268 32.7053 2
-6 3 5 363.891 29.5604 4
6 -3 -5 387.387 30.8022 3
-6 3 5 369.229 31.3411 7
6 -3 -5 516.862 36.4825 7
-6 3 4 559.623 40.6879 3
6 3 -4 528.702 45.4407 6
-6 3 4 530.647 40.3287 7
6 -3 -4 516.591 40.1105 1
-6 -3 4 485.222 40.8611 2
6 3 -4 519.312 38.6815 5
6 3 -4 536.777 41.0106 2
-6 3 4 501.789 38.3939 4
6 -3 -4 655.615 43.71 7
6 -3 -4 537.586 38.9159 3
-6 3 3 1211.1 75.6426 3
6 3 -3 1148.01 78.2465 6
6 -3 -3 1041.92 75.9922 1
6 3 -3 1037.74 73.6502 5
6 3 -3 1166.5 76.5356 2
-6 3 3 1005.2 74.065 4
6 -3 -3 1302.52 77.6587 7
6 -3 -3 1022.83 73.5901 3
-6 3 3 995.581 75.6957 7
6 -3 -2 631.925 43.524 7
-6 3 2 627.796 41.1513 3
6 3 -2 604.621 44.0634 6
6 3 -2 537.12 37.14 1
6 3 -2 583.965 39.4553 5
6 3 -2 590.466 42.7737 2
6 -3 -2 522.689 38.8547 3
-6 3 2 542.151 42.5144 7
-6 3 1 206.959 15.2449 6
6 3 -1 212.545 21.8865 6
-6 3 1 198.451 21.4794 7
-6 -3 1 233.68 21.3889 2
6 3 -1 195.716 21.4358 2
6 -3 -1 238.923 21.5069 7
6 -3 -1 211.728 16.1929 3
-6 -3 0 386.208 27.7819 6
6 3 0 305.363 29.5392 6
-6 -3 0 354.228 29.3411 2
6 3 0 326.144 29.0266 4
-6 3 0 296.175 29.8012 7
6 -3 0 422.304 30.534 7
6 3 1 132.521 14.0916 1
-6 -3 -1 193.835 17.5202 6
6 3 1 154.447 18.6078 6
-6 -3 -1 211.499 19.2491 2
6 3 1 142.629 17.8104 4
6 -3 1 264.161 20.6627 7
-6 -3 -2 96.012 15.0069 2
-6 -3 -2 100.614 13.3095 6
6 3 2 85.5845 15.2341 6
6 3 2 52.5823 10.2196 1
6 3 2 90.0993 14.2625 4
6 -3 2 114.417 15.6519 7
-6 -3 -3 141.869 15.664 6
6 3 3 145.277 18.2836 6
-6 -3 -3 145.03 16.3796 2
6 -3 3 106.693 15.1615 5
6 -3 3 185.689 19.1936 7
6 3 3 108.157 14.1937 1
-6 -3 -4 259.324 22.5059 6
6 3 4 260.287 24.5817 6
6 -3 4 247.736 23.2806 5
-6 -3 -4 247.009 22.6995 2
6 -3 4 237.262 24.2746 7
6 3 4 206.563 20.7556 1
-6 -3 -5 210.97 19.9305 6
6 3 5 185.351 22.039 6
6 -3 5 151.481 19.8653 5
-6 -3 -5 208.176 19.489 2
6 3 5 131.951 17.8294 1
-6 -3 -6 235.694 23.1281 6
6 3 6 224.155 26.1117 6
-6 -3 -6 250.147 17.0715 5
6 -3 6 189.115 24.3019 5
-6 -3 -6 244.06 22.3799 2
6 3 6 169.422 21.4831 1
6 -3 7 115.179 19.3768 7
6 3 7 99.9267 21.5835 3
-6 -3 -7 108.183 16.7419 2
-6 -3 -7 126.638 18.5722 6
6 3 7 112.998 22.3935 6
-6 -3 -7 145.947 12.5282 5
6 3 7 86.4642 17.2655 1
-6 -3 -8 337.099 30.6156 6
6 3 8 413.473 35.6848 6
-6 3 -8 312.178 33.0069 6
-6 -3 -8 352.542 29.0653 2
-6 -3 -8 352.611 27.3128 4
6 -3 8 326.842 31.2893 7
6 3 8 269.345 30.5118 1
6 3 8 342.136 34.1656 3
6 3 9 452.779 38.7567 6
-6 3 -9 319.843 34.9852 6
-6 -3 -9 335.439 29.6663 2
-6 -3 -9 343.34 28.3175 4
6 3 9 340.687 33.3106 1
6 3 9 401.768 36.0564 3
6 -3 9 351.509 32.2607 7
6 -3 10 314.563 30.3579 7
-6 -3 -10 320.945 27.1207 2
-6 -3 -10 293.987 25.3619 4
6 3 10 355.401 35.1823 3
6 3 11 101.579 22.6447 1
-6 -3 -11 55.6198 16.4337 2
-6 -3 -11 123.385 18.5043 5
6 -3 11 115.924 22.0914 7
-6 -3 -11 96.7894 15.628 4
6 -3 12 22.4125 20.0182 7
-6 -3 -12 0.48163 14.6679 2
-6 -3 -12 21.807 17.9899 5
-6 -3 -12 2.70111 13.5885 4
6 3 12 2.2721 19.8898 1
6 -3 13 50.9213 21.4725 7
-6 -3 -13 34.8586 16.2452 2
-6 -3 -13 50.8106 20.242 5
-6 -3 -13 51.4276 14.9775 4
6 3 13 51.0489 24.5064 1
6 -3 14 66.2597 22.9454 7
-6 -3 -14 36.1706 17.0314 2
-6 -3 -14 51.2953 21.7535 5
6 3 14 49.7357 28.0791 1
6 -3 15 26.531 23.6432 7
-6 -3 -15 39.9829 23.3051 5
6 3 15 48.8704 27.2277 1
6 -3 16 -2.40338 23.7574 7
6 -3 17 20.4278 25.6892 7
6 3 17 26.1438 34.3977 7
-6 -4 17 19.8284 22.6723 1
6 -4 -16 -15.8802 29.6042 3
-6 4 16 35.4427 41.7054 1
6 4 -16 -30.937 51.6962 3
-6 -4 16 -7.04443 20.1311 1
6 4 -16 42.8832 27.9961 5
-6 4 15 19.5691 38.9763 1
6 -4 -15 53.3567 28.3543 3
6 4 -15 20.8941 45.5872 3
-6 -4 15 6.55483 19.6193 1
6 4 -15 -5.3558 25.4122 5
6 -4 -14 20.8983 27.4143 3
-6 4 14 -1.82769 33.3076 1
6 4 -14 39.6875 42.7158 3
-6 -4 14 3.35492 17.954 1
6 4 -14 -7.14486 24.28 5
6 -4 -13 11.8551 24.2683 3
6 4 -13 18.7815 38.1887 3
6 -4 -13 7.2468 15.501 6
-6 -4 13 8.48368 15.9666 1
6 4 -13 26.1459 23.0377 5
-6 4 13 0.29121 11.9157 7
6 -4 -12 24.9078 22.779 3
6 -4 -12 4.85492 13.9329 6
6 4 -12 -7.88957 36.5872 3
-6 -4 12 -2.72607 14.2238 1
6 4 -12 3.64659 21.1536 5
-6 4 12 17.4791 13.0028 7
6 4 -11 39.9619 18.1463 7
6 -4 -11 70.0407 21.5862 3
6 -4 -11 32.3389 13.4301 6
-6 -4 11 30.2644 12.8738 1
6 4 -11 30.8479 18.8823 5
-6 -4 11 9.15792 21.026 2
-6 4 11 15.6288 13.9777 7
6 4 -10 -5.46485 19.5677 7
6 -4 -10 14.1432 18.9282 3
-6 -4 10 24.7617 11.4899 1
6 -4 -10 24.5776 11.4033 6
-6 4 10 24.753 22.3535 3
6 4 -10 3.99924 17.8902 5
-6 -4 10 10.8794 19.8573 2
-6 4 10 9.64907 13.9058 7
6 4 -9 12.124 21.0309 7
6 -4 -9 7.55404 17.1614 3
-6 -4 9 -4.16704 10.1642 1
6 4 -9 5.14126 17.3277 2
6 -4 -9 3.23505 10.2973 6
-6 4 9 -12.4707 21.6813 3
6 4 -9 -1.48923 15.5497 5
-6 -4 9 26.5558 18.7728 2
-6 4 9 7.92418 13.7938 7
6 4 -8 71.2721 20.7647 7
6 -4 -8 101.505 18.9072 3
6 4 -8 103.746 19.5798 2
6 -4 -8 85.2835 12.0911 6
-6 4 8 116.653 22.4493 3
6 4 -8 93.2112 18.4353 5
-6 -4 8 81.7157 21.6798 2
6 -4 -8 106.841 18.3784 1
-6 4 8 102.527 17.0024 7
6 -4 -7 189.484 17.517 6
-6 4 7 272.87 26.8042 3
-6 -4 7 209.993 26.8186 2
6 4 -7 267.476 23.8772 5
6 -4 -7 226.504 22.667 1
-6 4 7 233.22 23.8156 7
6 -4 -7 240.898 23.6109 3
6 4 -7 200.747 24.6245 7
6 -4 -7 211.267 25.9511 7
-6 4 6 744.802 54.8375 3
-6 -4 6 710.383 54.8158 2
6 -4 -6 718.437 52.7216 1
6 4 -6 744.946 52.4847 5
-6 4 6 716.335 50.0611 4
-6 4 6 634.859 52.9442 7
6 -4 -6 715.378 51.9279 3
6 -4 -6 772.567 56.6755 7
6 4 -6 658.898 53.4142 7
-6 4 5 989.042 69.0732 3
6 4 -5 1065.05 77.7843 6
6 -4 -5 904.18 67.6177 1
-6 -4 5 935.013 69.3905 2
6 4 -5 985.027 67.4897 5
6 4 -5 935.782 68.667 2
-6 4 5 883.095 65.5261 4
-6 4 5 870.971 68.5087 7
6 -4 -5 1004.27 66.5859 3
6 -4 -5 1067.78 73.1417 7
-6 4 4 994.173 67.3823 3
6 4 -4 1061.8 74.9248 6
-6 4 4 906.756 62.6313 6
6 -4 -4 854.538 66.9813 1
-6 -4 4 908.289 68.5376 2
6 4 -4 941.961 65.6971 5
6 4 -4 1033.97 67.9076 2
-6 4 4 876.288 64.942 4
-6 4 4 863.879 68.1021 7
6 -4 -4 963.458 65.2516 3
-6 4 3 646.756 45.6392 3
6 4 -3 674.587 51.7873 6
-6 4 3 582.002 40.8164 6
6 -4 -3 604.032 46.1532 1
-6 4 3 553.79 47.4956 7
6 4 -3 594.529 44.1456 5
6 4 -3 638.868 46.5636 2
6 -4 -3 701.261 50.1918 7
-6 4 2 183.375 18.5103 3
6 -4 -2 99.0501 18.9597 1
6 -4 -2 141.181 23.4464 7
-6 4 2 181.062 13.5635 6
6 4 -2 180.302 25.0386 6
-6 4 2 164.638 22.8107 7
-6 4 1 272.793 22.6301 3
6 -4 -1 186.227 26.1012 7
-6 4 1 329.338 21.5363 6
6 4 -1 266.636 28.184 6
-6 4 1 183.501 26.4166 7
-6 4 0 193.715 16.706 3
-6 -4 0 140.352 20.9672 2
-6 4 0 267.196 19.2753 6
6 4 0 220.243 23.3248 6
6 4 0 167.24 13.8711 1
6 4 0 177.689 21.1691 4
-6 4 0 188.347 24.4042 7
6 -4 0 223.129 23.4142 7
-6 -4 -1 125.811 18.3011 2
6 4 1 111.397 19.1609 6
6 4 1 111.348 10.9017 1
6 4 1 127.659 17.8452 4
6 -4 1 168.14 19.5064 7
6 -4 2 102.684 16.9952 7
-6 -4 -2 64.2053 15.2682 2
-6 -4 -2 73.625 13.5445 6
6 4 2 61.2245 17.9853 6
6 4 2 57.4745 9.52883 1
6 4 2 51.6448 14.3033 4
-6 -4 -3 201.445 19.8536 6
6 4 3 181.484 22.5329 6
6 -4 3 153.197 18.5414 5
-6 -4 -3 159.406 20.7603 2
6 4 3 184.291 19.9298 4
6 4 3 146.058 15.9074 1
6 -4 3 235.699 22.5717 7
-6 4 -3 192.584 25.7939 7
-6 -4 -4 500.799 35.3534 6
6 4 4 528.682 38.9189 6
6 -4 4 395.456 34.649 5
-6 -4 -4 484.731 36.5425 2
-6 4 -4 477.376 39.7544 7
6 4 4 431.191 33.0411 1
-6 -4 -5 470.716 35.8756 6
6 4 5 522.413 39.2738 6
6 -4 5 415.778 36.3037 5
-6 -4 -5 389.01 35.4547 2
6 4 5 390.403 33.3199 1
-6 4 -5 468.555 40.1731 7
-6 -4 -6 166.218 19.753 6
-6 -4 -6 161.422 19.4699 2
6 -4 6 125.746 21.2279 5
6 -4 6 145.613 12.6537 2
6 4 6 122.588 17.2478 1
6 -4 7 13.2448 16.0172 7
6 4 7 4.75113 21.9685 3
-6 -4 -7 1.31028 14.5219 2
-6 -4 -7 6.24604 15.45 6
6 4 7 -0.96682 22.0031 6
6 -4 7 -6.2862 18.8321 5
6 4 7 17.8782 14.7929 1
6 -4 7 2.14827 4.91455 2
6 -4 8 77.9013 18.7696 7
6 4 8 100.044 25.392 3
6 4 8 21.5562 25.0055 6
6 4 8 51.3643 16.7943 1
6 -4 9 192.944 23.668 7
-6 -4 -9 165.363 21.9035 2
6 4 9 102.471 32.6671 6
6 4 9 133.859 22.7011 1
6 -4 10 180.709 23.0302 7
-6 -4 -10 146.747 20.8826 2
6 4 10 119.569 23.2234 1
6 -4 11 114.723 22.7296 7
-6 -4 -11 63.2463 18.7718 2
6 4 11 50.2666 35.0316 6
6 4 11 95.6371 23.4096 1
6 -4 12 61.0247 22.6574 7
-6 -4 -12 38.6903 17.8271 2
6 4 12 36.2128 21.7647 1
6 -4 13 54.5819 22.7273 7
-6 -4 -13 39.8504 19.1229 2
6 4 13 3.42854 23.8692 1
6 -4 14 34.9162 23.3375 7
6 4 14 -16.1041 25.9872 1
6 -4 15 41.7708 24.9375 7
6 -4 16 6.87117 25.3672 7
6 5 -15 60.0112 50.4215 3
-6 -5 15 21.4925 17.6091 1
6 5 -15 35.7522 27.0601 5
-6 -5 14 18.1344 16.042 1
6 5 -14 23.7641 26.4569 5
6 5 -13 23.9657 41.9502 3
-6 -5 13 2.32167 15.1481 1
6 5 -13 12.8137 24.3824 5
-6 5 12 27.3847 32.9822 1
-6 -5 12 25.4754 13.4381 1
6 5 -12 6.28112 37.3773 3
6 5 -12 0.94076 21.5853 5
-6 -5 12 19.7466 24.8491 2
-6 5 12 31.2688 19.8085 7
-6 -5 11 29.6207 12.2014 1
6 -5 -11 44.3619 15.0404 6
6 5 -11 -11.7832 37.7359 3
6 5 -11 33.3359 21.1419 5
-6 -5 11 45.1934 24.4002 2
-6 5 11 36.5856 20.4732 7
6 5 -10 -10.337 25.085 7
-6 -5 10 33.3803 10.7825 1
6 -5 -10 28.6393 13.2513 6
6 5 -10 -5.4857 35.0325 3
6 5 -10 36.3068 21.0167 5
-6 -5 10 45.0647 23.4718 2
-6 5 10 20.2949 20.4423 7
6 5 -9 23.5811 25.6597 7
6 -5 -9 27.1134 11.5658 6
-6 5 9 21.4723 25.9549 3
6 5 -9 6.63552 18.5164 5
-6 -5 9 32.8537 22.0551 2
-6 5 9 27.2089 21.0387 7
6 5 -8 57.0458 25.607 7
6 -5 -8 72.7708 12.2289 6
-6 5 8 109.978 25.5323 3
6 5 -8 83.5541 19.3681 5
-6 -5 8 82.3635 23.4082 2
-6 5 8 55.1508 21.9579 7
-6 5 7 285.513 30.2667 3
6 5 -7 174.069 28.9111 7
6 5 -7 262.281 26.3331 5
6 5 -7 247.386 26.874 2
-6 5 7 280.09 31.6533 7
-6 -5 7 174.114 28.5232 2
-6 5 6 495.648 39.9253 3
-6 5 6 464.995 32.8023 6
6 -5 -6 427.094 36.5509 1
-6 -5 6 406.091 40.3704 2
6 5 -6 436.135 36.9349 5
-6 5 6 401.018 33.0755 4
-6 5 6 495.817 42.1766 7
6 5 -6 343.531 38.8375 7
6 -5 -6 432.997 41.0227 7
6 -5 -5 155.269 25.8436 7
6 5 -5 140.289 22.9263 7
-6 5 5 140.818 13.9559 6
-6 5 5 135.706 22.6583 3
6 -5 -5 117.319 18.6011 1
6 5 -5 150.032 37.7348 6
6 5 -5 146.162 19.033 5
-6 5 5 118.36 15.6009 4
-6 -5 5 113.955 22.7467 2
-6 5 5 106.957 26.5268 7
6 -5 -4 118.396 24.0893 7
-6 5 4 96.2398 20.0991 3
6 5 -4 86.6955 32.3031 6
-6 -5 4 85.8069 20.815 2
-6 5 4 104.901 11.8775 6
6 5 -4 82.2983 18.035 5
-6 5 4 83.3917 25.8433 7
-6 5 3 297.531 27.7069 3
-6 5 3 276.232 21.8117 6
6 5 -3 270.698 36.7268 6
-6 -5 3 219.19 29.5024 2
6 -5 -3 274.809 32.9082 7
-6 5 3 240.171 33.0824 7
-6 5 2 268.707 26.9568 3
6 5 -2 323.344 37.3958 6
-6 5 2 300.873 24.2125 6
-6 5 2 286.554 34.5201 7
-6 5 1 459.961 38.7313 3
6 5 -1 481.084 46.6904 6
-6 5 1 435.979 46.575 7
6 -5 -1 468.222 44.5696 7
-6 5 0 203.872 19.1274 3
6 -5 0 157.928 27.107 7
-6 -5 0 112.354 22.9117 2
-6 5 0 252.865 21.9863 6
6 5 0 222.191 28.0431 6
6 5 0 168.916 25.0643 4
-6 5 0 161.131 29.8589 7
-6 5 -1 392.744 25.6066 3
6 5 1 302.082 34.5698 6
-6 -5 -1 359.659 28.5954 6
6 5 1 311.079 23.5485 1
-6 -5 -1 313.705 31.2999 2
6 5 1 289.504 30.8802 4
-6 -5 -2 174.968 19.0402 6
-6 -5 -2 177.87 22.5873 2
6 5 2 162.343 14.2526 1
6 -5 2 161.146 18.4973 5
6 5 2 186.34 22.0981 4
6 -5 3 66.2697 23.6209 7
-6 -5 -3 115.951 19.42 2
-6 -5 -3 134.829 18.7031 6
6 5 3 43.4116 23.4988 6
6 5 3 132.942 13.8246 1
6 -5 3 110.718 16.431 5
6 5 3 132.637 18.6485 4
-6 5 -3 158.102 30.4164 7
6 -5 4 79.5656 24.6122 7
6 5 4 155.451 19.7433 4
-6 -5 -4 179.612 20.4693 6
-6 -5 -4 153.71 21.1091 2
6 5 4 71.5496 27.1123 6
-6 -5 -4 161.735 12.943 5
6 -5 4 151.584 19.3549 5
6 5 4 145.749 16.4314 1
-6 5 -4 227.862 31.6171 7
6 5 5 104.084 14.7792 1
-6 -5 -5 81.4011 18.2091 2
6 5 5 49.7405 25.5216 6
-6 -5 -5 99.7504 9.4747 5
6 -5 5 115.603 19.1971 5
-6 5 -5 127.759 28.7309 7
6 5 6 56.8939 14.5967 1
-6 -5 -6 62.987 18.1136 2
6 -5 6 76.3966 11.7134 2
6 5 6 23.2837 25.1879 6
6 -5 6 47.9234 18.1022 5
6 -5 7 46.3278 20.2303 7
6 -5 7 44.117 10.7398 2
6 5 7 47.1329 15.5016 1
6 5 7 9.77784 25.3528 6
6 -5 8 21.5585 20.2503 7
6 5 8 11.1132 16.0159 1
-6 -5 -8 14.0209 16.9277 2
6 5 8 5.81167 26.7369 6
6 -5 8 23.1402 8.6332 2
6 -5 9 23.3536 21.1204 7
6 5 9 27.0669 18.0789 1
-6 -5 -9 1.45579 17.4216 2
6 5 9 30.4834 29.9523 6
6 5 10 43.2591 20.0701 1
-6 -5 -10 7.27086 17.5489 2
6 5 10 14.4259 31.5957 6
6 -5 10 12.6614 21.9248 7
6 -5 11 7.72767 21.7658 7
6 5 11 10.7879 19.8295 1
-6 -5 -11 1.45317 18.3423 2
6 5 11 40.3568 35.0649 6
6 -5 12 2.65067 23.3943 7
6 5 12 5.29604 22.0493 1
-6 -5 -12 2.89883 18.6142 2
6 5 12 16.8434 38.4655 6
6 -5 13 -19.0012 25.3369 7
6 5 13 5.74595 23.4397 1
-6 -5 -13 -12.2353 19.9431 2
6 -5 14 -34.4767 27.5181 7
6 5 14 32.1811 27.9178 1
6 -5 15 -17.3329 28.066 7
6 6 -14 27.6462 46.8737 3
6 6 -14 -2.10618 25.851 5
6 6 -13 -26.966 43.6962 3
6 6 -13 -3.01043 25.4317 5
-6 -6 13 -5.12562 28.0025 2
-6 -6 12 3.94538 11.1681 1
6 6 -12 -23.3334 40.0221 3
6 6 -12 -11.4272 23.2669 5
-6 -6 12 -9.08873 28.5328 2
-6 6 12 16.2615 29.5291 7
-6 -6 11 3.35522 8.16406 1
-6 6 11 35.5826 30.7426 7
6 6 -11 -18.144 40.6972 3
-6 -6 11 6.55796 28.6317 2
-6 6 10 50.7365 31.8426 7
6 6 -10 -3.6948 29.4581 7
6 6 -10 18.2622 22.9158 5
-6 -6 10 10.406 28.1413 2
6 6 -9 1.44826 34.539 7
-6 -6 9 -34.3202 26.7762 2
6 -6 -9 21.1793 12.7316 6
-6 6 9 30.3001 30.9178 7
6 6 -9 14.2143 20.7631 5
-6 6 8 74.239 33.2118 7
6 6 -8 35.0336 30.4544 7
6 6 -8 41.5873 53.6825 6
-6 6 8 63.9597 28.5291 3
6 6 -8 44.0945 20.7547 5
-6 -6 8 45.8413 26.1807 2
-6 6 7 82.6546 33.4621 7
6 6 -7 34.4395 28.5262 7
6 6 -7 82.2028 52.3712 6
-6 6 7 84.6626 28.2331 3
-6 6 7 55.8581 16.1359 6
6 6 -7 25.0779 20.3724 5
-6 6 7 50.1176 12.6379 4
-6 -6 7 46.4345 23.8229 2
-6 6 6 100.33 36.0223 7
6 6 -6 82.2338 26.1281 7
6 -6 -6 86.7814 25.5804 7
-6 6 6 120.918 27.8291 3
6 6 -6 159.154 47.5393 6
-6 6 6 119.895 16.6118 6
6 6 -6 99.0434 23.1039 5
-6 6 6 84.1964 15.4382 4
-6 -6 6 50.1635 24.371 2
-6 -6 5 40.0199 21.5802 2
6 6 -5 59.0936 22.9319 7
6 -6 -5 63.9726 24.8541 7
-6 6 5 84.7053 25.4199 3
6 6 -5 48.8199 41.4847 6
-6 6 5 48.803 13.9491 6
-6 6 5 74.3407 34.4555 7
-6 -6 4 39.7617 22.773 2
6 6 -4 143.894 26.592 7
6 -6 -4 102.042 26.6334 7
-6 6 4 113.01 25.6133 3
6 6 -4 110.259 39.39 6
-6 6 4 99.7365 16.1486 6
-6 6 4 92.3252 37.9166 7
-6 -6 3 69.9443 23.3319 2
6 -6 -3 83.9787 25.2803 7
-6 6 3 133.571 23.4554 3
6 -6 -3 92.9184 19.8142 1
6 6 -3 80.6135 35.5146 6
-6 6 3 132.149 17.993 6
-6 6 3 126.581 37.5338 7
-6 6 2 321.1 27.9693 6
6 6 -2 262.297 42.7148 6
6 -6 -2 219.255 29.3231 1
6 -6 -2 236.697 33.6383 7
-6 6 2 326.058 30.7398 3
-6 6 2 346.281 46.9639 7
-6 6 1 446.77 35.2645 3
-6 6 1 523.544 36.0949 6
6 -6 -1 352.405 35.9162 1
-6 6 1 404.181 50.495 7
6 -6 -1 376.855 40.313 7
-6 6 0 952.03 53.6252 6
6 6 0 280.343 57.3488 6
-6 6 0 746.514 49.4699 3
-6 -6 0 432.456 50.3891 2
-6 6 0 762.081 65.3457 7
6 -6 0 690.035 56.1146 7
-6 6 -1 674.933 42.2996 6
6 6 1 152.9 45.2129 6
-6 -6 -1 337.315 38.3214 2
6 6 1 351.121 39.7894 4
-6 6 -1 520.665 34.8561 3
6 -6 2 14.7848 23.5618 7
-6 -6 -2 59.3543 19.8149 2
-6 6 -2 76.9813 14.043 3
6 6 2 1.24651 26.8924 6
6 6 2 48.6019 20.0842 4
6 6 2 50.2506 11.3129 1
6 -6 3 12.0888 22.4409 7
-6 -6 -3 10.6274 18.0996 2
-6 6 -3 36.9748 7.87078 3
6 6 3 31.9224 11.6897 1
6 6 3 9.80412 27.1013 6
-6 -6 -3 22.3031 10.0837 5
6 6 3 40.7891 18.6639 4
-6 -6 -4 190.395 24.5072 2
6 6 4 188.161 19.2766 1
-6 -6 -4 179.841 16.0162 5
6 6 4 192.491 24.1268 4
-6 -6 -5 159.381 23.4205 2
6 6 5 217.087 20.2885 1
6 -6 6 89.6938 25.2911 7
-6 -6 -6 108.297 20.846 2
6 6 6 68.2536 31.0292 6
-6 -6 -6 102.074 11.1775 5
6 -6 6 134.254 15.4434 2
6 6 6 103.802 17.0495 1
6 -6 7 22.9002 13.0429 2
-6 -6 -7 27.5733 19.3578 2
6 -6 7 -5.1198 25.881 7
6 6 7 -13.8188 28.1535 6
6 6 7 26.9517 15.3225 1
6 -6 8 12.3868 11.4957 2
6 -6 8 1.01778 25.1105 7
-6 -6 -8 23.2422 18.0625 2
6 6 8 -3.9465 30.8645 6
6 6 8 15.4721 17.4436 1
6 -6 9 -27.5246 26.9595 7
-6 -6 -9 19.9312 18.9237 2
6 6 9 19.2111 32.1343 6
6 6 9 15.4514 18.0992 1
6 -6 10 4.08382 26.2986 7
-6 -6 -10 0.79861 19.003 2
6 6 10 31.5117 35.1361 6
6 6 10 12.4693 18.9944 1
6 -6 11 -15.4118 27.5923 7
-6 -6 -11 -2.4045 18.7518 2
6 6 11 10.8349 38.9672 6
6 6 11 0.97032 19.6765 1
-6 -6 -12 30.5628 21.0427 2
6 6 12 -7.36592 22.6367 1
-6 -6 -13 9.6576 20.7455 2
6 6 13 47.5884 25.327 1
6 7 -13 27.0892 27.259 5
-6 -7 13 -34.325 33.3395 2
6 7 -12 -55.8941 43.0226 3
6 7 -12 -9.73673 27.7755 5
-6 -7 12 -9.93083 32.1966 2
6 7 -11 10.151 37.7065 3
6 7 -11 26.8838 162.343 5
-6 -7 11 -9.91799 32.3006 2
6 7 -10 23.5677 66.3651 6
6 7 -10 69.4848 27.8403 5
-6 -7 10 1.40508 31.405 2
6 7 -9 51.0857 63.1816 6
6 7 -9 9.90584 38.8602 7
6 7 -9 52.7015 27.7448 5
-6 -7 9 31.1165 30.0242 2
-6 7 8 34.4837 21.5194 6
-6 -7 8 2.6801 28.7189 2
6 7 -7 -5.35973 54.2866 6
-6 7 7 14.407 19.3368 6
-6 7 7 20.8124 13.5981 4
-6 -7 7 -15.7273 27.8659 2
-6 -7 6 -8.9907 26.8107 2
-6 7 6 14.376 33.3169 3
6 7 -6 56.7622 55.3975 6
-6 7 6 14.6819 19.202 6
-6 7 6 22.7586 15.8758 4
-6 -7 5 41.6092 25.8077 2
-6 7 5 117.614 32.6404 3
6 7 -5 23.924 49.2565 6
-6 7 5 93.9066 21.753 6
-6 -7 4 29.6272 23.2929 2
6 -7 -4 -1.3409 26.5364 7
-6 7 4 27.3419 30.1102 3
6 7 -4 11.4386 48.134 6
-6 7 4 15.0734 20.2039 6
-6 -7 3 35.701 24.0582 2
6 -7 -3 34.1053 25.9181 7
-6 7 3 47.4437 27.583 3
6 7 -3 -17.4981 43.2584 6
-6 7 3 42.6477 22.1981 6
6 -7 -2 9.06006 26.0999 7
-6 -7 2 -31.3226 24.8184 2
-6 7 2 8.82888 26.3201 3
6 7 -2 -10.3136 41.9215 6
-6 7 2 4.77922 23.4246 6
6 -7 -1 -7.81828 26.0655 7
-6 7 1 7.1826 24.6366 3
-6 7 1 0.89166 25.4984 6
6 7 -1 7.45951 35.8611 6
6 -7 0 3.94986 27.3536 7
-6 7 0 16.754 23.9334 3
-6 7 0 17.2814 26.8686 6
6 7 0 -6.73113 32.3652 6
6 -7 1 13.2901 25.0162 7
-6 -7 -1 2.00544 20.8783 2
-6 7 -1 40.9027 21.4998 3
-6 7 -1 38.0196 27.4403 6
6 7 1 -21.0196 33.1555 6
6 7 1 -41.902 29.6179 4
6 -7 2 -13.1628 26.7895 7
-6 7 -2 27.4402 20.0297 3
-6 -7 -2 24.087 21.5048 2
-6 7 -2 10.1692 27.4743 6
6 7 2 -10.8332 33.9192 6
-6 -7 -2 12.9922 12.3486 5
6 7 2 -2.27547 24.1402 4
6 7 3 27.122 13.8191 1
6 -7 3 -5.1952 25.1183 7
-6 7 -3 45.0658 18.3386 3
-6 -7 -3 23.3941 21.1642 2
-6 7 -3 59.2635 30.6451 6
6 7 3 9.04211 33.4062 6
-6 -7 -3 18.0029 11.7988 5
6 7 3 19.3762 21.6099 4
6 7 4 24.1797 15.3019 1
-6 7 -4 35.2213 11.8539 3
-6 -7 -4 31.9416 20.6708 2
-6 7 -4 48.2756 14.1665 3
6 7 4 27.654 33.9255 6
-6 -7 -4 25.9372 11.3865 5
6 7 4 58.4513 21.2209 4
-6 -7 -5 32.4844 20.3881 2
6 7 5 48.7609 16.5119 1
6 7 5 11.6971 34.3879 6
-6 -7 -5 37.501 10.5714 5
6 7 5 45.3198 18.8283 4
6 -7 6 7.32062 24.7066 7
-6 -7 -6 40.7421 20.3389 2
6 -7 6 49.1664 14.9817 2
6 7 6 31.9491 17.1663 1
6 7 6 23.8125 33.2782 6
-6 -7 -6 33.3594 9.88235 5
6 -7 7 30.2346 26.7785 7
6 -7 7 51.2377 15.8276 2
6 7 7 22.3154 33.7542 6
6 7 7 33.391 17.3115 1
-6 -7 -7 31.5744 10.1237 5
-6 -7 -8 19 19.9816 2
6 7 8 20.9711 36.7116 6
6 7 8 23.9679 17.8568 1
-6 -7 -9 41.2071 21.1178 2
6 7 9 40.7485 39.7081 6
6 7 9 49.4509 19.9962 1
6 -7 10 52.2739 29.015 7
-6 -7 -10 25.8519 21.1782 2
6 7 10 1.61254 41.1318 6
6 7 10 21.5285 21.5126 1
6 -7 11 21.2861 28.0777 7
-6 -7 -11 26.7183 21.1798 2
6 7 11 21.3561 23.0463 1
-6 -7 -12 -3.48428 21.2847 2
6 7 12 13.6162 23.8793 1
-6 -7 -13 0.87459 22.3036 2
-6 -8 11 -38.4629 35.3614 2
6 8 -10 6.09281 70.7042 6
-6 -8 10 40.8353 33.9635 2
6 8 -9 30.3059 69.8203 6
-6 8 9 16.1713 28.9678 6
-6 -8 9 -9.85107 31.8858 2
6 8 -8 18.0751 65.38 6
-6 8 8 7.74303 27.5731 6
-6 -8 8 11.3005 30.5423 2
6 8 -7 -17.7126 59.8627 6
-6 -8 7 16.2264 29.1764 2
-6 8 7 9.13198 26.6029 6
-6 8 7 5.25209 16.2153 4
-6 -8 6 35.4142 28.8882 2
6 8 -6 70.9022 63.9485 6
-6 8 6 45.2684 27.1565 6
-6 8 6 26.0359 19.9501 4
-6 -8 5 62.1568 28.7728 2
-6 8 5 137.101 43.3154 3
6 8 -5 52.5405 59.039 6
-6 8 5 122.721 30.2705 6
-6 -8 4 120.272 29.265 2
-6 8 4 142.389 41.5312 3
-6 8 4 82.0288 29.9092 6
-6 -8 3 27.5026 26.7463 2
6 -8 -3 67.0601 33.0547 7
-6 8 3 136.847 38.8057 3
6 8 -3 29.5616 60.0031 6
-6 8 3 88.7161 31.5251 6
-6 -8 2 17.2335 25.3293 2
6 -8 -2 41.6463 30.1765 7
-6 8 2 69.2276 36.5974 3
6 8 -2 14.5609 51.6907 6
-6 8 2 58.0828 32.6695 6
6 -8 -1 40.8702 30.5194 7
-6 8 1 92.7342 35.7543 3
6 8 -1 -4.46101 47.122 6
-6 8 1 81.5444 33.9428 6
6 -8 0 6.69092 28.3335 7
-6 8 0 75.4815 31.4853 3
-6 8 0 -2.43514 35.8531 6
6 8 0 -4.20257 46.9856 6
6 -8 1 2.65305 27.097 7
-6 -8 -1 13.5085 24.1667 2
-6 8 -1 37.0682 31.13 3
-6 8 -1 11.9481 35.2969 6
6 8 1 15.974 43.5977 6
6 -8 2 25.089 27.3891 7
-6 8 -2 30.0027 28.99 3
-6 -8 -2 10.0112 22.5431 2
-6 8 -2 16.5893 34.5062 6
6 8 2 15.2244 41.9534 6
-6 -8 -2 13.1073 14.3116 5
6 -8 3 23.7485 26.5848 7
-6 8 -3 62.6759 27.7105 3
-6 -8 -3 -16.5859 22.0186 2
-6 8 -3 -3.60083 33.729 6
6 8 3 -3.68248 40.4698 6
-6 -8 -3 11.9097 12.7494 5
-6 -8 -4 9.61874 21.9324 2
-6 8 -4 47.3954 35.7924 6
6 8 4 5.30278 40.4016 6
-6 -8 -4 29.2663 12.2198 5
6 8 4 25.344 23.5947 4
-6 -8 -5 38.0591 22.4107 2
6 -8 5 33.6582 16.2091 2
6 8 5 31.5918 39.2499 6
6 8 5 66.6262 22.6673 4
6 -8 6 -11.9322 28.4898 7
-6 -8 -6 -5.44677 20.677 2
6 -8 6 1.07518 15.8499 2
6 8 6 42.4689 39.4381 6
6 -8 7 -3.94982 29.8556 7
-6 -8 -7 -6.36092 21.0439 2
6 8 7 19.3612 43.5978 6
6 -8 8 -3.91379 31.0561 7
-6 -8 -8 10.9423 20.8085 2
6 8 8 -3.48312 45.0376 6
-6 -8 -10 46.8337 23.7498 2
-6 -8 -11 -6.4616 22.5232 2
-6 9 7 -1.08878 36.5065 6
-6 -9 7 51.3543 32.1711 2
6 9 -6 -15.8491 70.4785 6
-6 9 6 73.7714 36.967 6
-6 -9 6 56.4863 30.5084 2
-6 -9 5 53.7411 29.2658 2
6 9 -5 -15.8404 71.0369 6
-6 9 5 90.4402 39.1615 6
-6 -9 4 71.6504 28.0466 2
6 9 -4 -35.1611 74.2472 6
-6 9 4 59.764 39.1125 6
-6 -9 3 -6.0184 27.8131 2
6 9 -3 38.9769 69.9106 6
-6 9 3 41.7658 40.8475 6
-6 -9 2 -23.2681 26.7607 2
6 9 -2 -19.6084 64.2097 6
-6 9 2 -5.27445 41.771 6
6 -9 -1 20.7665 32.8645 7
6 9 -1 23.3333 58.3787 6
-6 9 1 9.56447 41.7453 6
6 -9 0 13.0654 32.0242 7
-6 9 0 43.2052 43.38 6
6 9 0 63.0676 57.5959 6
6 -9 1 8.41264 31.6296 7
-6 -9 -1 35.0519 25.1377 2
-6 9 -1 57.5882 45.6278 6
6 9 1 38.2593 57.8263 6
6 -9 2 1.37794 30.3714 7
-6 -9 -2 24.8756 25.693 2
-6 9 -2 42.7908 42.3877 6
6 9 2 36.9956 55.7683 6
6 -9 3 20.4468 31.79 7
-6 -9 -3 9.11688 24.4727 2
-6 9 -3 1.32942 39.8803 6
6 9 3 6.65318 51.8878 6
-6 -9 -4 24.9062 23.6798 2
-6 9 -4 28.2921 41.4034 6
6 9 4 27.6997 49.7936 6
-6 -9 -5 41.566 24.6621 2
-6 9 -5 40.1121 41.3439 6
-6 -9 -6 -0.97073 23.4623 2
-6 9 -6 18.9265 42.1946 6
-6 10 2 28.4481 53.1721 6
-6 10 1 71.3389 52.3721 6
-6 10 0 21.7634 51.2784 6
-6 10 -1 -14.2266 52.1749 6
-6 10 -2 62.9441 53.1754 6
-6 10 -3 27.2586 48.8778 6
-6 10 -4 60.3232 47.9953 6
-6 10 -5 -18.7963 45.8203 6
-6 10 -6 -2.89576 45.8679 6
-7 0 18 -8.38038 36.2356 1
7 0 -17 29.5356 40.6212 3
-7 0 17 19.0769 36.1467 1
7 0 -16 11.1393 37.3742 3
-7 0 16 26.9841 31.3974 1
7 0 -15 42.3461 36.0756 3
-7 0 15 24.0318 29.2454 1
7 0 -14 105.964 36.5745 3
-7 0 14 41.0282 29.1607 1
7 0 -14 81.6164 23.7271 6
7 0 -14 44.4001 18.4388 4
7 0 -13 133.872 35.775 3
7 0 -13 167.681 22.7162 1
7 0 -13 129.892 20.0192 4
7 0 -12 249.815 36.443 3
7 0 -12 252.558 24.764 4
7 0 -12 251.115 26.2784 1
7 0 -11 125.511 17.61 1
7 0 -11 119.154 18.515 4
-7 0 10 137.136 25.317 1
7 0 -10 77.5976 26.7892 3
7 0 -10 128.009 17.8358 4
7 0 -10 139.758 18.2115 1
-7 0 9 42.9334 19.8665 1
7 0 -9 54.8999 20.5029 3
7 0 -9 55.0848 14.0538 1
7 0 -9 43.6605 14.6049 4
7 0 -8 86.5169 11.5036 7
7 0 -8 63.8337 13.9421 1
7 0 -8 63.5044 20.2748 3
7 0 -8 62.8862 17.9716 2
7 0 -7 83.4919 19.1867 3
7 0 -7 85.5866 14.7635 4
7 0 -7 119.296 19.0287 2
7 0 -7 110.754 14.2392 1
7 0 -7 100.539 13.9282 7
7 0 -6 121.793 20.0539 3
7 0 -6 170.249 20.1032 2
7 0 -6 120.764 14.4318 1
7 0 -6 122.676 15.221 7
7 0 -6 107.309 15.5115 4
7 0 -5 186.473 17.2345 6
7 0 -5 149.607 21.8493 3
7 0 -5 204.854 18.3022 1
7 0 -5 214.09 21.5246 2
7 0 -5 235.066 19.8612 4
7 0 -5 215.561 19.0424 7
7 0 -4 412.43 33.1923 3
7 0 -4 379.513 28.2268 6
7 0 -4 371.435 29.9173 1
7 0 -4 401.101 33.119 2
7 0 -4 412.221 31.0436 4
7 0 -4 436.437 30.9343 7
7 0 -3 1186.3 82.2745 6
7 0 -3 1198.14 85.6873 3
7 0 -3 1181.37 84.094 1
7 0 -3 1342.73 86.2865 2
7 0 -3 1299.98 84.7861 4
7 0 -3 1290.74 84.7885 7
7 0 -2 1464.51 98.6486 6
7 0 -2 1535.26 101.84 2
-7 0 1 409.966 29.1937 6
7 0 -1 391.154 28.4122 6
7 0 -1 426.213 32.2803 2
7 0 0 10.9372 10.3969 2
-7 0 0 24.7644 7.18874 6
7 0 0 11.5271 6.52441 6
-7 0 0 11.101 9.14718 4
-7 0 -1 324.6 25.2277 6
7 0 1 351.915 25.546 6
7 0 1 364.008 27.4571 2
-7 0 -1 334.302 27.1955 4
7 0 2 73.8956 11.4789 2
7 0 2 92.1655 11.1909 6
-7 0 -2 80.6045 10.0839 6
7 0 2 67.2805 9.10027 5
-7 0 -2 76.9351 12.3185 4
7 0 3 21.9545 9.05096 2
-7 0 -3 7.79829 8.70407 6
7 0 3 15.4641 7.5023 5
-7 0 -3 -1.0371 10.4389 4
-7 0 -4 202.36 18.0207 6
-7 0 -4 174.752 18.965 4
-7 0 -5 467.072 36.5889 6
-7 0 -5 456.473 37.2875 4
7 0 5 516.849 35.4253 3
-7 0 -6 725.352 57.582 6
7 0 6 868.063 56.5388 3
-7 0 -7 738.13 57.3746 6
7 0 7 806.088 59.474 7
7 0 7 820.5 55.9012 3
-7 0 -8 609.37 50.2759 6
7 0 8 678.82 52.3871 7
7 0 8 691.328 48.4027 3
-7 0 -9 243.731 27.6698 6
7 0 9 260.952 29.7811 7
7 0 9 272.896 24.5826 3
7 0 10 84.8919 16.2609 3
7 0 10 58.9424 22.3263 7
-7 0 -10 76.531 19.4359 5
7 0 11 26.6095 15.4539 3
-7 0 -11 -3.55184 18.6307 5
7 0 11 -9.43659 22.5557 7
-7 0 -12 27.3637 20.3487 5
7 0 12 27.7476 25.7668 1
7 0 12 35.1405 24.6416 7
-7 0 -13 19.4666 22.0499 5
7 0 13 39.886 30.7211 1
7 0 13 64.0341 26.3086 7
-7 0 -14 17.958 24.7512 5
7 0 14 -10.5648 31.0558 1
7 0 14 18.8506 27.2036 7
-7 0 -15 5.41534 27.6475 5
7 0 15 2.94233 28.7183 7
-7 0 -16 -14.3112 29.1244 5
7 0 16 9.67097 29.638 7
7 0 17 9.73098 31.1845 7
-7 1 18 -1.89727 40.6482 1
-7 1 17 1.79624 35.6451 1
-7 -1 17 13.7989 30.6165 1
7 -1 -16 69.2405 35.731 3
-7 1 16 20.2887 35.6983 1
-7 -1 16 -7.82253 26.7629 1
-7 1 15 -1.58534 31.3901 1
7 1 -15 23.4933 38.6701 3
7 -1 -15 14.4669 32.7111 3
7 -1 -14 -6.03492 29.6918 3
-7 1 14 13.3116 29.4175 1
7 1 -14 -14.6253 36.4867 3
-7 -1 14 11.5137 24.9886 1
7 -1 -14 7.54678 17.8447 6
-7 1 13 1.39218 27.0158 1
7 -1 -13 22.25 27.0185 3
-7 -1 13 1.08158 22.5039 1
7 1 -13 -39.38 32.3982 3
7 -1 -13 9.15693 16.6057 6
7 -1 -13 34.4004 15.3919 4
-7 1 12 21.1292 26.316 1
7 -1 -12 76.8424 18.3275 1
7 -1 -12 66.936 26.9054 3
-7 -1 12 68.7366 22.4867 1
7 1 -12 50.8367 31.4882 3
7 1 -12 95.5851 19.366 1
7 -1 -12 51.0814 16.0485 6
7 -1 -12 71.0372 15.5035 4
7 -1 -11 72.6333 17.903 1
-7 1 11 1.25398 25.3393 1
-7 -1 11 23.8887 20.4698 1
7 -1 -11 59.225 24.766 3
7 1 -11 85.3102 30.2073 3
7 1 -11 51.6736 15.2148 1
7 -1 -11 44.1186 14.5446 6
7 -1 -11 48.216 13.398 4
-7 1 10 18.8397 22.8653 1
-7 -1 10 70.5204 20.189 1
7 -1 -10 70.9412 24.3766 3
7 1 -10 88.5468 27.2555 3
7 -1 -10 74.8516 13.9132 6
7 -1 -10 101.356 17.3739 1
7 1 -10 98.8009 15.7342 1
7 -1 -10 87.597 14.9371 4
7 1 -9 281.725 35.036 3
7 1 -9 417.183 23.7734 7
7 -1 -9 311.155 25.279 6
-7 1 9 349.601 34.9806 1
-7 -1 9 395.933 32.1661 1
7 -1 -9 391.766 32.4549 2
7 -1 -9 363.535 28.4959 1
7 -1 -9 356.295 27.0215 4
7 1 -9 342.101 27.2528 1
7 -1 -9 270.881 23.7431 7
7 1 -9 247.085 22.61 7
7 -1 -9 315.828 34.31 3
7 1 -8 609.019 57.4314 3
7 -1 -8 667.413 49.847 6
7 -1 -8 852.271 56.005 2
7 1 -8 731.682 54.9674 2
7 -1 -8 760.886 52.7166 1
7 1 -8 667.74 53.3398 4
7 -1 -8 776.711 51.8066 4
7 1 -8 727.766 51.3827 1
7 1 -8 779.434 50.2463 7
7 -1 -8 671.503 51.9487 7
7 -1 -8 642.583 55.5976 3
7 -1 -7 927.977 71.9385 3
7 1 -7 835.261 73.1576 3
7 -1 -7 944.845 66.6727 6
7 -1 -7 1104.65 72.4311 2
7 1 -7 1054.06 71.5859 2
7 -1 -7 976.415 69.3036 1
7 1 -7 988.655 68.4091 1
7 1 -7 912.506 70.1317 4
7 -1 -7 1062.13 68.976 4
7 1 -7 960.65 67.5878 7
7 -1 -7 1156.91 69.6959 7
7 -1 -6 515.42 43.6642 3
7 -1 -6 581.99 38.7604 6
7 1 -6 421.625 45.3519 3
7 -1 -6 648.222 45.1911 2
7 -1 -6 578.655 42.1126 1
7 1 -6 606.004 44.2603 2
7 1 -6 513.149 40.371 1
7 1 -6 510.1 42.655 4
7 -1 -6 605.473 41.4013 4
7 -1 -6 642.529 42.5194 7
7 -1 -5 236.765 21.3473 3
7 -1 -5 195.621 14.5499 6
7 -1 -5 209.252 14.3787 6
7 -1 -5 262.347 21.2294 7
7 1 -5 148.457 22.9064 3
7 -1 -5 229.874 19.3027 1
7 -1 -5 264.445 22.9762 2
7 1 -5 150.828 16.8708 1
7 1 -5 159.551 21.3059 2
7 1 -5 168.32 19.552 4
7 -1 -4 10.1322 10.4196 1
7 1 -4 32.1894 10.1142 6
7 -1 -4 11.6703 11.7752 3
7 1 -4 46.1672 8.43484 1
7 -1 -4 43.627 14.0617 2
7 1 -4 47.3794 12.5837 4
7 -1 -4 11.3582 11.7748 7
7 1 -4 53.3379 13.9347 2
7 -1 -3 295.851 22.2336 3
7 1 -3 265.539 20.7524 6
7 -1 -3 198.212 21.5299 1
7 1 -3 246.091 20.0673 1
-7 -1 3 192.463 21.1541 2
7 -1 -3 248.825 23.5812 2
7 1 -3 288.304 23.935 2
-7 1 3 265.94 21.5804 4
7 1 -3 281.363 22.9668 4
7 -1 -3 238.989 22.8555 7
7 -1 -2 445.052 37.4149 3
7 1 -2 543.993 37.1689 6
-7 -1 2 436.489 37.8965 2
7 -1 -2 522.581 39.8173 2
7 1 -2 603.063 40.001 2
-7 1 2 513.275 38.1437 4
7 1 -2 600.171 39.2966 4
7 -1 -2 535.441 39.4063 7
7 -1 -1 448.318 33.65 3
7 1 -1 480.347 33.7379 6
-7 -1 1 406.743 34.1518 2
7 -1 -1 448.481 35.7733 2
7 1 -1 509.805 36.1979 2
7 1 -1 501.313 35.7077 4
7 -1 -1 475.394 36.189 7
7 -1 0 416.403 32.6248 3
-7 -1 0 433.826 33.0548 6
-7 1 0 483.661 31.8889 6
7 1 0 477.24 33.569 6
-7 -1 0 470.968 34.0759 2
7 -1 0 451.16 35.0993 2
7 1 0 485.021 35.477 2
-7 -1 0 424.524 33.9587 4
7 -1 0 478.737 35.7863 7
-7 1 -1 77.1765 8.80936 6
7 1 1 76.1881 13.1091 2
-7 -1 -1 84.6506 11.0826 6
7 1 1 77.864 11.6021 6
7 1 1 67.3134 6.93505 5
-7 -1 -1 78.1688 12.1727 4
-7 -1 -1 91.1135 11.4614 2
-7 1 -1 63.8758 11.8356 4
7 -1 1 74.8881 12.3581 2
7 -1 1 100.964 14.7929 7
-7 -1 -2 422.285 31.9375 6
-7 1 -2 390.905 30.7371 6
7 1 2 463.74 32.7801 6
-7 -1 -2 486.646 32.1338 2
7 -1 2 420.471 32.1177 2
7 -1 2 355.122 31.4501 5
7 1 2 479.895 33.3941 2
-7 -1 -2 454.929 32.9119 4
7 -1 2 469.34 35.1982 7
-7 -1 -3 206.602 18.9493 6
-7 1 -3 194.072 18.1986 6
7 1 3 269.456 20.4371 6
-7 -1 -3 240.862 18.2783 2
7 -1 3 158.014 18.4994 5
7 -1 3 214.624 17.8282 2
-7 -1 -3 214.891 19.761 4
7 -1 3 205.521 22.2995 7
-7 -1 -4 256.253 22.8021 6
-7 1 -4 252.614 22.5012 6
7 1 4 278.892 24.7984 6
-7 -1 -4 299.86 21.7866 2
7 -1 4 254.134 23.5051 5
7 -1 4 275.216 20.8021 2
-7 -1 -4 243.593 23.2158 4
7 -1 4 301.869 26.3189 7
7 -1 4 285.605 20.0372 3
-7 -1 -5 115.51 15.856 6
-7 1 -5 150.517 15.7123 6
-7 -1 -5 147.957 12.9174 2
7 1 5 124.627 17.9185 6
-7 -1 -5 117.328 16.0504 4
7 -1 5 117.534 11.6247 3
7 1 6 5.74025 12.4603 3
7 -1 6 6.7946 7.49437 3
-7 -1 -6 3.6878 12.5423 6
-7 1 -6 22.1099 12.6334 6
-7 -1 -6 16.3354 7.44231 2
-7 -1 -6 12.6218 12.6646 4
7 -1 7 484.411 37.0655 3
-7 -1 -7 494.478 40.8736 6
-7 1 -7 502.598 40.5856 6
-7 -1 -7 577.223 36.8017 2
-7 -1 -7 505.313 40.7094 4
7 -1 7 555.368 43.1064 7
7 1 7 553.194 40.3413 3
7 -1 8 373.548 30.4023 3
-7 -1 -8 382.7 34.8887 6
-7 1 -8 393.662 35.0075 6
-7 -1 -8 451.592 29.1944 2
-7 -1 -8 376.677 33.9726 4
7 -1 8 417.731 36.9512 7
7 1 8 485.725 35.1921 3
7 -1 9 354.537 28.8839 3
-7 -1 -9 384.676 34.0565 6
-7 1 -9 347.328 33.8887 6
7 -1 9 432.611 36.2578 7
-7 -1 -9 405.681 31.1577 5
-7 -1 -9 361.988 32.6084 4
7 1 9 411.442 33.3528 3
7 1 10 158.76 21.45 3
7 -1 10 112.202 15.3524 3
-7 -1 -10 159.572 18.6977 5
-7 -1 -10 95.7487 19.8475 4
7 -1 10 113.053 23.069 7
7 1 11 25.2156 23.8184 1
7 1 11 38.7924 18.6803 3
7 -1 11 38.1534 13.2529 3
-7 -1 -11 20.7358 16.8695 4
7 -1 11 50.2015 22.0757 7
7 1 12 43.7807 20.1824 3
7 1 12 7.47101 24.6508 7
-7 -1 -12 16.1289 18.483 5
-7 -1 -12 32.6426 19.4918 4
7 1 12 17.1626 25.7164 1
7 -1 12 28.3366 23.4114 7
7 1 13 -12.0725 27.9919 1
7 1 13 13.4168 25.8687 7
-7 -1 -13 10.6168 20.8372 5
-7 1 -13 -20.5268 25.6073 5
-7 -1 -13 11.5555 19.3975 4
7 -1 13 17.1057 23.7483 7
7 -1 14 -3.80749 32.471 1
-7 -1 -14 25.1224 21.358 5
-7 1 -14 3.0578 28.1284 5
-7 -1 -14 11.1402 19.8392 4
7 1 14 36.2605 30.6312 1
7 1 14 4.01574 28.6274 7
7 -1 14 19.9957 24.9208 7
-7 -1 -15 2.41212 23.6347 5
-7 1 -15 -25.2435 30.4345 5
-7 -1 -15 -8.37656 21.5718 4
7 1 15 -3.11058 30.3787 7
7 -1 15 -3.63237 26.4639 7
-7 1 -16 -16.6313 31.3202 5
7 1 16 28.5992 32.5503 7
7 -1 16 46.6373 29.6039 7
7 -1 17 7.50746 30.0219 7
-7 1 -17 1.14355 34.8975 5
7 1 17 24.6021 33.2189 7
-7 -2 19 5.12597 32.146 1
-7 -2 18 36.9627 27.6929 1
-7 2 17 -1.98905 40.2425 1
-7 -2 17 -1.17346 25.2665 1
7 -2 -16 48.0703 35.5058 3
-7 2 16 -1.86959 37.9387 1
-7 -2 16 21.0894 24.4591 1
7 -2 -15 -17.5999 31.1084 3
-7 2 15 -1.75537 33.5047 1
-7 -2 15 -2.08829 22.7516 1
7 -2 -14 44.6782 28.8312 3
-7 2 14 1.65987 33.1393 1
7 2 -14 15.9584 40.7612 3
7 -2 -14 31.307 17.4006 6
7 -2 -13 58.3946 26.6498 3
-7 -2 13 50.1359 21.141 1
7 2 -13 79.4283 35.9869 3
-7 2 13 23.3582 32.5979 1
7 -2 -13 54.334 15.8413 6
7 -2 -12 156.273 27.68 3
-7 -2 12 129.733 23.0471 1
7 2 -12 169.36 37.3768 3
7 -2 -12 114.291 16.6512 6
-7 2 11 77.9094 30.4749 1
7 -2 -11 140.976 26.0602 3
-7 -2 11 161.719 22.4951 1
7 -2 -11 163.507 17.0424 6
7 2 -11 189.14 34.2829 3
7 -2 -11 152.561 22.1085 1
7 2 -10 219.521 21.4848 1
7 2 -10 191.138 17.0244 7
-7 2 10 204.796 31.0448 1
-7 -2 10 193.176 25.1842 1
7 -2 -10 207.751 19.4134 6
7 2 -10 220.435 35.0197 3
-7 2 10 207.19 27.7379 3
7 2 -10 264.21 26.2013 2
7 -2 -10 230.695 24.3142 1
7 2 -10 253.257 16.9566 7
7 -2 -10 217.754 27.9374 3
-7 -2 9 94.2315 17.7627 1
7 2 -9 91.0502 12.6364 7
7 -2 -9 116.643 17.233 1
7 -2 -9 97.7135 13.455 7
7 -2 -9 88.7984 21.0884 3
7 2 -9 80.3314 26.6907 3
7 -2 -9 80.2147 11.7788 6
-7 2 9 106.492 22.394 3
7 2 -9 107.628 14.0871 1
7 -2 -8 7.97204 16.7761 3
7 -2 -8 -3.54261 14.5671 7
7 2 -8 -20.9625 23.3109 3
7 -2 -8 13.1938 7.51576 6
-7 2 8 8.4935 18.1616 3
7 2 -8 8.83035 9.92453 1
7 -2 -8 10.311 13.2618 1
7 2 -7 47.1263 15.9148 2
7 -2 -7 38.7462 16.7603 7
7 2 -7 39.7393 9.44292 1
7 -2 -7 53.729 15.7128 3
7 -2 -7 40.2692 6.54422 6
7 2 -7 9.60853 20.358 3
7 -2 -7 44.8557 13.0673 1
7 -2 -6 81.3061 16.4955 7
7 2 -6 105.046 17.551 2
7 -2 -6 90.4078 16.977 3
7 -2 -6 99.5595 14.2801 1
-7 -2 6 103.201 16.047 2
7 2 -6 114.574 11.5715 1
7 2 -5 427.79 38.815 6
7 -2 -5 516.4 36.4278 7
7 -2 -5 433.739 34.904 1
7 2 -5 472.234 36.4536 2
7 2 -5 429.539 31.9785 1
7 2 -5 443.936 36.0597 4
7 -2 -5 459.455 35.3927 3
7 -2 -4 107 14.6404 7
7 2 -4 116.549 17.3802 2
7 -2 -4 78.0715 13.8886 1
7 -2 -4 62.2671 12.5868 3
7 2 -4 47.9122 15.299 6
7 2 -4 90.1942 9.48536 1
7 2 -4 74.4168 14.6401 4
-7 2 4 89.7117 12.5929 4
7 -2 -3 105.002 16.2799 1
7 2 -3 130.607 16.192 6
7 -2 -3 96.343 13.1796 3
7 2 -3 106.73 11.1156 1
-7 -2 3 123.068 15.9958 2
7 2 -3 148.155 17.9244 2
-7 2 3 122.906 14.1767 4
7 2 -3 127.618 16.9856 4
7 -2 -3 136.702 17.1187 7
7 2 -2 252.95 21.7761 6
-7 -2 2 198.828 21.3753 2
7 2 -2 295.862 23.6151 2
7 2 -2 265.974 22.6833 4
-7 2 2 240.945 21.0099 4
7 -2 -2 231.549 23.6967 7
7 -2 -2 202.487 18.9592 3
7 2 -1 407.615 32.9595 6
-7 -2 1 460.268 33.8315 2
7 2 -1 464.693 34.7552 2
-7 2 1 377.917 32.8851 4
7 -2 -1 484.047 35.4745 7
7 -2 -1 431.441 30.7916 3
-7 -2 0 128.16 14.0136 6
-7 2 0 106.749 9.54226 6
7 2 0 128.085 15.0466 6
7 2 0 120.631 16.552 2
7 -2 0 139.371 17.7211 7
-7 -2 0 103.678 14.1616 2
7 -2 0 119.212 10.3448 3
-7 -2 -1 214.246 19.4996 6
7 2 1 197.013 20.2797 6
-7 2 -1 193.321 16.6662 6
7 -2 1 210.557 20.0086 2
-7 -2 -1 236.145 20.3342 2
7 2 1 213.367 21.7007 2
7 -2 1 230.197 15.5687 3
7 -2 1 253.861 22.6857 7
-7 -2 -2 1339.34 86.7378 6
7 2 2 1415.84 87.9926 6
-7 2 -2 1182.89 84.8353 6
7 -2 2 1273.72 86.3639 2
-7 -2 -2 1445.15 87.3514 2
7 -2 2 1424.01 88.8617 7
7 -2 3 2048.5 130.671 7
-7 -2 -3 1968.73 128.794 6
7 2 3 2070.64 129.966 6
-7 2 -3 1815.43 127.471 6
7 -2 3 1952.6 127.816 2
-7 -2 -3 2037.46 128.829 2
7 -2 3 1570.9 128.366 5
-7 -2 -3 1934.22 128.615 4
-7 -2 -4 2108.43 141.589 6
7 2 4 2346.23 143.308 6
-7 2 -4 1951.45 140.792 6
7 -2 4 1785.17 141.97 5
7 -2 4 2090.19 139.615 2
-7 -2 -4 2249.51 141.468 2
-7 -2 -4 2157.38 141.474 4
7 -2 4 2244.15 143.523 7
-7 -2 -5 969.678 69.3214 6
-7 2 -5 941.608 68.9701 6
7 2 5 1166.98 71.9178 6
7 -2 5 811.744 69.7198 5
-7 -2 -5 1084.37 68.8323 2
-7 -2 -5 989.632 68.9693 4
-7 -2 -6 234.49 24.824 6
-7 2 -6 231.608 24.6208 6
-7 -2 -6 300.542 23.323 2
-7 -2 -7 24.9527 11.0925 2
7 2 7 15.4216 15.8188 3
-7 -2 -7 21.7864 15.5908 6
-7 2 -7 36.5526 15.3271 6
7 2 7 44.3239 19.8096 6
-7 -2 -7 16.5932 11.5861 4
7 -2 7 26.1497 17.1034 7
-7 -2 -8 20.2569 11.3281 2
7 2 8 56.0376 18.863 3
7 2 8 41.1133 18.8443 1
-7 -2 -8 19.258 15.9491 6
-7 2 -8 24.8474 16.7256 6
7 2 8 51.2926 21.9895 6
-7 -2 -8 8.70449 9.02342 5
-7 -2 -8 15.5865 13.5529 4
7 -2 8 13.0188 16.9349 7
-7 -2 -9 18.8462 10.7216 2
7 2 9 26.9689 19.0077 3
7 2 9 16.7896 20.1302 1
-7 2 -9 19.0241 18.2157 6
-7 -2 -9 15.3807 13.9779 4
7 -2 9 49.3329 19.4325 7
-7 -2 -10 11.0979 10.5998 2
7 2 10 28.6962 19.5694 3
7 2 10 -1.12474 19.6713 1
-7 -2 -10 12.524 12.61 5
-7 -2 -10 2.21957 14.5183 4
7 -2 10 27.4476 18.8169 7
7 2 11 11.9207 23.1226 1
7 2 11 14.8361 20.9306 3
-7 -2 -11 3.32041 13.5734 5
-7 -2 -11 3.44242 14.3609 4
7 -2 11 3.17542 21.0732 7
-7 -2 -11 -2.34253 10.0793 2
-7 -2 -12 0.54298 16.9809 5
7 2 12 19.3552 23.6772 1
-7 -2 -12 -1.18379 15.7953 4
-7 -2 -12 8.04074 9.03624 2
7 -2 12 -17.1917 21.8029 7
7 2 13 1.36326 24.3897 1
-7 -2 -13 0.59967 18.3414 5
-7 -2 -13 46.8415 17.9816 4
7 -2 13 22.0679 24.5227 7
7 -2 14 34.5025 25.4845 7
7 2 14 22.8629 26.1368 1
-7 -2 -14 8.4894 20.6535 5
-7 -2 -14 16.722 18.5648 4
7 2 14 9.5697 30.0157 7
7 -2 15 12.8829 25.6372 7
7 2 15 6.51366 31.7766 7
7 -2 16 49.186 27.1842 7
7 2 16 1.11839 34.2961 7
-7 -3 18 9.11676 25.748 1
-7 -3 17 -10.6559 23.8428 1
7 -3 -16 43.7865 32.4559 3
-7 3 16 2.0574 41.5319 1
7 3 -16 -45.1098 50.6104 3
-7 -3 16 -12.835 22.8445 1
-7 3 15 -1.94247 37.0168 1
-7 -3 15 35.2233 22.3089 1
-7 3 14 14.4669 35.8704 1
7 -3 -14 27.6715 27.4435 3
-7 3 13 20.1622 33.0571 1
7 -3 -13 27.2603 27.9985 3
-7 -3 13 40.1648 19.0388 1
-7 3 12 26.7267 30.097 1
7 -3 -12 19.4487 24.7408 3
-7 -3 12 17.9548 17.0582 1
7 3 -12 40.5163 35.878 3
7 -3 -12 33.8231 13.4865 6
7 3 -11 71.5253 12.4387 7
-7 3 11 46.1629 27.815 1
7 -3 -11 40.4422 23.6901 3
-7 -3 11 35.9696 16.7858 1
7 3 -11 52.4287 33.8712 3
7 -3 -11 38.881 12.6297 6
7 3 -10 -14.013 16.304 7
-7 -3 10 27.5631 14.9391 1
7 -3 -10 17.9778 19.9309 3
7 -3 -10 21.5563 10.75 6
7 3 -10 30.7284 28.4723 3
-7 3 10 20.1991 21.5052 3
-7 3 9 293.769 31.1695 3
7 -3 -9 260.977 21.4439 6
7 3 -9 262.144 37.9826 3
7 3 -9 321.615 29.1217 2
7 -3 -9 288.95 27.2351 1
7 3 -9 281.529 26.5131 7
7 -3 -9 238.973 29.1876 3
7 -3 -8 709.702 53.7561 3
-7 3 8 773.37 56.1045 3
7 3 -8 552.44 59.478 3
7 -3 -8 703.425 47.9853 6
-7 -3 8 690.114 54.2944 2
7 -3 -8 702.406 52.4579 1
-7 3 8 775.577 50.6244 7
7 -3 -8 682.631 53.4569 7
7 3 -8 649.628 51.5988 7
7 -3 -7 730.377 53.0314 6
-7 3 7 913.061 60.7374 3
-7 -3 7 756.39 59.7881 2
7 -3 -7 788.801 57.6633 1
7 3 -7 980.425 60.1847 2
-7 3 7 881.6 56.5164 7
7 -3 -7 833.582 61.5451 7
7 -3 -7 793.101 58.1621 3
-7 3 6 714.925 51.8746 3
7 3 -6 754.851 59.998 6
-7 -3 6 600.563 51.1564 2
7 -3 -6 574.059 49.2891 1
7 3 -6 723.368 51.0797 2
-7 3 6 663.125 48.6313 7
7 -3 -6 784.742 54.0611 7
7 -3 -6 676.3 49.6073 3
-7 3 5 257.101 22.8789 7
-7 3 5 258.583 25.1954 3
7 3 -5 235 30.6193 6
7 -3 -5 245.721 23.6153 1
-7 -3 5 248.756 24.9794 2
7 3 -5 268.901 25.6071 2
-7 3 5 253.203 21.5294 4
7 -3 -5 284.244 27.8856 7
7 3 -5 218.239 17.0873 1
7 -3 -5 262.105 22.5735 3
-7 3 4 213.841 22.2207 3
7 3 -4 189.347 25.6989 6
7 -3 -4 242.328 22.018 1
7 3 -4 180.969 18.5715 5
7 3 -4 202.141 22.9094 2
-7 3 4 191.94 19.1793 4
7 3 -4 187.46 14.3503 1
-7 3 4 199.039 20.9027 7
7 -3 -4 301.284 25.4328 7
7 -3 -4 257.246 19.4995 3
7 3 -3 280.749 30.0008 6
-7 3 3 306.173 27.052 7
7 -3 -3 352.69 28.1181 1
7 3 -3 270.106 23.565 5
7 3 -3 295.41 20.9291 1
7 3 -3 333.658 28.5119 2
7 3 -3 285.814 28.0684 4
-7 3 3 249.107 24.9537 4
7 -3 -3 320.324 24.1916 3
7 3 -2 144.631 20.2185 6
7 3 -2 128.602 11.751 1
-7 -3 2 201.953 19.9227 2
7 3 -2 133.138 13.6526 5
7 3 -2 151.66 18.9596 2
-7 3 2 142.545 19.0444 7
7 -3 -2 229.392 21.5059 7
-7 3 2 120.221 16.568 4
7 -3 -2 184.172 14.0779 3
7 -3 -1 142.48 17.7959 7
7 3 -1 118.071 18.5635 2
7 3 -1 105.073 16.6018 6
7 -3 -1 101.55 10.7016 3
-7 3 1 95.586 17.2887 7
-7 -3 1 136.731 16.9776 2
7 -3 0 61.8833 14.9744 7
-7 -3 0 53.8459 12.3878 6
7 3 0 33.6072 14.4119 6
-7 3 0 34.7703 5.79033 6
7 3 0 40.8478 13.8846 4
-7 -3 0 42.1314 14.0162 2
7 -3 1 85.9431 16.9016 7
-7 -3 -1 57.5906 14.6066 2
-7 3 -1 74.5102 9.07081 6
-7 -3 -1 70.1107 12.988 6
7 3 1 84.4483 16.7221 6
7 3 1 75.9386 15.2277 4
-7 -3 -2 152.148 20.4229 2
-7 -3 -2 173.857 19.1944 6
7 3 2 225.555 22.0241 6
-7 3 -2 181.743 16.815 6
7 -3 2 215.368 22.0292 7
7 3 2 227.955 20.7316 4
7 -3 3 164.935 21.1563 7
7 3 3 114.514 15.7809 1
-7 -3 -3 162.734 17.8372 6
-7 3 -3 163.595 16.3059 6
7 -3 3 136.974 16.8047 5
-7 -3 -3 149.24 18.7178 2
7 3 4 171.453 19.2647 1
-7 -3 -4 212.163 20.94 6
7 3 4 232.253 23.7958 6
-7 3 -4 190.357 19.3436 6
7 -3 4 179.269 16.5708 2
7 -3 4 179.353 20.6119 5
-7 -3 -4 234.926 21.5763 2
7 3 5 70.8438 14.4407 1
-7 -3 -5 97.0053 16.0326 2
-7 -3 -5 65.4943 15.4672 6
7 3 5 58.6712 19.2132 6
-7 3 -5 71.5755 15.7897 6
7 -3 5 40.6739 15.8343 5
7 -3 5 55.152 8.87997 2
-7 -3 -6 78.6884 15.7637 2
-7 -3 -6 61.5997 15.8399 6
7 3 6 61.8743 19.726 6
-7 3 -6 64.9868 17.3575 6
7 3 6 43.4595 15.4269 1
7 -3 6 53.1311 17.6446 5
7 -3 7 144.064 21.2978 7
7 3 7 85.6554 22.6945 3
-7 -3 -7 117.789 17.9299 2
7 3 7 115.25 19.8116 1
-7 -3 -7 122.35 18.9129 6
7 3 7 147.452 25.0898 6
-7 3 -7 96.4083 20.6328 6
7 -3 8 118.048 21.9246 7
7 3 8 105.473 23.356 3
-7 -3 -8 124.194 17.6386 2
-7 3 -8 98.4268 21.9704 6
7 3 8 156.861 27.4143 6
-7 -3 -8 95.1089 10.7069 5
-7 -3 -8 120.257 15.6767 4
7 3 8 101.151 19.2968 1
7 -3 9 108.091 21.3968 7
-7 -3 -9 111.54 17.4175 2
-7 3 -9 81.5592 22.6507 6
7 3 9 157.617 28.6603 6
7 3 9 60.1597 20.6171 1
-7 -3 -9 103.809 12.3784 5
-7 -3 -9 115.265 16.1751 4
7 -3 10 92.2504 21.8587 7
-7 -3 -10 82.6235 16.8472 2
7 3 10 40.3947 21.1539 1
-7 -3 -10 82.087 13.9443 5
-7 -3 -10 70.5919 15.4717 4
7 -3 11 48.5155 22.0565 7
-7 -3 -11 31.7317 15.1296 2
7 3 11 46.2254 21.6469 1
-7 -3 -11 57.3042 15.1696 5
-7 -3 -11 39.7377 14.9915 4
7 -3 12 51.4256 22.0886 7
7 3 12 46.9826 24.9042 1
-7 -3 -12 42.4893 15.7359 2
-7 -3 -12 36.6445 16.982 5
-7 -3 -12 62.6226 16.5672 4
7 -3 13 56.6128 23.2001 7
-7 -3 -13 23.3395 18.446 5
-7 -3 -13 15.6619 15.8449 4
7 3 13 34.3537 25.224 1
7 -3 14 24.6313 24.1168 7
7 3 14 50.418 27.1715 1
7 -3 15 0.8495 24.0456 7
7 -3 16 30.1853 26.4524 7
-7 -4 16 12.3032 21.1791 1
7 4 -16 7.90107 27.5235 5
-7 4 15 2.05922 39.2202 1
7 -4 -15 11.3928 29.6632 3
7 4 -15 39.1576 47.4266 3
7 4 -15 24.7843 27.8146 5
-7 4 14 -1.92853 38.2289 1
7 -4 -14 8.24087 26.5079 3
-7 -4 14 28.8954 18.5898 1
7 4 -14 59.4404 44.443 3
7 4 -14 64.5727 26.7265 5
-7 4 13 27.2126 37.5313 1
7 -4 -13 50.0447 26.2704 3
-7 -4 13 55.4988 18.5981 1
7 4 -13 70.0176 24.7975 5
7 -4 -12 46.8528 23.7541 3
-7 -4 12 45.6426 16.8371 1
7 4 -12 28.4059 22.7031 5
-7 4 12 58.8505 13.5683 7
7 4 -11 44.6045 17.9437 7
-7 -4 11 47.1173 15.2079 1
7 -4 -11 45.695 21.8021 3
7 -4 -11 44.8001 13.617 6
7 4 -11 56.9562 21.6996 5
-7 4 11 58.7249 14.6441 7
7 4 -10 17.1727 21.8765 7
7 -4 -10 41.78 20.7368 3
7 -4 -10 51.5137 11.8338 6
7 4 -10 11.0318 33.0555 3
7 4 -10 35.5091 18.355 5
-7 -4 10 51.8398 21.4078 2
-7 4 10 43.8126 14.9396 7
7 4 -9 12.1941 18.8886 7
7 -4 -9 50.0209 18.0183 3
7 -4 -9 44.4155 10.2528 6
-7 4 9 31.2306 22.1143 3
7 4 -9 -17.0729 28.8795 3
7 4 -9 34.6575 18.1887 5
-7 -4 9 29.88 20.6024 2
-7 4 9 44.9618 15.3077 7
7 -4 -8 46.3937 17.1408 3
7 4 -8 36.6052 16.5756 7
7 -4 -8 49.4481 18.0028 7
7 -4 -8 31.5584 8.71445 6
-7 4 8 48.3526 22.5688 3
7 4 -8 41.8991 16.8826 5
-7 -4 8 63.0768 21.4717 2
-7 4 8 55.3448 16.1873 7
7 -4 -7 92.7513 16.7645 3
7 -4 -7 79.8446 21.4393 7
7 4 -7 92.1476 18.3539 7
7 4 -7 40.2619 35.4884 6
-7 4 7 70.2005 20.9757 3
7 4 -7 63.5819 16.8693 5
7 -4 -7 65.1992 16.2557 1
-7 -4 7 89.2174 21.5835 2
-7 4 7 78.366 16.964 7
7 -4 -6 52.4703 20.8613 7
7 -4 -6 41.6882 14.3716 3
7 4 -6 38.134 17.6628 2
-7 4 6 66.044 20.3443 3
7 -4 -6 72.5088 15.9878 1
7 4 -6 59.8603 14.6811 5
-7 4 6 57.4752 12.5401 4
-7 4 6 55.5431 16.7706 7
-7 -4 6 75.6971 19.4998 2
7 -4 -5 76.1125 21.8195 7
7 -4 -5 43.179 12.9266 3
7 4 -5 63.4008 17.0363 2
7 4 -5 10.5894 27.6219 6
7 -4 -5 38.0302 14.9291 1
-7 4 5 74.0783 18.8419 3
7 4 -5 57.4653 14.0015 5
-7 4 5 32.7697 12.3812 4
-7 -4 5 30.9297 18.1983 2
-7 4 5 45.6041 16.9624 7
7 -4 -4 69.292 22.438 7
7 -4 -4 106.646 14.6372 3
7 -4 -4 92.2862 17.2745 1
7 4 -4 115.983 19.7302 2
7 4 -4 130.131 27.173 6
-7 4 4 124.164 19.6493 3
7 4 -4 111.472 15.7029 5
-7 4 4 131.024 16.132 4
-7 4 4 135.882 20.3324 7
-7 4 3 220.715 22.4066 3
7 -4 -3 209.236 27.0692 7
7 4 -3 201.667 28.9103 6
-7 4 3 190.864 23.2896 7
7 -4 -3 192.388 22.5781 1
7 4 -3 193.943 18.9204 5
7 4 -3 226.677 24.1095 2
-7 4 3 148.289 19.5277 4
-7 4 2 609.445 41.8515 3
7 4 -2 578.986 47.0641 6
7 -4 -2 526.173 43.9755 1
-7 4 2 487.886 44.0931 7
-7 -4 2 521.14 44.135 2
7 4 -2 462.222 43.9819 4
7 -4 -2 646.632 46.5021 7
-7 4 1 698.287 43.4937 6
7 4 -1 573.75 50.175 6
-7 -4 1 554.151 48.8185 2
7 4 -1 550.058 49.1529 4
-7 4 1 521.694 49.5971 7
7 -4 -1 702.877 50.6696 7
-7 -4 0 157.098 20.7153 2
-7 4 0 177.545 15.511 6
7 4 0 99.5927 21.3084 6
7 -4 0 193.792 22.4782 7
7 4 0 116.803 11.06 1
7 4 0 137.631 19.8037 4
-7 4 0 127.17 22.5607 7
7 -4 1 40.567 16.9369 7
-7 -4 -1 36.6049 15.9583 2
-7 -4 -1 53.1998 13.4393 6
7 4 1 29.7686 17.7985 6
7 4 1 21.7218 15.0334 4
7 4 1 28.4093 7.40504 1
7 -4 2 39.1793 18.8505 7
7 4 2 77.6028 10.3837 1
-7 -4 -2 73.5163 17.9519 2
-7 -4 -2 42.743 14.5082 6
7 4 2 105.556 19.6768 6
7 -4 2 40.1929 13.2984 5
7 4 2 117.598 17.9015 4
7 -4 3 61.6368 21.7624 7
-7 -4 -3 133.673 20.5647 2
-7 -4 -3 107.044 17.8339 6
7 4 3 206.568 24.0313 6
7 -4 3 107.261 16.876 5
7 4 3 204.607 20.2697 4
-7 4 -3 190.355 25.8227 7
7 4 3 167.78 15.3766 1
-7 -4 -4 210.045 22.1799 6
7 4 4 292.147 27.5599 6
-7 -4 -4 230.964 23.5339 2
7 -4 4 137.044 19.4809 5
7 4 4 215.945 19.2753 1
7 -4 4 85.7031 24.3087 7
7 4 5 125.48 15.9955 1
-7 -4 -5 118.981 19.8014 2
-7 -4 -5 91.1891 18.7859 6
7 4 5 145.481 24.3515 6
7 -4 5 92.5869 19.0372 5
-7 -4 -6 191.66 23.6089 6
7 4 6 256.352 29.7607 6
7 -4 6 193.066 25.3021 5
-7 -4 -6 215.663 24.2894 2
7 -4 6 201.643 16.2028 2
7 4 6 192.263 21.773 1
7 4 7 348.923 35.2439 6
7 -4 7 257.557 30.0329 5
-7 -4 -7 324.093 29.1931 2
7 4 7 232.071 26.7292 1
7 -4 7 284.488 29.1619 7
-7 -4 -8 167.353 21.9389 2
-7 4 -8 121.986 26.7724 6
-7 -4 -8 140.833 11.1899 5
7 4 8 137.733 21.1684 1
7 -4 9 105.669 21.6521 7
-7 -4 -9 82.9083 19.1257 2
7 4 9 66.8746 31.7905 6
-7 -4 -9 79.9665 11.1452 5
7 4 9 66.137 20.2445 1
7 -4 10 60.7876 20.9638 7
-7 -4 -10 46.6461 18.2301 2
7 4 10 45.1837 32.3315 6
-7 -4 -10 29.1245 11.5074 5
7 4 10 35.3065 19.5775 1
7 -4 11 27.6769 21.676 7
-7 -4 -11 3.81419 17.9872 2
-7 -4 -11 6.72996 12.938 5
7 4 11 15.606 20.2911 1
7 -4 12 26.1433 22.5858 7
-7 -4 -12 19.499 18.8844 2
-7 -4 -12 14.5276 15.4341 5
7 4 12 28.0443 23.0631 1
7 -4 13 42.29 24.061 7
-7 -4 -13 25.2288 19.2334 2
7 4 13 27.1223 23.7811 1
7 -4 14 39.2554 24.23 7
7 4 14 -23.9447 26.2368 1
7 -4 15 7.76239 25.7283 7
7 5 -15 -4.32084 26.9778 5
7 -5 -14 2.21349 26.4744 3
7 5 -14 88.0521 48.5375 3
7 5 -14 10.3145 25.971 5
7 -5 -13 34.8919 24.9184 3
-7 -5 13 15.5141 15.5449 1
7 5 -13 13.716 42.4115 3
7 5 -13 -5.90921 24.249 5
-7 -5 12 12.5948 13.485 1
7 -5 -12 47.5454 23.4664 3
7 5 -12 10.9799 39.9826 3
7 5 -12 30.1244 23.1443 5
-7 5 12 12.8827 17.83 7
7 -5 -11 39.4438 21.8309 3
7 5 -11 45.765 22.0435 5
-7 -5 11 23.9673 25.5953 2
-7 5 11 29.2203 18.7584 7
7 5 -10 -2.09591 26.9116 7
7 -5 -10 18.4759 19.7522 3
7 5 -10 51.8057 22.0009 5
-7 -5 10 10.8716 24.833 2
-7 5 10 21.102 19.1631 7
7 -5 -9 41.2009 18.7196 3
7 5 -9 13.393 24.7845 7
7 -5 -9 22.5552 10.8362 6
7 5 -9 24.9504 19.9462 5
-7 -5 9 27.0331 24.3776 2
-7 5 9 46.8189 20.4297 7
7 5 -8 22.6672 22.1255 7
7 5 -8 2.45904 41.596 6
-7 5 8 0.95198 23.9737 3
7 5 -8 17.0859 19.0729 5
-7 -5 8 9.20534 21.6064 2
-7 5 8 -2.35656 19.8135 7
7 5 -7 47.7443 21.0341 7
7 -5 -7 71.6722 22.5268 7
7 5 -7 -2.24752 42.929 6
-7 5 7 39.0001 21.4629 3
7 5 -7 41.1034 17.4248 5
-7 -5 7 56.6875 22.3522 2
-7 5 7 13.5277 20.6653 7
7 -5 -6 72.0084 23.3757 7
7 5 -6 51.16 20.9363 7
7 5 -6 92.9856 41.3022 6
-7 5 6 63.0122 22.47 3
7 5 -6 43.7036 17.158 5
-7 5 6 29.6958 13.8528 4
-7 -5 6 52.892 20.4905 2
-7 5 6 29.7453 20.7164 7
7 -5 -5 81.8516 23.285 7
7 5 -5 55.576 34.8322 6
-7 5 5 109.621 21.1304 3
7 5 -5 67.6249 19.1138 2
7 -5 -5 73.7664 17.3548 1
7 5 -5 48.258 16.9697 5
-7 5 5 58.6392 14.6096 4
-7 -5 5 86.1577 22.8393 2
-7 5 5 48.3023 22.1457 7
7 -5 -4 143.541 27.5292 7
-7 5 4 88.9926 9.82787 6
7 -5 -4 95.3442 18.9221 1
7 5 -4 91.1241 33.8321 6
-7 5 4 128.691 21.7252 3
7 5 -4 104.975 18.7547 5
-7 5 4 83.2143 16.2984 4
-7 5 4 89.5795 24.3632 7
-7 -5 4 88.3866 22.2561 2
-7 5 3 219.735 24.4426 3
7 -5 -3 177.784 23.9856 1
-7 5 3 200.691 15.6049 6
7 5 -3 232.658 36.7298 6
-7 5 3 140.926 28.437 7
-7 5 2 319.361 28.9706 3
7 5 -2 337.359 39.1579 6
-7 5 2 327.033 23.7478 6
7 -5 -2 253.873 29.9781 1
-7 5 2 287.733 35.6227 7
7 -5 -2 325.27 35.253 7
-7 5 1 311.688 37.7051 7
-7 5 1 388.905 29.6369 3
7 -5 -1 285.689 34.9975 7
-7 5 1 449.896 28.1361 6
7 5 -1 309.729 36.2272 6
-7 -5 1 225.647 31.9264 2
7 5 -1 229.514 33.6484 4
7 -5 0 87.8972 23.6696 7
-7 -5 0 56.9727 20.1282 2
-7 5 0 132.072 17.4906 6
7 5 0 51.3028 24.4277 6
-7 5 0 83.0652 14.6743 3
7 5 0 61.094 20.5264 4
-7 5 0 65.7945 25.6581 7
-7 -5 -1 66.3205 20.2801 2
7 5 1 65.9455 24.3591 6
7 5 1 85.8999 9.5424 1
7 -5 1 24.729 22.1185 7
7 5 1 89.5517 20.1299 4
7 -5 2 20.0493 20.6326 7
-7 -5 -2 17.889 17.9656 2
7 5 2 55.1938 17.9169 4
-7 -5 -2 44.2591 16.2993 6
7 5 2 70.0525 24.1071 6
7 -5 2 47.6255 14.2376 5
7 5 2 38.3241 9.12618 1
7 -5 3 -2.64212 19.2768 7
7 5 3 5.87001 9.46599 1
-7 -5 -3 19.0961 17.7547 2
-7 -5 -3 19.8073 15.9093 6
7 5 3 37.5542 23.0893 6
7 -5 3 9.292 12.5564 5
7 5 3 16.4369 16.7765 4
7 -5 4 27.6063 20.7375 7
-7 -5 -4 66.5461 19.9194 2
7 5 4 64.4944 12.3297 1
7 5 4 75.8682 23.7524 6
7 -5 4 46.8279 14.9308 5
-7 -5 -5 24.3893 19.1307 2
7 5 5 20.1762 12.827 1
7 5 5 10.9138 24.3709 6
7 -5 5 33.2211 17.0813 5
-7 -5 -6 31.3612 19.2924 2
7 -5 6 43.8586 10.0701 2
7 5 6 20.0293 13.7803 1
7 5 6 -2.22165 25.6113 6
7 -5 7 66.0669 21.3668 7
7 -5 7 60.9026 10.2829 2
-7 -5 -7 93.7808 21.3861 2
7 5 7 84.0566 16.9185 1
7 5 7 18.7187 28.6544 6
7 -5 8 95.4633 22.2476 7
-7 -5 -8 61.3841 19.2933 2
7 5 8 67.309 17.7762 1
7 5 8 56.4157 32.146 6
-7 -5 -8 56.5362 6.3272 5
7 -5 9 42.1587 21.5182 7
-7 -5 -9 54.2623 21.0497 2
7 5 9 57.6196 19.5139 1
7 5 9 39.9546 33.6298 6
-7 -5 -9 56.3911 10.36 5
7 -5 10 27.2538 21.7905 7
-7 -5 -10 28.7718 20.2574 2
7 5 10 14.5475 19.7499 1
7 5 10 8.3992 34.2846 6
-7 -5 -10 38.5114 11.9681 5
7 -5 11 -0.86929 22.7411 7
-7 -5 -11 -9.17232 20.3689 2
7 5 11 8.94218 21.8344 1
7 5 11 -1.45921 35.8996 6
7 -5 12 -5.30431 23.7817 7
-7 -5 -12 20.8506 20.7117 2
7 5 12 8.59385 22.6071 1
7 5 12 27.4477 40.7414 6
7 -5 13 15.3641 25.1261 7
7 5 13 -1.15421 24.3327 1
7 6 -14 22.2863 27.9314 5
7 6 -13 21.2848 45.8249 3
7 6 -13 19.2733 26.659 5
-7 -6 13 4.04381 30.3873 2
7 6 -12 2.23815 41.2355 3
7 6 -12 19.4073 128.138 5
-7 -6 12 -8.06982 29.3316 2
7 6 -11 -25.5105 40.7565 3
7 6 -11 12.9809 23.2582 5
-7 -6 11 52.0533 30.5406 2
-7 6 11 40.6575 26.775 7
7 6 -10 39.353 24.0691 5
-7 -6 10 49.8952 28.9879 2
-7 6 10 76.8754 28.5923 7
7 6 -9 56.1832 32.2439 7
7 6 -9 24.9461 55.2057 6
7 6 -9 23.4533 22.7549 5
-7 -6 9 42.5882 28.9223 2
-7 6 9 80.84 29.1825 7
7 6 -8 11.9969 28.516 7
7 6 -8 -7.94816 50.2471 6
-7 6 8 11.0216 28.0707 7
7 6 -8 23.0804 22.0037 5
-7 -6 8 -18.0914 27.0153 2
7 6 -7 2.76917 25.1667 7
7 6 -7 10.1936 46.9536 6
-7 6 7 46.1156 27.2387 3
7 6 -7 1.74513 21.5388 5
-7 6 7 0.92064 13.6966 4
-7 -6 7 -2.46735 25.4377 2
-7 6 7 30.6621 28.4845 7
7 6 -6 5.23274 23.1601 7
7 -6 -6 11.2743 23.9331 7
7 6 -6 -7.2211 47.8279 6
-7 6 6 46.6131 25.8169 3
-7 6 6 20.1758 11.9902 6
7 6 -6 -12.6774 22.3042 5
-7 6 6 13.7093 14.6094 4
-7 -6 6 38.4802 24.682 2
-7 6 6 31.3604 29.5141 7
7 -6 -5 11.4026 25.3847 7
7 6 -5 69.7805 24.2663 7
7 6 -5 62.0655 41.413 6
-7 6 5 56.751 23.5307 3
-7 6 5 10.2191 10.8018 6
-7 6 5 8.50077 15.6497 4
-7 -6 5 24.843 22.2227 2
-7 6 5 25.1164 29.1685 7
-7 -6 4 65.2933 23.6405 2
7 -6 -4 22.2922 25.3494 7
-7 6 4 67.9723 23.4183 3
7 6 -4 28.769 39.6898 6
-7 6 4 46.1178 11.6771 6
7 -6 -3 103.132 28.405 7
-7 6 3 123.932 24.5236 3
7 6 -3 95.9793 39.7913 6
-7 6 3 88.9716 14.4581 6
-7 6 3 146.582 33.7278 7
7 -6 -2 32.5534 26.5199 7
-7 6 2 93.5982 21.3708 3
7 6 -2 122.03 37.0497 6
-7 6 2 83.4181 16.3769 6
7 -6 -1 19.4201 23.4651 7
-7 -6 1 -3.1987 19.86 2
-7 6 1 22.5981 18.0862 3
-7 6 1 2.19269 17.4579 6
7 6 -1 40.5366 30.1327 6
7 6 -1 -39.7272 27.5963 4
-7 -6 0 1.04493 21.6086 2
7 -6 0 33.5127 24.6463 7
-7 6 0 24.8219 20.8377 6
-7 6 0 19.6382 16.793 3
7 6 0 -1.4546 30.5797 6
7 6 0 1.16174 24.6825 4
-7 6 -1 203.816 19.2112 3
7 -6 1 56.4203 28.0923 7
-7 -6 -1 103.943 24.9963 2
-7 6 -1 237.889 27.3197 6
7 6 1 25.9561 31.4458 6
7 -6 2 85.5468 31.3858 7
-7 -6 -2 231.694 26.715 2
7 6 2 75.8789 35.0238 6
7 6 2 233.259 27.8109 4
7 -6 3 83.5352 32.0769 7
-7 -6 -3 198.138 27.4673 2
7 6 3 103.01 35.6027 6
7 6 3 206.835 18.8397 1
7 -6 4 66.4842 30.1557 7
-7 -6 -4 135.588 24.6087 2
7 6 4 84.4732 33.8586 6
7 6 4 172.524 17.249 1
7 6 4 196.471 23.5718 4
-7 -6 -5 65.965 22.9873 2
7 6 5 49.8923 32.2718 6
7 6 5 81.9525 15.147 1
-7 -6 -6 18.8403 20.8405 2
7 -6 6 37.8442 12.3664 2
7 6 6 23.8035 30.9788 6
7 6 6 29.2462 14.5594 1
7 -6 7 -5.06554 25.4042 7
-7 -6 -7 6.19485 20.5826 2
7 6 7 7.97081 31.4662 6
7 6 7 38.4952 15.8281 1
7 -6 8 -1.00827 25.1673 7
-7 -6 -8 3.51593 20.2927 2
7 6 8 9.75939 33.0571 6
7 6 8 15.3663 16.4827 1
7 -6 9 7.0477 27.064 7
-7 -6 -9 1.74361 20.1146 2
7 6 9 13.0147 35.4483 6
7 6 9 19.4796 18.12 1
7 -6 10 -9.08237 26.3112 7
-7 -6 -10 -0.85934 20.2558 2
7 6 10 16.6686 39.1593 6
7 6 10 5.34858 19.1559 1
7 -6 11 -27.5717 27.0712 7
-7 -6 -11 -14.483 21.7874 2
7 6 11 1.63092 40.6693 6
7 6 11 32.1375 22.0241 1
7 -6 12 -1.04012 28.4266 7
-7 -6 -12 6.78675 22.3125 2
7 6 12 -1.05428 23.2788 1
7 6 13 11.3651 24.6995 1
7 7 -13 -18.4246 28.4166 5
7 7 -12 8.60214 28.1683 5
-7 -7 12 -19.3508 33.5728 2
7 7 -11 54.9673 67.4899 6
7 7 -11 -36.4873 44.054 3
7 7 -11 -9.73722 27.9204 5
-7 -7 11 22.2254 31.7445 2
7 7 -10 5.99891 68.5006 6
7 7 -10 9.70631 26.993 5
-7 -7 10 -19.2391 33.1059 2
7 7 -9 32.6755 62.8087 6
7 7 -9 -1.09962 27.6068 5
-7 -7 9 12.9791 32.1445 2
7 7 -8 49.8098 61.1619 6
-7 -7 8 32.9271 29.3414 2
7 7 -7 34.3658 63.6966 6
-7 7 7 124.794 20.519 6
-7 7 7 109.038 19.1737 4
-7 -7 7 90.7792 29.4824 2
7 7 -6 53.7482 58.0614 6
-7 7 6 168.45 33.6255 3
-7 7 6 105.493 19.2325 6
-7 7 6 92.8903 20.857 4
-7 -7 6 109.218 30.3725 2
7 -7 -5 109.721 32.579 7
-7 7 5 142.945 33.0804 3
7 7 -5 25.98 54.9292 6
-7 7 5 81.9818 18.1797 6
-7 7 5 94.4172 21.732 4
-7 -7 5 87.2522 27.3002 2
-7 -7 4 74.3861 27.1099 2
7 -7 -4 51.7259 30.2807 7
-7 7 4 79.1404 31.0379 3
7 7 -4 19.856 47.8881 6
-7 7 4 55.1587 17.9492 6
7 -7 -3 21.6386 26.0819 7
-7 7 3 -1.85604 29.4755 3
7 7 -3 14.3606 45.744 6
-7 7 3 11.1087 18.5456 6
7 -7 -2 26.0949 29.6355 7
-7 7 2 15.9807 27.1466 3
7 7 -2 -10.6892 39.8677 6
-7 7 2 0.65344 20.9154 6
-7 -7 1 -1.14336 25.7894 2
7 -7 -1 -7.02298 29.7001 7
-7 7 1 20.0154 25.0488 3
-7 7 1 11.3543 23.1545 6
7 7 -1 -5.81374 40.6796 6
7 -7 0 -4.19271 27.1458 7
-7 -7 0 9.94905 21.9913 2
-7 7 0 28.4928 23.3283 3
-7 7 0 2.70327 27.9421 6
7 7 0 -16.3709 40.5811 6
7 -7 1 -12.4986 28.4362 7
-7 -7 -1 -1.063 21.7564 2
-7 7 -1 21.6544 27.5141 6
-7 7 -1 62.9831 21.8301 3
7 7 1 1.70695 34.6335 6
7 -7 2 2.70071 27.5466 7
-7 -7 -2 -3.07019 22.8023 2
-7 7 -2 60.4202 29.5876 6
-7 7 -2 12.1148 12.0137 3
7 7 2 1.64603 34.9554 6
7 -7 3 7.82744 27.1564 7
7 7 3 5.80493 13.2297 1
-7 -7 -3 -9.11694 21.487 2
-7 7 -3 19.7129 30.2375 6
7 7 3 11.0871 34.4081 6
7 7 3 7.30831 22.6159 4
-7 -7 -4 9.88849 21.4993 2
7 7 4 12.4822 14.0174 1
7 7 4 6.20458 35.248 6
7 7 4 22.4788 20.9324 4
-7 -7 -5 7.74096 22.6753 2
7 7 5 -3.2379 15.0276 1
7 7 5 6.22677 33.3179 6
-7 -7 -6 -6.65981 21.4917 2
7 7 6 32.5452 16.2168 1
7 7 6 18.6908 35.7791 6
7 -7 7 11.8917 26.7282 7
-7 -7 -7 0.94149 21.5266 2
7 7 7 1.54877 37.4641 6
7 7 7 11.8076 16.7483 1
7 -7 8 2.35577 26.5419 7
-7 -7 -8 -6.56473 22.087 2
7 7 8 -7.96261 38.4583 6
7 7 8 5.82852 18.0193 1
7 -7 9 12.8679 28.077 7
-7 -7 -9 1.86625 22.1471 2
7 7 9 14.8707 39.9372 6
7 7 9 10.3121 19.1494 1
7 -7 10 12.9053 28.0938 7
-7 -7 -10 8.3091 21.9697 2
7 7 10 11.196 19.8533 1
-7 -7 -11 9.20385 22.3746 2
-7 -7 -12 -1.84417 23.6807 2
7 8 -9 22.654 73.4646 6
-7 -8 9 20.931 33.1646 2
7 8 -8 28.7677 70.2428 6
-7 -8 8 -4.35595 32.5699 2
7 8 -7 49.9333 67.2062 6
-7 8 7 20.1241 24.6938 6
-7 -8 7 7.18202 30.33 2
7 8 -6 30.773 62.2977 6
-7 8 6 34.9258 23.418 6
-7 8 6 38.2807 23.0459 4
-7 -8 6 22.0094 29.4031 2
-7 -8 5 13.4069 28.2538 2
-7 8 5 9.53927 40.5546 3
7 8 -5 33.2408 62.3066 6
-7 8 5 21.1027 23.8953 6
-7 -8 4 8.99467 26.9538 2
7 -8 -4 71.4146 33.0569 7
-7 8 4 -16.3739 36.6677 3
7 8 -4 -42.1822 66.0904 6
-7 8 4 0.73469 25.5917 6
-7 -8 3 38.521 26.1715 2
7 -8 -3 42.7422 29.8659 7
-7 8 3 5.81917 37.4152 3
7 8 -3 13.8684 54.9994 6
-7 8 3 16.6581 27.3727 6
7 -8 -2 31.1953 32.1547 7
-7 8 2 137.036 36.9973 3
7 8 -2 -7.6212 56.9549 6
-7 8 2 79.0588 31.8048 6
7 -8 -1 27.8725 30.5686 7
-7 8 1 138.558 35.6413 3
7 8 -1 16.3669 52.9913 6
-7 8 1 146.263 35.6023 6
7 -8 0 9.66618 29.5149 7
-7 -8 0 22.7859 26.3356 2
-7 8 0 71.1995 33.6957 3
-7 8 0 50.7713 35.032 6
7 8 0 15.5929 50.3316 6
7 -8 1 6.97712 28.6776 7
-7 -8 -1 -6.58051 25.9421 2
-7 8 -1 46.7116 36.1137 6
7 8 1 -4.20439 47.3298 6
7 -8 2 8.40161 30.283 7
-7 -8 -2 21.1579 24.6514 2
-7 8 -2 113.308 36.7223 6
7 8 2 4.05399 46.7053 6
7 -8 3 14.0416 30.3607 7
-7 -8 -3 35.5387 24.7973 2
-7 8 -3 93.7155 36.3985 6
7 8 3 5.8008 44.7664 6
7 -8 4 23.6837 30.2396 7
-7 -8 -4 -1.02657 23.7737 2
-7 8 -4 72.406 34.4443 6
7 8 4 90.2388 44.2837 6
-7 -8 -5 39.2925 24.5431 2
7 8 5 50.3005 42.3347 6
7 -8 6 -4.07584 30.9519 7
-7 -8 -6 2.9871 23.0273 2
7 8 6 64.9904 44.2414 6
7 -8 7 16.1217 30.6328 7
-7 -8 -7 24.6173 23.5198 2
-7 -8 -8 -14.6967 23.0188 2
-7 -8 -9 -12.746 24.8755 2
-7 -8 -10 14.6867 24.6858 2
7 9 -5 -3.55138 80.3149 6
-7 -9 4 43.9976 29.8622 2
7 9 -4 -16.8082 76.053 6
-7 9 4 27.7471 35.1272 6
-7 -9 3 33.745 27.5382 2
7 9 -3 9.48359 75.2242 6
-7 9 3 45.2145 36.8801 6
7 -9 -2 45.6635 35.7072 7
7 9 -2 59.238 69.0824 6
-7 9 2 55.3081 40.26 6
7 -9 -1 25.3785 34.3236 7
7 9 -1 59.4589 66.2005 6
-7 9 1 75.4793 42.164 6
7 -9 0 11.5499 33.0297 7
-7 -9 0 -3.46728 27.31 2
-7 9 0 44.9879 41.3453 6
7 -9 1 1.42706 30.9507 7
-7 -9 -1 50.5034 27.7331 2
-7 9 -1 59.0961 45.3044 6
7 9 1 12.763 63.025 6
7 -9 2 -23.8917 31.6441 7
-7 -9 -2 -1.08554 25.2301 2
-7 9 -2 -28.3382 41.4586 6
7 9 2 53.9061 58.941 6
-7 -9 -3 9.61462 25.9489 2
-7 9 -3 11.2947 40.9819 6
-7 -9 -4 13.816 26.4645 2
-7 9 -4 22.389 40.9063 6
-7 9 -5 44.4919 41.6901 6
-7 9 -6 46.0168 40.6678 6
-7 9 -7 68.3274 42.2774 6
-8 0 18 15.4133 38.3937 1
-8 0 17 -3.29957 34.847 1
-8 0 16 -4.70479 32.8859 1
8 0 -16 -3.8283 39.7164 3
-8 0 15 1.49888 31.066 1
8 0 -15 -3.69686 37.1022 3
-8 0 14 1.42804 30.5046 1
8 0 -14 5.22883 35.3439 3
8 0 -14 -7.30356 20.8174 6
8 0 -14 15.2876 18.1461 4
-8 0 13 33.637 28.733 1
8 0 -13 -22.7707 33.5126 3
8 0 -13 18.4316 20.721 6
8 0 -13 23.0635 18.0119 4
-8 0 12 1.27705 27.0153 1
8 0 -12 30.0447 30.1562 3
8 0 -12 28.6401 16.3286 1
8 0 -11 116.347 19.6134 1
-8 0 11 47.8812 27.2275 1
8 0 -11 127.44 29.85 3
8 0 -11 123.133 19.558 4
8 0 -10 86.1839 27.0809 3
8 0 -10 148.258 19.0075 1
8 0 -10 141.7 20.068 4
8 0 -9 80.1786 12.9495 7
8 0 -9 77.7295 24.7686 3
8 0 -9 79.4582 16.371 1
8 0 -9 72.3678 17.1874 4
8 0 -9 83.4071 21.5094 2
8 0 -8 52.5674 13.1345 7
8 0 -8 35.438 13.1005 1
8 0 -8 39.9933 20.4658 3
8 0 -8 38.6845 14.8238 4
8 0 -8 33.3297 18.9012 2
8 0 -7 5.1354 13.1523 4
8 0 -7 34.8818 19.3643 3
8 0 -7 -10.7046 11.4672 1
8 0 -7 17.4301 18.5033 2
8 0 -7 12.8843 12.5576 7
8 0 -6 -8.4428 10.2739 6
8 0 -6 3.48449 15.2469 3
8 0 -6 7.84847 11.0174 1
8 0 -6 4.51618 13.2187 4
8 0 -6 3.20559 16.8226 2
8 0 -6 12.1955 13.3743 7
8 0 -5 50.3802 9.22199 6
8 0 -5 67.1158 12.3031 1
8 0 -5 57.1171 18.0563 3
8 0 -5 69.3399 13.9948 4
8 0 -5 90.4164 18.7881 2
8 0 -5 73.8992 14.3235 7
8 0 -4 577.361 46.1225 3
8 0 -4 553.265 40.9828 6
8 0 -4 561.249 43.128 1
8 0 -4 715.479 47.4075 2
8 0 -4 635.79 44.4794 4
8 0 -4 655.368 44.5499 7
8 0 -3 711.097 59.3198 3
8 0 -3 824.251 55.7171 6
8 0 -3 776.207 58.1133 1
8 0 -3 955.666 60.9874 2
8 0 -3 887.359 59.243 7
8 0 -2 1340.59 90.1318 6
8 0 -2 1331.92 94.0975 2
8 0 -2 1385.88 93.5493 7
8 0 -1 708.891 48.9944 6
8 0 -1 685.532 52.4619 2
8 0 -1 754.542 52.8721 7
8 0 0 115.901 16.019 2
-8 0 0 99.7734 11.5512 6
8 0 0 96.9711 11.0594 6
-8 0 0 80.5484 13.9473 4
8 0 1 32.2491 13.1786 2
-8 0 -1 54.1522 10.0955 6
8 0 1 31.8985 9.64579 6
-8 0 -1 45.0802 11.981 4
-8 0 -2 226.856 19.3856 6
8 0 2 267.095 20.324 6
8 0 2 195.043 18.1267 5
8 0 2 226.574 21.0123 2
-8 0 -2 233.255 21.7295 4
8 0 3 92.1579 13.4434 2
-8 0 -3 80.2791 12.4691 6
8 0 3 82.5755 11.1358 5
-8 0 -3 104.938 15.4574 4
-8 0 -4 15.8395 10.925 6
-8 0 -4 26.0277 13.5896 4
8 0 5 7.57022 9.8649 3
-8 0 -5 23.3776 12.1438 6
-8 0 -5 0.63814 14.0941 4
8 0 6 8.10993 11.2881 3
-8 0 -6 2.1108 13.2577 6
-8 0 -6 -3.31324 14.9469 4
8 0 7 3.58402 11.9512 3
-8 0 -7 7.06056 15.1217 6
-8 0 -7 -4.12476 15.3364 4
-8 0 -8 127.343 20.7135 6
8 0 8 162.034 24.5951 7
-8 0 -8 119.908 20.7892 4
8 0 8 172.96 18.0527 3
8 0 9 77.6019 16.0498 3
8 0 9 89.78 23.8257 7
8 0 10 52.9984 16.1817 3
8 0 10 46.4478 24.123 7
8 0 11 9.68418 25.3763 7
8 0 12 -11.8842 26.1967 7
8 0 13 -17.8062 32.403 1
8 0 13 19.4263 29.1395 7
8 0 14 -11.3596 32.7527 1
8 0 14 41.6714 30.6365 7
-8 0 -15 -11.9296 25.9005 4
8 0 15 27.9872 32.2865 7
-8 -1 18 4.3626 31.4674 1
-8 1 17 16.9643 41.5426 1
-8 -1 17 1.39441 30.0566 1
-8 1 16 -26.9625 36.815 1
-8 -1 16 25.4272 29.2422 1
8 -1 -16 1.73975 36.8234 3
8 1 -16 6.38764 43.5606 3
-8 1 15 1.70072 35.8176 1
-8 -1 15 14.0799 28.7986 1
8 -1 -15 30.1196 34.7252 3
8 1 -15 -10.1174 40.3425 3
-8 1 14 23.9985 33.1766 1
-8 -1 14 12.2195 28.1261 1
8 -1 -14 96.0508 32.7458 3
8 1 -14 56.9606 38.7781 3
-8 1 13 18.1656 32.6889 1
-8 -1 13 100.08 27.6133 1
8 -1 -13 120.309 32.5413 3
8 1 -13 123.636 39.2129 3
8 -1 -13 114.984 19.4634 6
8 -1 -13 96.8695 18.063 4
8 1 -13 124.601 21.6818 1
-8 1 12 25.9272 28.5006 1
-8 -1 12 58.3988 24.4954 1
8 -1 -12 84.5224 30.5574 3
8 1 -12 125.704 33.3254 3
8 1 -12 105.733 18.9367 1
8 -1 -12 65.0423 16.489 6
8 1 -12 99.9495 21.4607 4
8 -1 -12 67.7982 17.5334 4
-8 -1 11 4.22392 22.7381 1
8 -1 -11 28.8391 25.9809 3
8 1 -11 48.3599 29.4516 3
8 -1 -11 17.155 12.7201 6
8 -1 -11 11.8008 16.3003 1
8 1 -11 2.41153 15.1139 1
8 1 -11 18.5158 18.1954 4
8 -1 -11 21.4978 14.8687 4
8 1 -10 85.674 15.5166 1
8 -1 -10 58.6616 24.845 3
8 1 -10 104.897 29.4162 3
8 -1 -10 90.9349 17.2655 1
8 -1 -10 69.0555 13.8595 6
8 1 -10 49.517 18.6915 4
8 -1 -10 89.2135 16.2229 4
8 -1 -9 171.934 17.5339 6
8 -1 -9 188.808 28.241 3
8 1 -9 208.405 31.9033 3
8 -1 -9 168.382 21.5736 1
8 -1 -9 229.647 21.1502 4
8 1 -9 135.796 22.9835 4
8 1 -9 186.609 19.9956 1
8 1 -9 219.255 19.1337 7
8 -1 -9 190.736 20.1468 7
8 1 -9 184.867 25.4266 2
8 -1 -8 188.94 17.1698 6
8 -1 -8 186.561 27.1823 3
8 1 -8 167.312 28.7593 3
8 -1 -8 254.785 27.3264 2
8 -1 -8 197.11 21.6476 1
8 1 -8 201.657 24.1763 4
8 1 -8 203.845 19.9876 1
8 -1 -8 210.91 20.4773 4
8 -1 -8 235.848 22.0896 7
8 1 -8 200.11 25.3052 2
8 1 -8 214.353 19.8176 7
8 -1 -7 64.7107 15.2198 7
8 1 -7 26.7085 11.0689 1
8 -1 -7 53.5393 17.5991 3
8 1 -7 -5.62384 19.8279 3
8 -1 -7 40.0824 7.64437 6
8 -1 -7 50.6381 12.8637 1
8 -1 -7 92.1048 20.2536 2
8 1 -7 22.0449 11.7873 7
8 1 -7 42.1584 16.4983 2
8 -1 -6 49.6183 14.5542 7
8 1 -6 33.029 14.8762 6
8 -1 -6 29.1481 6.16293 6
8 -1 -6 38.4843 16.4077 3
8 1 -6 27.379 19.1097 3
8 -1 -6 30.8569 12.3866 1
8 -1 -6 38.9043 5.92083 6
8 -1 -6 58.6464 20.0911 2
8 1 -6 39.35 10.6771 1
8 1 -6 45.5218 14.9722 4
8 1 -6 46.809 16.1011 2
8 -1 -5 243.757 24.2941 3
8 1 -5 219.701 21.8686 6
8 1 -5 150.797 24.8814 3
8 -1 -5 229.416 21.7295 1
8 -1 -5 268.326 26.554 2
8 1 -5 224.773 19.9906 1
8 1 -5 280.778 26.3802 2
8 1 -5 223.285 22.9861 4
8 -1 -5 307.318 24.8719 7
8 -1 -4 426.014 33.0307 3
8 1 -4 380.258 30.6405 6
8 -1 -4 395.213 31.8708 1
8 1 -4 386.848 29.8373 1
8 -1 -4 466.57 35.4352 2
8 1 -4 395.977 33.9547 2
8 1 -4 390.845 32.9457 4
8 -1 -3 192.745 18.7131 3
8 1 -3 155.359 15.896 6
8 -1 -3 173.813 18.7199 1
8 1 -3 148.021 16.0754 1
8 -1 -3 221.269 22.7342 2
8 1 -3 173.227 21.1709 2
-8 1 3 146.648 17.5333 4
8 1 -3 182.093 19.2559 4
8 -1 -3 182.308 20.837 7
8 -1 -2 139.525 15.6383 3
8 1 -2 109.937 18.0808 2
8 1 -2 105.334 13.8988 6
8 -1 -2 192.722 20.0168 2
8 1 -2 142.925 16.8925 4
-8 1 2 115.705 16.2083 4
8 -1 -2 198.024 19.4044 7
8 1 -1 28.5851 14.1125 2
8 -1 -1 8.69532 10.1461 3
8 1 -1 21.4534 9.62528 6
-8 -1 1 6.3715 9.41898 2
8 -1 -1 12.852 13.9188 2
8 -1 -1 5.82283 14.8925 7
8 -1 0 118.642 14.4621 3
-8 -1 0 126.546 14.8708 6
-8 1 0 163.539 12.9627 6
8 1 0 186.469 15.7543 6
-8 -1 0 122.579 15.5877 2
8 1 0 158.98 18.9624 2
8 -1 0 119.877 17.4923 2
8 -1 0 136.514 18.8658 7
8 -1 1 456.276 37.1413 3
-8 -1 -1 502.231 38.3996 6
-8 1 -1 537.164 37.0158 6
8 1 1 616.011 39.2706 6
-8 -1 -1 543.029 38.6611 2
8 -1 1 544.275 40.1663 2
8 1 1 495.356 35.7573 5
8 1 1 593.065 41.2531 2
-8 -1 -1 518.61 39.4833 4
-8 1 -1 577.83 40.592 4
8 -1 1 616.709 42.4218 7
-8 -1 -2 1014.25 71.3726 6
-8 1 -2 1017.29 70.2599 6
8 1 2 1192.7 72.3745 6
-8 -1 -2 1054.07 71.1373 2
8 -1 2 1060.13 71.8638 2
8 1 2 1130.18 73.157 2
-8 -1 -2 1070.23 72.5093 4
-8 1 -2 1096.02 73.0886 4
8 -1 2 1162.14 74.6926 7
-8 -1 -3 1124.96 79.8802 6
-8 1 -3 1098.45 79.16 6
8 -1 3 1300.78 83.5291 7
8 1 3 1297 81.2396 6
-8 -1 -3 1263.83 79.7073 2
8 -1 3 948.043 79.7756 5
8 -1 3 1195.1 79.7567 2
-8 -1 -3 1230.57 81.2458 4
-8 1 -3 1143.92 81.5849 4
-8 -1 -4 808.263 59.1665 6
-8 1 -4 813.953 58.6252 6
8 1 4 989.976 61.3531 6
-8 -1 -4 963.712 58.2597 2
8 -1 4 752.741 59.2248 5
8 -1 4 795.425 57.5116 2
-8 -1 -4 841.423 59.9565 4
8 -1 4 582.92 63.0469 7
8 -1 4 859.144 56.4927 3
-8 -1 -5 267.768 25.0319 6
-8 1 -5 278.773 24.7569 6
8 1 5 326.027 27.4384 6
-8 -1 -5 324.759 22.5355 2
-8 -1 -5 263.302 25.6948 4
8 -1 5 290.866 21.0653 3
8 1 6 75.2835 15.2504 3
8 -1 6 55.9853 9.41042 3
-8 -1 -6 76.3405 15.4398 6
-8 1 -6 58.3614 15.49 6
-8 -1 -6 71.8418 9.93721 2
-8 -1 -6 47.4007 15.7 4
8 1 7 1.05707 14.3545 3
8 -1 7 18.6559 8.33903 3
-8 -1 -7 2.41252 15.5909 6
-8 1 -7 13.1902 15.1752 6
-8 -1 -7 -0.63904 15.3503 4
8 1 8 13.687 16.236 3
8 -1 8 13.7851 9.6766 3
-8 -1 -8 24.9085 17.184 6
-8 1 -8 8.59927 17.0832 6
-8 -1 -8 30.8753 17.1892 4
8 -1 8 18.3294 20.8056 7
8 1 9 10.2484 18.968 3
8 -1 9 -3.05075 9.69753 3
-8 1 -9 14.5608 18.5027 6
-8 -1 -9 11.124 16.4308 4
8 -1 9 7.74321 21.3287 7
8 1 10 3.18781 17.9636 3
-8 -1 -10 -10.8607 18.2941 4
8 -1 10 18.5054 23.2074 7
8 1 11 -7.20293 26.2977 1
-8 -1 -11 9.73943 18.9429 4
8 1 11 6.0916 26.4087 7
8 -1 11 33.0099 24.1912 7
8 1 12 -34.0938 29.3152 1
-8 -1 -12 -1.54678 19.8069 4
8 1 12 3.11769 28.1389 7
8 -1 12 19.7271 25.5787 7
8 1 13 -21.0617 30.963 1
-8 -1 -13 3.96247 21.8353 4
8 1 13 2.14582 30.1971 7
8 -1 13 -15.0885 26.3568 7
8 1 14 -26.9152 32.0252 1
-8 -1 -14 -6.50923 21.9345 4
8 1 14 -5.59548 31.9666 7
8 -1 14 24.7926 27.0534 7
8 1 15 12.465 33.0827 7
8 -1 15 12.8918 29.0012 7
-8 -2 18 10.8071 29.1663 1
-8 2 17 35.6134 42.9388 1
-8 -2 17 21.9155 28.2992 1
-8 2 16 5.94095 41.6647 1
8 -2 -16 23.9399 37.3488 3
-8 -2 16 19.9049 25.7338 1
8 2 -16 -16.0715 49.9309 3
-8 2 15 -7.48022 35.9835 1
8 -2 -15 56.8969 32.8032 3
-8 -2 15 19.1864 24.3553 1
8 2 -15 -4.36851 42.747 3
-8 2 14 -1.75962 33.4656 1
-8 -2 14 6.0987 23.37 1
8 -2 -14 37.9458 29.2018 3
8 2 -14 2.05827 41.4161 3
-8 2 13 1.66693 31.4957 1
-8 -2 13 -8.68289 21.9025 1
8 -2 -13 18.2434 28.0902 3
8 2 -13 45.2529 36.9815 3
-8 -2 12 -4.53876 20.4792 1
8 -2 -12 68.1382 26.6157 3
8 2 -12 7.37642 33.2337 3
8 -2 -12 -1.59171 13.0858 6
8 -2 -11 51.712 25.6366 3
8 2 -11 63.2536 31.9211 3
8 -2 -11 15.2195 11.5471 6
[truncated: 128,179 more chars]
